# Supplementary material for: Sporoderm Disruption Reshapes the Chemical Characteristics and Enhances the Mitochondrial Protective Activity of Ganoderma lucidum Spore Polysaccharides via SIRT1/AMPK Signaling
Source: Int J Mol Sci. 2026 May 25;27(11):4741. doi: 10.3390/ijms27114741 (PMC13256966; doi:10.3390/ijms27114741)
Supplement: Supplementary file 1 [file ijms-27-04741-s001.zip]

Archive with 1 entries (1 files):
- Dataset S1 Proteomics data.xlsx
