# Supplementary material for: Sporoderm Disruption Reshapes the Chemical Characteristics and Enhances the Mitochondrial Protective Activity of Ganoderma lucidum Spore Polysaccharides via SIRT1/AMPK Signaling
Source: Int J Mol Sci. 2026 May 25;27(11):4741. doi: 10.3390/ijms27114741 (PMC13256966; doi:10.3390/ijms27114741)
Supplement: Supplementary file 1 [file ijms-27-04741-s001.zip › Dataset S1 Proteomics data.xlsx]

## Sheet: Original data
Checked	Protein FDR Confidence: Combined	Master	Accession	Description	Exp. q-value: Combined	Sum PEP Score	Coverage [%]	# Peptides	# PSMs	# Unique Peptides	# AAs	MW [kDa]	calc. pI	Score Sequest HT: Sequest HT	# Peptides (by Search Engine): Sequest HT	# Razor Peptides	Abundances (Grouped): Control	Abundances (Grouped): GLSP-I	Abundances (Grouped): TBHP	Abundances (Grouped): GLSP-SB	Abundances (Grouped) CV [%]: Control	Abundances (Grouped) CV [%]: GLSP-I	Abundances (Grouped) CV [%]: TBHP	Abundances (Grouped) CV [%]: GLSP-SB	Abundances (by Bio. Rep.): Control,1	Abundances (by Bio. Rep.): Control,2	Abundances (by Bio. Rep.): Control,3	Abundances (by Bio. Rep.): GLSP-I,1	Abundances (by Bio. Rep.): GLSP-I,2	Abundances (by Bio. Rep.): GLSP-I,3	Abundances (by Bio. Rep.): TBHP,1	Abundances (by Bio. Rep.): TBHP,2	Abundances (by Bio. Rep.): TBHP,3	Abundances (by Bio. Rep.): GLSP-SB,1	Abundances (by Bio. Rep.): GLSP-SB,2	Abundances (by Bio. Rep.): GLSP-SB,3	Abundance: F170: Sample, 1, Control	Abundance: F171: Sample, 2, Control	Abundance: F172: Sample, 3, Control	Abundance: F176: Sample, 1, GLSP-I	Abundance: F177: Sample, 2, GLSP-I	Abundance: F178: Sample, 3, GLSP-I	Abundance: F173: Sample, 1, TBHP	Abundance: F174: Sample, 2, TBHP	Abundance: F175: Sample, 3, TBHP	Abundance: F179: Sample, 1, GLSP-SB	Abundance: F180: Sample, 2, GLSP-SB	Abundance: F181: Sample, 3, GLSP-SB	Found in Sample: [S170] F170: Sample, 1, Control
FALSE	High	Master Protein	Q9QXS1	Plectin OS=Mus musculus OX=10090 GN=Plec PE=1 SV=3	0	1576.3	54	223	3346	222	4691	533.9	5.96	9593.94	223	1	114.5	97.3	90.8	97.3	1.93	1.13	2.04	1.86	117.6	114.4	113.3	96.5	98.7	97.2	90.7	89.3	93	94.4	97.8	97.1	1.47218e+09	1.43116e+09	1.44859e+09	1.81718e+09	1.82867e+09	1.79034e+09	1.63449e+09	1.62801e+09	1.70634e+09	7.18843e+08	7.63117e+08	7.61083e+08	High
FALSE	High	Master Protein	Q8VDD5	Myosin-9 OS=Mus musculus OX=10090 GN=Myh9 PE=1 SV=4	0	1259.06	58	121	3989	101	1960	226.2	5.66	12758.3	121	22	91.4	114.9	86.1	107.7	0.64	2.17	1.08	0.5	92.3	91.2	91.5	117	112.1	115	85.2	86.1	87	108	107.8	106.9	2.23577e+09	2.20711e+09	2.26186e+09	4.26171e+09	4.01825e+09	4.09879e+09	2.96998e+09	3.03763e+09	3.08994e+09	1.59049e+09	1.62688e+09	1.6211e+09	High
FALSE	High	Master Protein	Q8BTM8	Filamin-A OS=Mus musculus OX=10090 GN=Flna PE=1 SV=5	0	951.509	59	106	2862	97	2647	281	6.04	9525.38	106	9	100.1	107.3	88.1	104.4	0.67	0.88	2.17	0.77	99.9	99	100.4	106.6	108.5	107.1	87.9	91.2	87.8	104.2	104.4	102.9	9.77694e+08	9.68478e+08	1.00246e+09	1.56888e+09	1.57096e+09	1.54221e+09	1.23814e+09	1.2992e+09	1.25906e+09	6.20094e+08	6.36586e+08	6.30188e+08	High
FALSE	High	Master Protein	Q05793	Basement membrane-specific heparan sulfate proteoglycan core protein OS=Mus musculus OX=10090 GN=Hspg2 PE=1 SV=1	0	923.675	47	103	1477	103	3707	398	6.32	4549.45	103	0	102.5	113.3	67.5	116.7	1.8	1.82	5.22	2.34	99.6	103.2	102	112.7	114.6	110.5	67.2	73.4	67.1	114.2	119.6	116.1	3.88328e+08	4.02115e+08	4.05875e+08	6.60848e+08	6.61162e+08	6.33795e+08	3.77053e+08	4.16583e+08	3.83242e+08	2.707e+08	2.90495e+08	2.83184e+08	High
FALSE	High	Master Protein	Q9JHU4	Cytoplasmic dynein 1 heavy chain 1 OS=Mus musculus OX=10090 GN=Dync1h1 PE=1 SV=2	0	909.201	44	150	1497	150	4644	531.7	6.42	4256.58	150	0	97.9	90.4	122	89.8	1.4	14.8	10.49	15.05	92.7	94.9	92.6	84.5	108.9	85.6	137.6	115.6	115	85	106.5	81.1	1.98769e+08	2.03365e+08	2.02615e+08	2.72549e+08	3.45618e+08	2.70115e+08	4.24474e+08	3.60771e+08	3.61141e+08	1.10877e+08	1.42307e+08	1.08786e+08	High
FALSE	High	Master Protein	P11276	Fibronectin OS=Mus musculus OX=10090 GN=Fn1 PE=1 SV=4	0	858.061	53	86	2620	86	2477	272.4	5.59	8189.35	86	0	109.3	128.4	58.3	103.9	0.37	0.56	2.14	0.97	109.5	109.2	108.7	129.2	127.8	128.3	58.2	56.6	59.1	105.6	103.8	103.8	1.98426e+09	1.97727e+09	2.01083e+09	3.51909e+09	3.42625e+09	3.42011e+09	1.51805e+09	1.49357e+09	1.56851e+09	1.16324e+09	1.17225e+09	1.17704e+09	High
FALSE	High	Master Protein	Q80X90	Filamin-B OS=Mus musculus OX=10090 GN=Flnb PE=1 SV=3	0	824.529	61	103	1823	93	2602	277.7	5.71	5549.75	103	3	85.2	123.2	80.8	110.8	1.22	0.87	2.22	0.98	84.1	86.2	85	124.4	123	122.3	83.7	80.5	80.7	110.6	110.7	108.8	5.13847e+08	5.26268e+08	5.30495e+08	1.14294e+09	1.11247e+09	1.09938e+09	7.36499e+08	7.16194e+08	7.2276e+08	4.11136e+08	4.21473e+08	4.15965e+08	High
FALSE	High	Master Protein	P26039	Talin-1 OS=Mus musculus OX=10090 GN=Tln1 PE=1 SV=2	0	790.785	58	93	1287	85	2541	269.7	6.18	4149.26	93	9	117.3	97.7	95.4	89.6	1.8	0.95	0.96	1.56	120.8	117.3	117	98.1	96.4	97.8	94.2	95.9	95.4	89.6	90.1	87.5	4.02107e+08	3.901e+08	3.97566e+08	4.91007e+08	4.74757e+08	4.78754e+08	4.50997e+08	4.64854e+08	4.6516e+08	1.81406e+08	1.86915e+08	1.82211e+08	High
FALSE	High	Master Protein	P13541	Myosin-3 OS=Mus musculus OX=10090 GN=Myh3 PE=2 SV=2	0	695.874	49	92	1127	64	1940	223.7	5.81	3551.25	92	29	73.8	154	25.6	146.7	2.62	1.88	3.4	1.02	74	76.9	73.1	155.4	150	154.5	25.7	24.3	26	145	147.8	147.2	2.72391e+08	2.82705e+08	2.74707e+08	8.59948e+08	8.17272e+08	8.36821e+08	1.35858e+08	1.30433e+08	1.40081e+08	3.24477e+08	3.39044e+08	3.38994e+08	High
FALSE	High	Master Protein	P16546	Spectrin alpha chain, non-erythrocytic 1 OS=Mus musculus OX=10090 GN=Sptan1 PE=1 SV=4	0	695.546	54	109	1041	109	2472	284.4	5.33	3262.84	109	0	128.3	94.2	84.7	92.8	0.66	2.74	0.63	2.24	128	129.6	128.2	94.1	92.6	97.6	83.9	84.9	84.6	94	92.7	89.9	2.2388e+08	2.2645e+08	2.28825e+08	2.47466e+08	2.3963e+08	2.51218e+08	2.11055e+08	2.16101e+08	2.16798e+08	9.99428e+07	1.01065e+08	9.84209e+07	High
FALSE	High	Master Protein	Q8VHX6	Filamin-C OS=Mus musculus OX=10090 GN=Flnc PE=1 SV=3	0	678.764	54	101	1262	89	2726	290.9	5.95	3872.67	101	0	114.6	110.4	76.5	98.5	1.45	1.35	3.11	2.95	114.7	111.6	114	109.8	112.1	109.4	76.1	79.2	74.5	98	102.9	97.6	2.73495e+08	2.65901e+08	2.77502e+08	3.93593e+08	3.9583e+08	3.83814e+08	2.61275e+08	2.74956e+08	2.60415e+08	1.4206e+08	1.52857e+08	1.45652e+08	High
FALSE	High	Master Protein	Q62261	Spectrin beta chain, non-erythrocytic 1 OS=Mus musculus OX=10090 GN=Sptbn1 PE=1 SV=2	0	672.338	51	95	1049	95	2363	274.1	5.58	3335.85	95	0	125.7	96.9	92	85.4	1.22	1.06	2.61	0.94	126	128.3	125.3	97.2	95.6	97.5	92.3	93.3	88.8	85.7	84.3	85.7	2.52077e+08	2.56469e+08	2.55943e+08	2.92447e+08	2.83036e+08	2.86861e+08	2.65585e+08	2.71723e+08	2.60172e+08	1.04259e+08	1.05095e+08	1.07239e+08	High
FALSE	High	Master Protein	Q91ZX7	Prolow-density lipoprotein receptor-related protein 1 OS=Mus musculus OX=10090 GN=Lrp1 PE=1 SV=1	0	624.977	28	89	1078	89	4545	504.4	5.36	3071.6	89	0	116.2	99	100.1	84.7	2.4	2.27	2.6	2.33	113.5	115.9	119.1	98.5	98.7	102.5	100.7	95.9	99.8	87.3	83.5	84.5	1.65918e+08	1.69326e+08	1.77678e+08	2.16442e+08	2.13573e+08	2.20492e+08	2.1189e+08	2.03993e+08	2.13714e+08	7.76131e+07	7.60552e+07	7.72868e+07	High
FALSE	High	Master Protein	Q9QXZ0	Microtubule-actin cross-linking factor 1, isoforms 1/2/3/4 OS=Mus musculus OX=10090 GN=Macf1 PE=1 SV=2	0	593.535	22	108	505	75	7354	831.4	5.43	1553.19	108	32	171	90.6	58.4	80	1.42	6.14	4.86	0.09	173.1	169.2	168.6	88.7	89.6	98.9	55.5	61.1	57.8	79.2	79.2	79.1	7.31236e+07	7.14715e+07	7.27271e+07	5.63397e+07	5.60686e+07	6.15152e+07	3.37413e+07	3.75796e+07	3.57649e+07	2.03504e+07	2.08691e+07	2.09161e+07	High
FALSE	High	Master Protein	Q69ZN7	Myoferlin OS=Mus musculus OX=10090 GN=Myof PE=1 SV=2	0	585.808	53	87	1053	86	2048	233.2	6.16	3204.74	87	1	90.5	103.6	104.8	101.1	0.95	1.28	1.56	2.26	89.5	91.1	90.8	101.9	104	104.4	103.5	106.8	105.2	102.9	98.4	101.4	1.60207e+08	1.63023e+08	1.65967e+08	2.7428e+08	2.75508e+08	2.74836e+08	2.66609e+08	2.78216e+08	2.75785e+08	1.11958e+08	1.09761e+08	1.13604e+08	High
FALSE	High	Master Protein	A2ASS6	Titin OS=Mus musculus OX=10090 GN=Ttn PE=1 SV=1	0	584.393	5	122	537	122	35213	3904.1	6.2	1539.98	122	0	152.9	117.9	35.9	93.2	1.18	11.28	2.77	5.41	149.4	152.9	150.6	116.1	139	113.9	35.4	36	34.1	95.2	91.8	85.5	3.77319e+07	3.85972e+07	3.88184e+07	4.4087e+07	5.19402e+07	4.23171e+07	1.28624e+07	1.32391e+07	1.26199e+07	1.46252e+07	1.44466e+07	1.35164e+07	High
FALSE	High	Master Protein	Q68FD5	Clathrin heavy chain 1 OS=Mus musculus OX=10090 GN=Cltc PE=1 SV=3	0	571.053	56	71	994	71	1675	191.4	5.69	3012.12	71	0	94.1	88.4	124.7	92.9	1.93	2.53	3.01	3.14	94.1	90.8	93.6	87.9	86.7	91	121.6	129	124	92.3	97.2	91.9	2.43973e+08	2.35206e+08	2.47618e+08	3.42708e+08	3.32538e+08	3.4715e+08	4.53771e+08	4.86705e+08	4.7091e+08	1.45581e+08	1.57062e+08	1.49066e+08	High
FALSE	High	Master Protein	Q6P5H2	Nestin OS=Mus musculus OX=10090 GN=Nes PE=1 SV=1	0	522.441	42	53	965	53	1864	207	4.34	3164.35	53	0	181.4	86.5	54.9	77.1	1.79	1.77	1.64	0.85	185.1	181.5	178.7	87.2	84.3	86.6	54.9	54.5	56.3	77.4	76.2	77.2	6.15143e+08	6.02855e+08	6.06026e+08	4.35908e+08	4.14845e+08	4.23434e+08	2.62704e+08	2.6383e+08	2.73993e+08	1.56391e+08	1.57756e+08	1.60498e+08	High
FALSE	High	Master Protein	P19096	Fatty acid synthase OS=Mus musculus OX=10090 GN=Fasn PE=1 SV=2	0	484.16	42	74	757	74	2504	272.3	6.58	2289.85	74	0	133.7	65.9	137.5	62.9	0.97	1.31	1.12	7.01	135.7	134.6	133.1	66.7	66.3	65.1	138.5	139.8	136.7	63.9	63.3	56.2	1.3785e+08	1.36632e+08	1.38045e+08	1.01926e+08	9.97489e+07	9.72689e+07	2.02424e+08	2.06702e+08	2.03484e+08	3.94517e+07	4.00572e+07	3.56996e+07	High
FALSE	High	Master Protein	Q7TPR4	Alpha-actinin-1 OS=Mus musculus OX=10090 GN=Actn1 PE=1 SV=1	0	439.934	65	46	999	31	892	103	5.38	2996.39	46	16	113.3	98	87.9	100.7	1.12	2.11	2.27	2.43	113.5	111.2	113.2	97.9	97	100.9	88.9	87.8	85.1	99.7	104.3	100.6	3.42532e+08	3.35381e+08	3.48807e+08	4.44423e+08	4.33394e+08	4.48447e+08	3.86417e+08	3.85865e+08	3.76361e+08	1.83063e+08	1.96314e+08	1.89953e+08	High
FALSE	High	Master Protein	Q64727	Vinculin OS=Mus musculus OX=10090 GN=Vcl PE=1 SV=4	0	429.14	61	54	1041	54	1066	116.6	6	3227.96	54	0	112.4	112.4	77.7	97.5	1.22	0.4	0.8	2	111.2	112.6	113.9	112	112.9	112.6	76.9	77.8	78.1	99.1	97.7	95.3	5.12736e+08	5.18913e+08	5.36436e+08	7.77171e+08	7.71173e+08	7.63994e+08	5.10634e+08	5.22547e+08	5.2801e+08	2.78009e+08	2.8085e+08	2.74955e+08	High
FALSE	High	Master Protein	Q9JKF1	Ras GTPase-activating-like protein IQGAP1 OS=Mus musculus OX=10090 GN=Iqgap1 PE=1 SV=2	0	428.16	55	66	797	66	1657	188.6	6.48	2535	66	0	96.8	95.8	108	99.3	1.65	2.01	1.56	2.28	97.1	96.4	99.5	96.6	96	93.1	106.4	109.7	108.2	96.5	100.9	99.6	1.56115e+08	1.55061e+08	1.63379e+08	2.33784e+08	2.2864e+08	2.20264e+08	2.46226e+08	2.56936e+08	2.55143e+08	9.44196e+07	1.01185e+08	1.00206e+08	High
FALSE	High	Master Protein	P20152	Vimentin OS=Mus musculus OX=10090 GN=Vim PE=1 SV=3	0	399.748	77	40	2030	36	466	53.7	5.12	5744.7	40	4	112.1	98.4	96.1	93.3	0.48	2.36	1.76	0.79	111.1	112	112	96	100.6	98.3	96	99	96	93.6	93.2	92.2	2.45559e+09	2.47504e+09	2.52772e+09	3.1893e+09	3.29168e+09	3.19836e+09	3.05381e+09	3.184e+09	3.10947e+09	1.25815e+09	1.28393e+09	1.27498e+09	High
FALSE	High	Master Protein	P56480	ATP synthase subunit beta, mitochondrial OS=Mus musculus OX=10090 GN=Atp5f1b PE=1 SV=2	0	397.152	77	27	2293	27	529	56.3	5.34	6433.55	27	0	97.5	101.7	99.7	101.1	1.23	1.61	1.83	1.45	97.5	98.3	96	101.8	103.5	100.2	98.4	99.8	102	101.2	99.2	102	8.36237e+08	8.42695e+08	8.40248e+08	1.3127e+09	1.31374e+09	1.26453e+09	1.21434e+09	1.24504e+09	1.28195e+09	5.2757e+08	5.29964e+08	5.47367e+08	High
FALSE	High	Master Protein	P37889	Fibulin-2 OS=Mus musculus OX=10090 GN=Fbln2 PE=1 SV=2	0	388.697	53	39	684	39	1221	131.7	4.68	2113.25	39	0	87.7	136.5	53.6	122.2	1.48	0.93	1.75	3.44	87.3	87.7	85.3	134.5	137	135.8	53.1	53.3	54.8	121.1	128.7	121.5	1.71866e+08	1.72531e+08	1.7142e+08	3.98266e+08	3.99394e+08	3.93474e+08	1.50384e+08	1.52882e+08	1.58155e+08	1.44956e+08	1.57885e+08	1.49737e+08	High
FALSE	High	Master Protein	P58252	Elongation factor 2 OS=Mus musculus OX=10090 GN=Eef2 PE=1 SV=2	0	378.408	64	46	861	45	858	95.3	6.83	2461.63	46	1	127.1	87.3	93.7	91.9	2.59	2.11	0.7	0.72	131.6	125.2	126.9	87.2	85.7	89.3	92.5	93.6	93.7	91.8	90.7	91.8	6.03868e+08	5.74125e+08	5.94769e+08	6.01779e+08	5.82118e+08	6.03388e+08	6.11027e+08	6.25345e+08	6.29995e+08	2.56195e+08	2.59385e+08	2.63751e+08	High
FALSE	High	Master Protein	Q5SX40	Myosin-1 OS=Mus musculus OX=10090 GN=Myh1 PE=1 SV=1	0	371.128	32	54	429	26	1942	223.2	5.76	1300.99	54	0	73.4	158.2	38	130.3	6.33	3.73	4.71	3.76	77.1	68	73.4	165.8	154.1	158.2	36.6	40.2	38	124.3	133.9	130.3	1.19482e+07	1.05226e+07	1.16078e+07	3.86211e+07	3.53322e+07	3.60725e+07	8.17045e+06	9.07017e+06	8.63069e+06	1.17075e+07	1.29285e+07	1.26337e+07	High
FALSE	High	Master Protein	Q8CGC7	Bifunctional glutamate/proline--tRNA ligase OS=Mus musculus OX=10090 GN=Eprs1 PE=1 SV=4	0	363.161	48	55	614	54	1512	170	7.66	1908.48	55	1	105.5	93.6	98.4	102.5	2.34	3.27	2.15	2.16	109.2	105.7	104.4	93.8	89.4	95.2	100.4	96.2	98.6	102.7	104.5	100.1	1.88104e+08	1.81969e+08	1.83556e+08	2.42966e+08	2.27905e+08	2.41262e+08	2.48923e+08	2.41189e+08	2.4886e+08	1.07582e+08	1.12188e+08	1.07896e+08	High
FALSE	High	Master Protein	Q61554	Fibrillin-1 OS=Mus musculus OX=10090 GN=Fbn1 PE=1 SV=2	0	360.971	27	50	466	48	2873	312.1	4.92	1337.15	50	2	94.1	138.1	45.7	122.1	6.78	2.02	3.75	3.02	101.8	88.9	94.4	138.6	133.7	138.4	45.8	48.1	44.7	125.2	117.9	122.4	5.0688e+07	4.42647e+07	4.80121e+07	1.03813e+08	9.86041e+07	1.01475e+08	3.28594e+07	3.48837e+07	3.26307e+07	3.79233e+07	3.66026e+07	3.8162e+07	High
FALSE	High	Master Protein	P57780	Alpha-actinin-4 OS=Mus musculus OX=10090 GN=Actn4 PE=1 SV=1	0	355.074	58	42	795	28	912	104.9	5.41	2433.5	42	0	137.9	93.6	88.2	80.3	1.92	1.09	1.5	4.72	141.7	137.1	137.1	91.7	93	93.7	87.5	89.8	87.6	76.8	79.8	84.3	1.56347e+08	1.51174e+08	1.54422e+08	1.52213e+08	1.51967e+08	1.52185e+08	1.38913e+08	1.44305e+08	1.41678e+08	5.1544e+07	5.48712e+07	5.82361e+07	High
FALSE	High	Master Protein	Q01853	Transitional endoplasmic reticulum ATPase OS=Mus musculus OX=10090 GN=Vcp PE=1 SV=4	0	347.919	69	42	751	42	806	89.3	5.26	2198.55	42	0	112.5	98	100	89.5	3.31	0.85	1.38	2.03	118.1	111.1	112.3	98.1	96.5	97.8	100.7	98	99.8	90.9	89.3	87.3	4.11527e+08	3.8674e+08	3.99522e+08	5.13903e+08	4.97818e+08	5.01272e+08	5.04739e+08	4.96941e+08	5.097e+08	1.92672e+08	1.93924e+08	1.90376e+08	High
FALSE	High	Master Protein	P48678	Prelamin-A/C OS=Mus musculus OX=10090 GN=Lmna PE=1 SV=2	0	343.918	63	38	1232	37	665	74.2	6.98	3591.45	38	1	114	98.6	99.2	88.1	0.68	3.39	3.05	0.79	114.2	115.6	114.2	99.5	93.5	98.8	99.3	97.4	103.4	88.3	87.2	88.5	1.31954e+09	1.33457e+09	1.34726e+09	1.72831e+09	1.59843e+09	1.67961e+09	1.6518e+09	1.63849e+09	1.7507e+09	6.20105e+08	6.27908e+08	6.3995e+08	High
FALSE	High	Master Protein	P60710	Actin, cytoplasmic 1 OS=Mus musculus OX=10090 GN=Actb PE=1 SV=1	0	336.74	77	24	4926	12	375	41.7	5.48	13217.9	24	16	106.5	108.2	81.7	103.6	3.54	0.67	1.34	0.79	102.5	106.6	110	108.4	109.5	108.1	81.8	80.2	82.3	104.1	102.5	103.8	6.83133e+09	7.10506e+09	7.48595e+09	1.08691e+10	1.08092e+10	1.06087e+10	7.85131e+09	7.78694e+09	8.04324e+09	4.21853e+09	4.2601e+09	4.33036e+09	High
FALSE	High	Master Protein	P11087	Collagen alpha-1(I) chain OS=Mus musculus OX=10090 GN=Col1a1 PE=1 SV=4	0	328.992	53	45	325	45	1453	137.9	5.85	1132.82	45	0	200.2	91.1	28.6	80.1	2.54	2.73	3.46	2.16	204.7	201	194.7	91.4	87.5	92	27.2	29	28.8	83.2	80.4	80	1.34275e+08	1.31729e+08	1.30351e+08	9.01649e+07	8.49331e+07	8.88103e+07	2.5687e+07	2.77152e+07	2.76383e+07	3.32001e+07	3.28594e+07	3.28449e+07	High
FALSE	High	Master Protein	P08113	Endoplasmin OS=Mus musculus OX=10090 GN=Hsp90b1 PE=1 SV=2	0	325.847	49	39	1416	38	802	92.4	4.82	3503.26	39	1	86.1	109.2	92.4	112.4	0.63	1.75	1.23	1.5	86.2	85.4	86.5	109.5	109.3	106.2	92.5	93.3	91	112.6	115.3	112.2	3.58665e+08	3.55353e+08	3.6741e+08	6.8531e+08	6.73419e+08	6.49964e+08	5.53969e+08	5.64909e+08	5.5504e+08	2.84969e+08	2.99057e+08	2.92088e+08	High
FALSE	High	Master Protein	Q61316	Heat shock 70 kDa protein 4 OS=Mus musculus OX=10090 GN=Hspa4 PE=1 SV=1	0	318.342	57	35	501	33	841	94.1	5.24	1646.18	35	2	101.5	92.1	114.2	92.2	1.96	2.39	3.22	0.85	102.6	98.9	101.9	89.6	92.4	93.9	118	114.6	110.6	91.7	93.3	92.5	8.68809e+07	8.36643e+07	8.80355e+07	1.14028e+08	1.15767e+08	1.16977e+08	1.43779e+08	1.41223e+08	1.37254e+08	4.72265e+07	4.92322e+07	4.89988e+07	High
FALSE	High	Master Protein	Q78PY7	Staphylococcal nuclease domain-containing protein 1 OS=Mus musculus OX=10090 GN=Snd1 PE=1 SV=1	0	315.478	54	40	443	40	910	102	7.43	1322.06	40	0	156.1	68.6	116.5	58.7	1.04	1.45	1.97	5.9	156	157.4	154.2	68.8	67	68.6	116.8	112.7	116.4	58.7	58.5	64.8	1.22696e+08	1.23726e+08	1.23784e+08	8.13135e+07	7.7952e+07	7.93445e+07	1.3218e+08	1.28989e+08	1.34154e+08	2.80757e+07	2.86866e+07	3.18956e+07	High
FALSE	High	Master Protein	Q99PV0	Pre-mRNA-processing-splicing factor 8 OS=Mus musculus OX=10090 GN=Prpf8 PE=1 SV=2	0	313.735	35	59	397	59	2335	273.4	8.84	1100.99	59	0	81.8	89.1	143.6	85.5	7.2	4.01	2	6.24	88.9	77.1	81.6	94.9	89	88.3	143.4	147	141.2	85.3	86.3	76.9	3.20601e+07	2.77996e+07	3.00545e+07	5.14739e+07	4.75138e+07	4.68458e+07	7.44145e+07	7.71431e+07	7.46401e+07	1.8716e+07	1.93938e+07	1.73518e+07	High
FALSE	High	Master Protein	P52480	Pyruvate kinase PKM OS=Mus musculus OX=10090 GN=Pkm PE=1 SV=4	0	313.076	67	30	1640	30	531	57.8	7.47	4778.43	30	0	89.5	98.7	125.6	86.1	5.44	1.65	2.96	1.04	85.9	89.7	95.7	99.2	96.3	99	127.3	120.3	126	87.9	86.4	86.4	1.26218e+09	1.31746e+09	1.43489e+09	2.19079e+09	2.09384e+09	2.14034e+09	2.69147e+09	2.57355e+09	2.71157e+09	7.85586e+08	7.90743e+08	7.94002e+08	High
FALSE	High	Master Protein	Q60847	Collagen alpha-1(XII) chain OS=Mus musculus OX=10090 GN=Col12a1 PE=2 SV=3	0	312.385	26	58	365	58	3120	340	5.64	1088.3	58	0	196.7	71.4	67.3	64.6	2.21	0.57	1.25	5.09	197.1	200.3	191.7	71.5	71.2	72	67.4	66.5	68.1	68.1	64.7	61.5	8.91126e+07	9.05251e+07	8.85053e+07	4.86392e+07	4.7636e+07	4.78974e+07	4.38969e+07	4.37595e+07	4.51571e+07	1.8729e+07	1.82286e+07	1.7405e+07	High
FALSE	High	Master Protein	P99024	Tubulin beta-5 chain OS=Mus musculus OX=10090 GN=Tubb5 PE=1 SV=1	0	306.139	73	25	1017	4	444	49.6	4.89	2780.97	25	1	106.3	79.8	134.8	79.1	5.33	2.35	5.89	12.47	108.9	108.1	98.8	81.2	79.3	83.1	141.3	126	137.1	87.5	80.5	68.1	2.00003e+08	1.98514e+08	1.85284e+08	224373494	2.15526e+08	2.24571e+08	3.73605e+08	3.36823e+08	369075860	9.76849e+07	9.21875e+07	7.82483e+07	High
FALSE	High	Master Protein	Q61879	Myosin-10 OS=Mus musculus OX=10090 GN=Myh10 PE=1 SV=2	0	298.986	28	46	453	33	1976	228.9	5.54	1358.34	46	0	58.7	138.1	79.3	124	7.88	6.65	4.02	9.26	58.4	52.1	60.9	137.4	130.1	148.4	74.8	81	78.9	123.4	116	138.9	8.99886e+06	8.03493e+06	9.58526e+06	3.18473e+07	2.96871e+07	3.36604e+07	1.65954e+07	1.81714e+07	1.78208e+07	1.15676e+07	1.11445e+07	1.33972e+07	High
FALSE	High	Master Protein	Q02053	Ubiquitin-like modifier-activating enzyme 1 OS=Mus musculus OX=10090 GN=Uba1 PE=1 SV=1	0	296.075	53	41	643	41	1058	117.7	5.66	2032.24	41	0	105.3	88.9	118.4	87.4	2.72	1.41	4.34	2.1	104.9	110.1	105.2	88.8	87.3	89.8	120.9	118.3	111.1	86.3	89.9	87.3	1.14693e+08	1.20281e+08	1.17417e+08	1.46014e+08	1.41342e+08	1.44497e+08	1.90196e+08	1.8819e+08	1.77976e+08	5.73747e+07	6.12366e+07	5.97364e+07	High
FALSE	High	Master Protein	P68372	Tubulin beta-4B chain OS=Mus musculus OX=10090 GN=Tubb4b PE=1 SV=1	0	295.418	73	25	901	1	445	49.8	4.89	2448.91	25	33	99.5	87.3	128.7	84.6	1.01	0.6	0.91	2.18	98.1	99.7	99.9	87.9	86.8	87.5	129	128.4	130.7	81.9	84.8	85.4	5.82198e+08	5.91685e+08	6.05421e+08	7.84403e+08	7.63095e+08	7.64088e+08	1.10175e+09	1.10961e+09	1.1367e+09	2.95841e+08	3.13601e+08	3.17188e+08	High
FALSE	High	Master Protein	Q7TMM9	Tubulin beta-2A chain OS=Mus musculus OX=10090 GN=Tubb2a PE=1 SV=1	0	294.859	71	24	867	1	445	49.9	4.89	2362.79	24	8	94.4	85.9	118	101.7	6.08	2.31	1	7.08	95.4	99.5	88.1	86.8	83.4	86.9	121.1	119.1	118.9	105.9	102.7	92.3	6.21828e+07	6.48136e+07	5.86678e+07	8.50697e+07	8.04934e+07	8.33567e+07	1.1363e+08	1.13072e+08	1.13621e+08	4.19829e+07	4.17419e+07	3.76604e+07	High
FALSE	High	Master Protein	Q9CWF2	Tubulin beta-2B chain OS=Mus musculus OX=10090 GN=Tubb2b PE=1 SV=1	0	294.375	71	24	866	1	445	49.9	4.89	2357.23	24	0			400				8.33								438	375.8	386.2										6.32361e+06	5487861	5677673				High
FALSE	High	Master Protein	Q71LX4	Talin-2 OS=Mus musculus OX=10090 GN=Tln2 PE=1 SV=3	0	294.118	29	46	400	38	2375	253.5	5.8	1187.23	46	0	112.5	114.4	76.5	96.7	3.67	3.96	1.67	4.7	112.7	114.9	107	118.5	114.5	109.5	74.7	76.6	77.2	94.4	96.8	103.3	4.15156e+07	4.23161e+07	4.02371e+07	6.56556e+07	6.24598e+07	5.93513e+07	3.96278e+07	4.1071e+07	4.16605e+07	2.11627e+07	2.22249e+07	2.38273e+07	High
FALSE	High	Master Protein	Q6P4T2	U5 small nuclear ribonucleoprotein 200 kDa helicase OS=Mus musculus OX=10090 GN=Snrnp200 PE=1 SV=1	0	289.111	30	50	389	50	2136	244.4	6.06	1096.64	50	0	98.8	94.5	120.6	86.2	5.23	3.91	0.74	7.61	99	93.3	103.6	94.7	88.4	94.7	121.9	120.1	120.8	82	86.3	95.1	3.44196e+07	3.24185e+07	3.67706e+07	4.94914e+07	4.54916e+07	4.84162e+07	6.09874e+07	6.0788e+07	6.15497e+07	1.7333e+07	1.87041e+07	2.06895e+07	High
FALSE	High	Master Protein	P68134	Actin, alpha skeletal muscle OS=Mus musculus OX=10090 GN=Acta1 PE=1 SV=1	0	281.859	72	22	4157	2	377	42	5.39	9673.84	22	0	149.8	115.6	13.9	120.7	2.86	5.56	22.16	13.23	153.6	145.9	153.2	125.2	112	118.2	14.2	9.4	14.4	123.5	100.3	130	1.24953e+07	1.18639e+07	1.27207e+07	1.53099e+07	13486852	1.41446e+07	1.66289e+06	1.11779e+06	1.71681e+06	6.10738e+06	5.08564e+06	6.61715e+06	High
FALSE	High	Master Protein	P62737	Actin, aortic smooth muscle OS=Mus musculus OX=10090 GN=Acta2 PE=1 SV=1	0	280.134	72	22	4261	3	377	42	5.39	10046.5	22	13	112.8	118	65.2	103.9	6.11	6.42	4.76	1.04	124.6	112.2	112.3	117.5	106.8	120.9	64.9	61.2	67.3	105.3	103.4	103.5	2.46039e+09	2.21496e+09	2.2645e+09	3.4902e+09	3.12084e+09	3.51351e+09	1.84532e+09	1.75923e+09	1.94688e+09	1.26446e+09	1.27216e+09	1.27863e+09	High
FALSE	High	Master Protein	P20029	Endoplasmic reticulum chaperone BiP OS=Mus musculus OX=10090 GN=Hspa5 PE=1 SV=3	0	272.882	53	31	975	29	655	72.4	5.16	3052.98	31	2	104.4	107.9	82.9	104.8	2.48	2.54	1.3	2.14	104	101.3	106.4	104.6	110.1	107.6	82.7	84.1	81.9	108.4	104.5	104.4	7.2126e+08	7.01759e+08	7.53213e+08	1.09053e+09	1.12945e+09	1.09757e+09	8.25075e+08	8.48206e+08	8.3228e+08	4.5686e+08	4.51391e+08	4.52923e+08	High
FALSE	High	Master Protein	P63038	60 kDa heat shock protein, mitochondrial OS=Mus musculus OX=10090 GN=Hspd1 PE=1 SV=1	0	268.533	65	30	741	30	573	60.9	6.18	2251.07	30	0	114	92	98.3	95.7	1.54	3.2	3.03	3.87	113.4	111.3	114.8	88.7	94.5	91.6	97.8	102	96.3	100.7	95.2	93.6	4.29765e+08	4.21504e+08	4.43926e+08	5.05279e+08	5.30275e+08	5.10584e+08	5.33586e+08	5.62895e+08	5.34507e+08	2.3216e+08	2.24855e+08	2.22003e+08	High
FALSE	High	Master Protein	P68369	Tubulin alpha-1A chain OS=Mus musculus OX=10090 GN=Tuba1a PE=1 SV=1	0	267.795	77	24	1129	2	451	50.1	5.06	3593.73	24	26	106.6	87.1	124.1	82.2	4.7	2.34	3.58	4.28	101.2	106.5	111.1	88.8	87.1	84.7	130.2	124	121.5	82.1	84.9	77.9	5.55139e+08	5.84342e+08	6.22643e+08	7.3279e+08	7.07467e+08	6.84309e+08	1.02828e+09	9.90801e+08	9.7695e+08	2.74117e+08	2.90272e+08	2.67603e+08	High
FALSE	High	Master Protein	P63017	Heat shock cognate 71 kDa protein OS=Mus musculus OX=10090 GN=Hspa8 PE=1 SV=1	0	263.469	53	29	877	20	646	70.8	5.52	2715.82	29	7	111.2	97	101.9	89.8	1.66	0.71	1.18	1.63	111.6	109.1	112.8	96.2	97.3	97.5	103.6	102.3	101.2	90.4	90.2	87.8	5.49513e+08	5.36893e+08	5.66554e+08	7.12185e+08	7.09267e+08	7.05903e+08	7.34116e+08	7.32868e+08	7.30093e+08	2.70498e+08	2.76586e+08	2.7026e+08	High
FALSE	High	Master Protein	P14873	Microtubule-associated protein 1B OS=Mus musculus OX=10090 GN=Map1b PE=1 SV=2	0	261.999	27	43	323	42	2464	270.1	4.83	973.4	43	1	113.6	76	118.4	91.9	3.98	8.4	2.44	3.49	110.1	113.4	119.1	74.2	86.4	75.9	118.4	113.3	118.1	91.7	86.7	92.6	3.5089e+07	3.60978e+07	3.87451e+07	3.55394e+07	4.07435e+07	3.55635e+07	5.42955e+07	5.25613e+07	5.51334e+07	1.77732e+07	1.7221e+07	1.84519e+07	High
FALSE	High	Master Protein	Q6P5E4	UDP-glucose:glycoprotein glucosyltransferase 1 OS=Mus musculus OX=10090 GN=Uggt1 PE=1 SV=4	0	261.538	42	43	389	43	1551	176.3	5.62	1146.82	43	0	101.5	95.5	103.7	99.3	2.44	0.95	3.05	4.63	98.5	101.3	103.4	95.3	96.7	95	108.7	103.6	102.9	102.2	99.2	93.2	5.30375e+07	5.45423e+07	5.68467e+07	7.72167e+07	7.71316e+07	7.53154e+07	8.42872e+07	8.12102e+07	8.11942e+07	3.34612e+07	3.32987e+07	3.14218e+07	High
FALSE	High	Master Protein	P38647	Stress-70 protein, mitochondrial OS=Mus musculus OX=10090 GN=Hspa9 PE=1 SV=3	0	260.174	56	29	904	29	679	73.4	6.07	2556.51	29	0	110.4	101.2	94.2	94.2	2.38	2.13	3.88	3.85	107.2	111.3	112.1	98.9	103	102.1	99.2	95	91.8	95	95.4	89	3.64948e+08	3.78801e+08	3.89542e+08	5.06359e+08	5.19258e+08	5.11254e+08	4.85842e+08	4.70997e+08	4.57903e+08	1.96734e+08	2.02326e+08	1.89564e+08	High
FALSE	High	Master Protein	P11499	Heat shock protein HSP 90-beta OS=Mus musculus OX=10090 GN=Hsp90ab1 PE=1 SV=3	0	257.39	54	33	655	22	724	83.2	5.03	1948.24	33	11	111.5	90.8	112.5	85.2	2.48	8.75	4.19	3.04	107.6	113	110.4	101.7	86.2	89.9	111.4	106.8	116.1	83.9	84.4	88.6	1.70298e+09	1.78865e+09	1.78393e+09	2.42119e+09	2.01993e+09	2.09393e+09	2.53874e+09	2.46167e+09	2.69472e+09	8.07893e+08	8.32503e+08	8.78109e+08	High
FALSE	High	Master Protein	Q99PL5	Ribosome-binding protein 1 OS=Mus musculus OX=10090 GN=Rrbp1 PE=1 SV=2	0	254.229	29	34	447	34	1605	172.8	9.33	1421.53	34	0	147.6	79.8	88.6	84	1.13	2.05	2.61	3.75	146.9	150.1	147.7	79.9	80.7	77.6	85.3	89.6	88.7	81.6	84	87.9	1.44913e+08	1.48012e+08	1.4879e+08	1.18534e+08	1.17852e+08	1.12609e+08	1.21062e+08	1.28665e+08	1.28277e+08	4.89764e+07	5.16703e+07	5.42727e+07	High
FALSE	High	Master Protein	P27546	Microtubule-associated protein 4 OS=Mus musculus OX=10090 GN=Map4 PE=1 SV=3	0	253.848	41	29	353	29	1125	117.4	4.98	1119.3	29	0	126.3	92.1	100.4	81.2	2.74	2.51	1.2	9.79	130.5	127.2	123.6	94.3	89.7	92.7	102.5	100.1	101.2	70.8	85.8	81.8	9.30195e+07	9.05941e+07	8.99054e+07	1.0105e+08	9.46665e+07	9.72691e+07	1.05133e+08	1.0382e+08	1.05668e+08	3.06673e+07	3.80983e+07	3.64742e+07	High
FALSE	High	Master Protein	F6ZDS4	Nucleoprotein TPR OS=Mus musculus OX=10090 GN=Tpr PE=1 SV=1	0	253.473	25	41	395	41	2431	273.8	5.03	1235.59	41	0	100.5	115.6	85.3	98.6	2.46	2.54	1.81	3.97	99.5	104.3	100.8	111.9	117.5	116	88	85.1	85.6	92.7	99.8	98.9	4.19122e+07	4.39287e+07	4.33702e+07	7.08832e+07	7.33095e+07	7.19073e+07	5.3391e+07	5.22283e+07	5.28299e+07	2.37485e+07	2.61977e+07	2.6065e+07	High
FALSE	High	Master Protein	P68373	Tubulin alpha-1C chain OS=Mus musculus OX=10090 GN=Tuba1c PE=1 SV=1	0	250.703	73	23	1000	1	449	49.9	5.1	3118.79	23	1	83.6	97.3	96.4	122.8	3.12	1.53	9.9	12.24	80.6	85.6	84.4	95.7	98.2	98.4	110.6	97.3	91.3	123.9	131.1	103	1.27602e+07	1.35427e+07	1.36378e+07	2.27881e+07	2.30112e+07	2.29241e+07	2.52038e+07	2.24235e+07	2.11886e+07	1.19317e+07	1.29417e+07	1.02055e+07	High
FALSE	High	Master Protein	Q9D6F9	Tubulin beta-4A chain OS=Mus musculus OX=10090 GN=Tubb4a PE=1 SV=3	0	250.051	62	21	784	1	444	49.6	4.88	2064.05	21	0	90.5	65.3	174.7	69.5	5.11	1.63	8.74	10.86	90.3	91.4	99.1	66.7	66	64.6	182.8	176.4	154.3	61.6	76.7	70.1	1.07127e+07	10834729	1.19987e+07	1.18968e+07	1.15886e+07	1.12744e+07	3.12167e+07	3.04659e+07	2.68269e+07	4.44691e+06	5669506	5.20764e+06	High
FALSE	High	Master Protein	P14824	Annexin A6 OS=Mus musculus OX=10090 GN=Anxa6 PE=1 SV=3	0	248.917	55	32	710	32	673	75.8	5.5	1989.25	32	0	52	120.2	110	117.7	2.74	1.89	3.06	0.7	54.5	52.2	51.8	118.8	120.6	123.4	110.4	104.7	110.4	118.1	118.2	116.8	1.69714e+08	1.62449e+08	1.64782e+08	5.56378e+08	5.55972e+08	5.65265e+08	4.9476e+08	4.74337e+08	5.03612e+08	2.23598e+08	2.29434e+08	2.27459e+08	High
FALSE	High	Master Protein	E9Q7G0	Nuclear mitotic apparatus protein 1 OS=Mus musculus OX=10090 GN=Numa1 PE=1 SV=1	0	247.02	30	43	329	43	2094	235.5	5.87	1001.62	43	0	137.3	93.4	85.1	84.1	1.06	5.1	3.38	0.66	139.8	137.8	136.9	98	88.5	93.7	85.5	85.4	80.6	85.3	84.2	84.4	1.69404e+08	1.66925e+08	1.69408e+08	1.78579e+08	1.58745e+08	1.67128e+08	1.49244e+08	1.5071e+08	1.43124e+08	6.28496e+07	6.36145e+07	6.40309e+07	High
FALSE	High	Master Protein	P14211	Calreticulin OS=Mus musculus OX=10090 GN=Calr PE=1 SV=1	0	246.527	64	20	1021	20	416	48	4.49	3552.57	20	0	109.8	94.6	93.5	102	1.34	1.61	3.02	3.5	108.2	109.2	111.1	92	94.1	95	93	96.2	90.5	101.4	107.7	101.5	4.70732e+08	4.74867e+08	4.93468e+08	6.01977e+08	6.05859e+08	6.07896e+08	5.82231e+08	6.08918e+08	5.77102e+08	2.68167e+08	2.91906e+08	2.7612e+08	High
FALSE	High	Master Protein	Q99P72	Reticulon-4 OS=Mus musculus OX=10090 GN=Rtn4 PE=1 SV=2	0	244.833	40	28	422	28	1162	126.5	4.54	1551.64	28	0	94.3	112.4	81	112.4	3.36	2.08	1.49	4.91	99.2	94.3	93.2	116.3	112.3	112.1	81	79.9	82.3	112.4	113.4	103.6	9.40157e+07	8.92912e+07	9.01535e+07	1.65732e+08	1.57564e+08	1.56332e+08	1.10415e+08	1.10148e+08	1.14226e+08	6.47361e+07	6.69733e+07	6.14211e+07	High
FALSE	High	Master Protein	O08810	116 kDa U5 small nuclear ribonucleoprotein component OS=Mus musculus OX=10090 GN=Eftud2 PE=1 SV=1	0	243.751	49	31	393	30	971	109.3	5	1177.96	31	0	106.7	100.1	98.1	95.1	2.02	4.11	2.28	1.01	107.5	103.4	106.2	99.7	97.6	105.6	97.6	96.5	100.8	94.4	94.6	96.1	4.23782e+07	4.07095e+07	4.27277e+07	5.90612e+07	5.69474e+07	6.12348e+07	5.53613e+07	5.53634e+07	5.82233e+07	2.26175e+07	2.32375e+07	2.37074e+07	High
FALSE	High	Master Protein	P10493	Nidogen-1 OS=Mus musculus OX=10090 GN=Nid1 PE=1 SV=2	0	242.282	40	33	309	32	1245	136.5	5.44	920.01	33	1	43.7	125.5	109.2	121.6	7.79	2.26	3.78	4.75	48.7	42.3	43.1	121.3	126.9	123.7	112.5	104.4	107.7	129.9	119.6	119.9	2.5697e+07	2.23188e+07	2.32168e+07	9.62286e+07	9.90912e+07	9.60372e+07	8.54402e+07	8.01658e+07	8.32684e+07	4.16682e+07	3.93363e+07	3.95704e+07	High
FALSE	High	Master Protein	P26041	Moesin OS=Mus musculus OX=10090 GN=Msn PE=1 SV=3	0	241.112	47	26	514	17	577	67.7	6.6	1494.62	26	13	100.8	95.7	110	93.5	0.91	0.37	2.13	1.46	100.8	99.1	100.7	95.9	95.2	95.6	109.7	109.9	113.9	93.4	94.3	91.6	2.0076e+08	1.97384e+08	2.04727e+08	2.87263e+08	2.80693e+08	2.80205e+08	3.14603e+08	3.18605e+08	3.32478e+08	1.13126e+08	1.17115e+08	1.14244e+08	High
FALSE	High	Master Protein	Q61001	Laminin subunit alpha-5 OS=Mus musculus OX=10090 GN=Lama5 PE=1 SV=4	0	239.934	17	36	258	36	3718	403.8	6.73	842.08	36	0	85	119	105.6	90.5	5.59	3.59	6.73	2.83	93.6	84.6	85.7	113.5	121.5	120	95	106.5	107.5	91.2	92.9	87.9	2.04173e+07	1.84435e+07	1.90809e+07	3.72314e+07	3.92358e+07	3.85164e+07	2.98222e+07	3.38145e+07	3.43437e+07	1.21012e+07	1.26332e+07	1.19946e+07	High
FALSE	High	Master Protein	P58871	182 kDa tankyrase-1-binding protein OS=Mus musculus OX=10090 GN=Tnks1bp1 PE=1 SV=2	0	237.727	38	39	319	39	1720	181.7	4.88	1032.78	39	0	125.3	98.5	95.1	81	0.92	4.52	5.7	10.29	127.1	124.8	126.3	97.9	106.4	99.3	88	95.8	98.3	84.9	69.5	81.6	2.9258e+07	2.87134e+07	2.96668e+07	3.3902e+07	3.62675e+07	3.36193e+07	2.91554e+07	3.2093e+07	3.31531e+07	1.18852e+07	9.9742e+06	1.17583e+07	High
FALSE	High	Master Protein	Q99NB9	Splicing factor 3B subunit 1 OS=Mus musculus OX=10090 GN=Sf3b1 PE=1 SV=1	0	233.583	36	35	292	35	1304	145.7	7.09	950.3	35	0	98.8	93.4	118	89.8	3.78	6.76	1.62	1.98	103.1	98.6	95.7	93.2	87.5	100.1	117.8	116.6	120.3	90.4	87.1	89.6	3.04982e+07	2.91524e+07	2.88873e+07	4.14557e+07	3.83005e+07	4.35696e+07	5.01279e+07	5.01965e+07	5.21552e+07	1.62686e+07	1.605e+07	1.6589e+07	High
FALSE	High	Master Protein	Q99K41	EMILIN-1 OS=Mus musculus OX=10090 GN=Emilin1 PE=1 SV=1	0	229.902	36	26	375	26	1017	107.5	5.3	1229.32	26	0	120.2	117.8	70.4	91.6	2.45	3.79	3.44	5.27	120.1	115.4	120.7	122.7	113.8	117.7	73	70.3	68.2	98	91.5	88.4	6.44381e+07	6.18614e+07	6.60765e+07	9.8994e+07	9.03585e+07	9.29247e+07	5.63857e+07	5.49225e+07	5.3602e+07	3.19664e+07	3.05989e+07	2.96763e+07	High
FALSE	High	Master Protein	O08788	Dynactin subunit 1 OS=Mus musculus OX=10090 GN=Dctn1 PE=1 SV=3	0	229.293	37	33	293	33	1281	141.6	5.9	896.97	33	0	123.4	89.8	108.3	78.6	4.2	3.16	2.18	3.43	126.7	117	124.8	90.8	87.7	93.4	109.9	105.6	109.6	79.5	79.9	75	3.13493e+07	2.8925e+07	3.15256e+07	3.37759e+07	3.21082e+07	3.40004e+07	3.9127e+07	3.80414e+07	3.97105e+07	1.1954e+07	1.23144e+07	1.16152e+07	High
FALSE	High	Master Protein	Q9ERU9	E3 SUMO-protein ligase RanBP2 OS=Mus musculus OX=10090 GN=Ranbp2 PE=1 SV=2	0	227.876	22	45	266	45	3053	340.9	6.18	765.95	45	0	104.3	108.6	100.8	86.3	2.92	3.96	8.86	1.64	104.3	101.3	107.4	108.7	103.3	111.8	100.9	92.6	110.5	85	86.3	87.9	4.18556e+07	4.06107e+07	4.39813e+07	6.55484e+07	6.13568e+07	6.59704e+07	5.82323e+07	5.40503e+07	6.49579e+07	2.07468e+07	2.15845e+07	2.20566e+07	High
FALSE	High	Master Protein	O88322	Nidogen-2 OS=Mus musculus OX=10090 GN=Nid2 PE=1 SV=2	0	226.815	35	30	301	29	1403	153.8	5.38	904.73	30	0	130.6	119.9	55.4	94.1	1.09	1.83	3.89	1.47	130.7	131.1	128.5	117.3	120	121.7	58.5	55.5	54.3	92.8	95.5	94.1	8.9113e+07	8.93483e+07	8.94238e+07	1.2031e+08	1.21132e+08	1.22089e+08	5.74516e+07	5.50439e+07	5.42883e+07	3.84771e+07	4.06078e+07	4.01559e+07	High
FALSE	High	Master Protein	Q91ZU6	Dystonin OS=Mus musculus OX=10090 GN=Dst PE=1 SV=2	0	225.541	9	42	176	41	7393	833.7	5.31	538.3	42	0	180.1	61.4	91.5	67	5.45	9.08	7.26	6.09	193.2	178.2	174.5	52.8	62.9	60.7	90.5	89	101.4	69.2	66.2	61.3	1.30922e+07	1.20681e+07	1.20709e+07	5.37618e+06	6.30853e+06	6.0565e+06	8.82482e+06	8.77986e+06	1.00733e+07	2.8514e+06	2.79726e+06	2.59864e+06	High
FALSE	High	Master Protein	Q01149	Collagen alpha-2(I) chain OS=Mus musculus OX=10090 GN=Col1a2 PE=1 SV=2	0	224.728	40	31	254	31	1372	129.5	9.19	872.6	31	0	204	83	31.4	81.6	0.92	1.64	3.78	2.76	206.1	202.3	204	83	84.8	82.1	31.4	29.6	31.8	79.5	84	81.6	7.3862e+07	7.24753e+07	7.4652e+07	4.47505e+07	4.49743e+07	4.32845e+07	1.6189e+07	1.5439e+07	1.66946e+07	1.73271e+07	1.8765e+07	1.8299e+07	High
FALSE	High	Master Protein	Q7TPV4	Myb-binding protein 1A OS=Mus musculus OX=10090 GN=Mybbp1a PE=1 SV=2	0	224.468	35	32	328	32	1344	151.9	8.95	967.02	32	0	90	117.8	87.6	104.6	1.12	1.26	1.1	1.04	90.4	88.5	90.2	118	116.8	119.8	87.8	87.8	86.2	103.7	105.9	104.8	4.93738e+07	4.83402e+07	5.02796e+07	9.69572e+07	9.44551e+07	9.62772e+07	6.90353e+07	6.98495e+07	6.89664e+07	3.44569e+07	3.60526e+07	3.58379e+07	High
FALSE	High	Master Protein	P31001	Desmin OS=Mus musculus OX=10090 GN=Des PE=1 SV=3	0	223.812	71	33	1503	29	469	53.5	5.27	4586.6	33	0	176	78.6	75.8	69.6	1.81	3.04	2.93	1.8	173.1	177	179.5	79.1	79.3	75.1	73.2	76.2	77.5	71.3	69.9	68.8	6.05339e+08	6.18406e+08	6.40674e+08	4.15648e+08	4.10621e+08	3.86425e+08	3.68119e+08	3.87967e+08	3.96839e+08	1.51639e+08	1.52407e+08	1.50506e+08	High
FALSE	High	Master Protein	P16858	Glyceraldehyde-3-phosphate dehydrogenase OS=Mus musculus OX=10090 GN=Gapdh PE=1 SV=2	0	223.582	69	18	1200	18	333	35.8	8.25	3692.28	18	0	84	101.5	113	101.5	1.43	3.32	1.3	0.7	84.5	82.2	83.8	105.8	99.2	101.2	114.5	111.6	112.7	102.3	100.9	101.3	9.64634e+08	9.3748e+08	9.76249e+08	1.8152e+09	1.67508e+09	1.69924e+09	1.88017e+09	1.85329e+09	1.88429e+09	7.09592e+08	7.17378e+08	7.23234e+08	High
FALSE	High	Master Protein	P70168	Importin subunit beta-1 OS=Mus musculus OX=10090 GN=Kpnb1 PE=1 SV=2	0	222.342	47	30	446	30	876	97.1	4.78	1316.09	30	0	104	98.8	102.6	94.6	1.52	7.81	3.72	4.07	103.1	100.8	103.8	94.4	98	109.5	101.7	105.1	97.6	92.4	99.7	93.8	1.03853e+08	1.01531e+08	1.06802e+08	1.43115e+08	1.46173e+08	1.62347e+08	1.47556e+08	1.54234e+08	1.44128e+08	5.66409e+07	6.26204e+07	5.91238e+07	High
FALSE	High	Master Protein	O70318	Band 4.1-like protein 2 OS=Mus musculus OX=10090 GN=Epb41l2 PE=1 SV=2	0	221.328	42	34	351	31	988	109.9	5.43	1033.57	34	3	105.3	104.6	84.9	105.2	2.42	1.07	2.08	3.8	105.7	101.2	105.5	105	104.8	102.9	85.1	85.4	82.2	105.3	112.1	104.7	5.82177e+07	5.57326e+07	5.93232e+07	8.69466e+07	8.54415e+07	8.34452e+07	6.74368e+07	6.85233e+07	6.63818e+07	3.52922e+07	3.84848e+07	3.61036e+07	High
FALSE	High	Master Protein	P68368	Tubulin alpha-4A chain OS=Mus musculus OX=10090 GN=Tuba4a PE=1 SV=1	0	220.847	57	20	760	5	448	49.9	5.06	2404.74	20	0	97.3	88.4	128.5	85.8	4.45	1.83	2.92	1.01	102.8	97	94.3	88.4	85.5	88.2	133.3	128.1	126	85.5	86.3	84.6	4.00491e+07	3.77788e+07	3.74849e+07	5.17692e+07	4.93149e+07	5.05582e+07	7.47425e+07	7.26606e+07	7.19085e+07	2.02644e+07	2.09439e+07	2.06108e+07	High
FALSE	High	Master Protein	Q9QUR6	Prolyl endopeptidase OS=Mus musculus OX=10090 GN=Prep PE=1 SV=1	0	220.332	53	26	317	26	710	80.7	5.73	914.85	26	0	95.6	85.7	124.8	93.8	2.94	3.68	0.58	1.22	95.9	93.9	99.5	86	81.3	87.2	124.4	125.1	125.9	94.4	92.3	94.1	3.48852e+07	3.41331e+07	3.6947e+07	4.70281e+07	4.37568e+07	4.66535e+07	6.51336e+07	6.62585e+07	6.70968e+07	2.08717e+07	2.09147e+07	2.1419e+07	High
FALSE	High	Master Protein	O70133	ATP-dependent RNA helicase A OS=Mus musculus OX=10090 GN=Dhx9 PE=1 SV=2	0	220.239	33	33	361	33	1380	149.4	6.83	1026.38	33	0	89.3	95	115	100.8	1.52	2.57	0.99	2.53	88.5	91.2	89.5	96.2	91.6	95.3	115.4	114.3	116.6	97.6	102.6	101.1	5.92562e+07	6.10382e+07	6.12067e+07	9.69072e+07	9.08289e+07	9.38637e+07	1.11161e+08	1.11408e+08	1.14393e+08	3.97562e+07	4.2812e+07	4.23568e+07	High
FALSE	High	Master Protein	Q99KI0	Aconitate hydratase, mitochondrial OS=Mus musculus OX=10090 GN=Aco2 PE=1 SV=1	0	219.967	45	26	464	26	780	85.4	7.93	1499.76	26	0	121.2	88.9	100.4	89.4	5.01	0.49	2.47	0.91	128.2	116.1	120.7	88.5	88.3	89.2	100	98.9	103.6	89.5	87.9	89	2.33498e+08	2.11399e+08	2.24422e+08	2.42451e+08	2.38184e+08	2.38957e+08	2.62043e+08	2.6214e+08	2.76579e+08	9.91569e+07	9.98203e+07	1.01433e+08	High
FALSE	High	Master Protein	Q3TXS7	26S proteasome non-ATPase regulatory subunit 1 OS=Mus musculus OX=10090 GN=Psmd1 PE=1 SV=1	0	218.506	48	33	361	33	953	105.7	5.39	1125.3	33	0	97	104.2	97	101.8	1.85	3.1	3.34	5	97.3	95.1	98.6	107.4	104.5	100.9	91.9	97.7	97.3	108.7	98.6	102.1	5.7319e+07	5.59959e+07	5.93336e+07	9.51684e+07	9.11616e+07	8.75352e+07	7.79827e+07	8.37856e+07	8.40062e+07	3.89804e+07	3.62161e+07	3.76658e+07	High
FALSE	High	Master Protein	Q9Z1Q9	Valine--tRNA ligase OS=Mus musculus OX=10090 GN=Vars1 PE=1 SV=1	0	217.472	38	36	396	36	1263	140.1	7.77	1132.32	36	0	114.9	84.7	122.1	78.3	0.75	1.42	3.46	2.85	115.1	115.4	113.8	85.7	83.4	84.9	116.4	122.3	124.5	82.1	78.4	77.9	6.29224e+07	6.3067e+07	6.35161e+07	7.04819e+07	67468823	6.82935e+07	9.15914e+07	9.73262e+07	9.97496e+07	2.72776e+07	2.67112e+07	2.6646e+07	High
FALSE	High	Master Protein	Q62433	Protein NDRG1 OS=Mus musculus OX=10090 GN=Ndrg1 PE=1 SV=1	0	217.428	69	14	356	14	394	43	6.1	1155.76	14	0	47	144.3	79.3	129.3	5.88	2.27	5.15	4.81	51.3	46.6	46.2	146.3	142.9	139.8	84.4	76.5	78.6	123.5	135.8	128.1	7.1442e+07	6.48715e+07	6.57192e+07	3.06549e+08	2.94867e+08	2.86686e+08	1.69349e+08	1.55208e+08	1.60497e+08	1.04689e+08	1.17957e+08	1.11728e+08	High
FALSE	High	Master Protein	A2AN08	E3 ubiquitin-protein ligase UBR4 OS=Mus musculus OX=10090 GN=Ubr4 PE=1 SV=1	0	217.215	14	50	173	50	5180	571.9	6.06	452.41	50	0	103.4	96	121.8	78.8	8.27	2.52	5.83	6.76	97	114.3	104.2	97.6	96.8	93	127.2	113.4	122.7	72.1	79.4	82.3	1.03218e+07	1.21567e+07	1.13129e+07	1.5612e+07	1.52386e+07	1.45675e+07	1.94856e+07	1.75644e+07	1.91297e+07	4.66427e+06	5.26416e+06	5.48051e+06	High
FALSE	High	Master Protein	Q9DBG3	AP-2 complex subunit beta OS=Mus musculus OX=10090 GN=Ap2b1 PE=1 SV=1	0	216.937	43	30	386	20	937	104.5	5.38	1181.81	30	10	103	96.6	109.1	91.2	2.35	1.31	1.19	5	104.2	104.5	100.1	97.7	96.1	98.6	108.2	110.4	110.5	92.8	84.8	92.2	6.45807e+07	6.47178e+07	6.33718e+07	9.10936e+07	8.81459e+07	8.9916e+07	9.64836e+07	9.95829e+07	1.00344e+08	3.49898e+07	3.27449e+07	3.5779e+07	High
FALSE	High	Master Protein	Q99K51	Plastin-3 OS=Mus musculus OX=10090 GN=Pls3 PE=1 SV=3	0	216.32	58	31	354	31	630	70.7	5.62	1008.05	31	0	98.7	93.6	113	94.7	2.21	2.35	4.25	5.49	100.2	95.9	98.6	93.4	97.3	93.5	109.9	119.3	112.8	97.1	94.6	87.2	7.16539e+07	6.85544e+07	7.20139e+07	1.0047e+08	1.03056e+08	9.84359e+07	1.13079e+08	1.24232e+08	1.18262e+08	4.22099e+07	4.21643e+07	3.90424e+07	High
FALSE	High	Master Protein	P09411	Phosphoglycerate kinase 1 OS=Mus musculus OX=10090 GN=Pgk1 PE=1 SV=4	0	216.236	70	22	824	22	417	44.5	7.9	2480.84	22	0	78.9	102.9	117.5	100.7	1.16	0.17	3.78	1.44	80.4	78.5	79.2	103.6	103.3	103.2	118.6	118.1	110.8	103	100.1	101.2	4.86972e+08	4.75653e+08	4.90234e+08	9.43972e+08	9.27065e+08	9.20649e+08	1.03437e+09	1.04153e+09	9.83633e+08	3.79735e+08	3.78231e+08	3.83763e+08	High
FALSE	High	Master Protein	Q8VDM4	26S proteasome non-ATPase regulatory subunit 2 OS=Mus musculus OX=10090 GN=Psmd2 PE=1 SV=1	0	216.031	46	30	353	30	908	100.1	5.17	1072.69	30	0	97.3	105.7	98.2	98.8	0.92	2.04	2.04	4.19	97.8	97.5	96.1	107	102.8	105.8	98.3	95	98.6	98.9	97	105.1	5.94722e+07	5.92399e+07	5.96707e+07	9.78221e+07	9.2566e+07	9.47189e+07	8.60532e+07	8.41332e+07	8.78763e+07	3.65918e+07	3.67684e+07	3.99824e+07	High
FALSE	High	Master Protein	B2RQC6	Multifunctional protein CAD OS=Mus musculus OX=10090 GN=Cad PE=1 SV=1	0	212.608	25	41	271	41	2225	243.1	6.43	754.61	41	0	103.7	98.6	113.7	84	2.28	2.9	9.02	8.39	103.2	101.6	106.3	94.7	100.3	98.2	113.1	104.5	125	91.8	83.6	77.7	3.23557e+07	3.18479e+07	3.40198e+07	4.46546e+07	4.65678e+07	4.52918e+07	5.1056e+07	4.77144e+07	5.74567e+07	1.74991e+07	1.63323e+07	1.52411e+07	High
FALSE	High	Master Protein	P97449	Aminopeptidase N OS=Mus musculus OX=10090 GN=Anpep PE=1 SV=4	0	209.838	40	29	308	29	966	109.6	5.9	1014.41	29	0	85.7	98.5	118.3	97.5	0.62	1.18	2.28	6.31	85.9	84.9	85	97.7	99.7	97.7	113.5	118.6	117.4	96.8	95.7	107.1	5.58603e+07	5.52054e+07	5.64516e+07	9.55835e+07	9.59825e+07	9.34456e+07	1.06226e+08	1.12235e+08	1.11914e+08	3.82764e+07	3.87711e+07	4.35757e+07	High
FALSE	High	Master Protein	Q8BKC5	Importin-5 OS=Mus musculus OX=10090 GN=Ipo5 PE=1 SV=3	0	209.699	44	29	303	29	1097	123.5	4.93	908.72	29	0	87	112.8	102.4	97.7	4.22	1.92	1.84	7.79	81.6	88.6	86.7	108.8	112.5	112.5	103.5	99.8	102.1	110.4	97.4	96.2	4.06579e+07	4.41152e+07	4.4099e+07	8.14873e+07	8.29399e+07	8.24601e+07	7.4193e+07	7.23607e+07	7.45198e+07	3.34524e+07	3.02415e+07	2.99827e+07	High
FALSE	High	Master Protein	P23116	Eukaryotic translation initiation factor 3 subunit A OS=Mus musculus OX=10090 GN=Eif3a PE=1 SV=5	0	209.296	29	33	321	33	1344	161.8	6.77	929.66	33	0	117.6	90.9	110.4	81.1	0.93	1.01	1.91	2.26	119.2	117.1	117.9	91	92.5	90.9	107.5	110.6	111.4	82.1	81.3	78.6	5.27781e+07	5.17897e+07	5.32612e+07	6.06081e+07	6.06405e+07	5.91832e+07	6.84606e+07	7.124e+07	7.22949e+07	2.20982e+07	2.24202e+07	2.17703e+07	High
FALSE	High	Master Protein	P09103	Protein disulfide-isomerase OS=Mus musculus OX=10090 GN=P4hb PE=1 SV=2	0	208.541	61	26	1105	26	509	57	4.88	2888.08	26	0	115.6	107.5	83	93.9	0.13	2.22	2.41	1.99	115.4	115.3	115.6	109.7	105	107.3	85.5	81.6	82.8	93.7	96	92.3	7.29127e+08	7.28201e+08	7.45761e+08	1.04294e+09	9.82039e+08	9.97677e+08	7.77823e+08	7.50507e+08	7.67262e+08	3.60314e+08	3.7812e+08	3.64941e+08	High
FALSE	High	Master Protein	P97434	Myosin phosphatase Rho-interacting protein OS=Mus musculus OX=10090 GN=Mprip PE=1 SV=2	0	207.248	44	33	290	32	1024	116.3	6.21	863.53	33	1	131.1	98.3	85.7	84.9	5.7	0.75	4.25	5.3	126.2	130.7	141	97.2	98.7	98	89.3	82.1	85.5	84.6	87.7	79	1.67789e+07	1.7365e+07	1.91317e+07	1.94314e+07	1.94179e+07	1.91784e+07	1.70907e+07	1.58797e+07	1.66564e+07	6.84348e+06	7.26953e+06	6.56994e+06	High
FALSE	High	Master Protein	Q9WTI7	Unconventional myosin-Ic OS=Mus musculus OX=10090 GN=Myo1c PE=1 SV=2	0	206.659	40	33	338	33	1063	121.9	9.35	822.35	33	0	103	83.4	130.2	83.4	3.85	5.08	0.24	3.97	104.4	97	102.8	83.2	90.2	82.3	129.5	130.1	129.9	80.5	87.1	83.2	4.91915e+07	4.56763e+07	4.94642e+07	5.89607e+07	6.2918e+07	5.70476e+07	8.78117e+07	8.92291e+07	8.9687e+07	2.30755e+07	2.55886e+07	2.45372e+07	High
FALSE	High	Master Protein	Q8VDJ3	Vigilin OS=Mus musculus OX=10090 GN=Hdlbp PE=1 SV=1	0	205.492	36	39	357	39	1268	141.7	6.87	927.82	39	0	138.4	85.5	97.5	78.6	3.57	1.51	1.57	1.25	138.8	132.7	142.4	86	83.7	85.8	98.7	95.7	97.8	78.9	80.6	78.9	8.50935e+07	8.12889e+07	8.91255e+07	7.93103e+07	7.59649e+07	7.74145e+07	8.70535e+07	8.53995e+07	8.78775e+07	2.94036e+07	3.07937e+07	3.02577e+07	High
FALSE	High	Master Protein	Q8K009	Mitochondrial 10-formyltetrahydrofolate dehydrogenase OS=Mus musculus OX=10090 GN=Aldh1l2 PE=1 SV=2	0	205.431	50	32	432	32	923	101.5	6.29	1252.14	32	0	93.2	110.5	77.7	118.6	2.05	1.81	1.93	1.12	91.8	92.6	95.4	109.7	113.1	109.6	79.8	77.2	77.1	117.7	116.7	119.3	1.62681e+08	1.63953e+08	1.72634e+08	2.92309e+08	2.967e+08	2.85725e+08	2.03385e+08	1.99087e+08	2.00216e+08	1.26888e+08	1.28865e+08	1.32299e+08	High
FALSE	High	Master Protein	P07901	Heat shock protein HSP 90-alpha OS=Mus musculus OX=10090 GN=Hsp90aa1 PE=1 SV=4	0	202.247	48	29	577	19	733	84.7	5.01	1740.81	29	0	86.2	100.2	113.9	99.7	3.49	3.2	0.9	0.88	90.3	85.8	84.5	104.4	99.7	98.3	111.8	113.8	113.3	100.3	98.6	99.2	1.02272e+08	9.71063e+07	9.77378e+07	1.77852e+08	1.67093e+08	1.63807e+08	1.82257e+08	1.87562e+08	1.87989e+08	6.90646e+07	6.95577e+07	7.0268e+07	High
FALSE	High	Master Protein	P80314	T-complex protein 1 subunit beta OS=Mus musculus OX=10090 GN=Cct2 PE=1 SV=4	0	201.851	63	27	368	27	535	57.4	6.4	1079.17	27	0	108.6	87.9	110	93.5	2.06	2.31	7.63	4.92	106.3	106.7	110.3	85.7	89.5	86.4	105	108.1	121	91.9	98.8	90.1	1.11523e+08	1.11939e+08	1.18191e+08	1.35243e+08	1.39027e+08	1.33435e+08	1.5859e+08	1.65213e+08	1.86139e+08	5.86729e+07	6.46496e+07	5.91813e+07	High
FALSE	High	Master Protein	Q6ZQ38	Cullin-associated NEDD8-dissociated protein 1 OS=Mus musculus OX=10090 GN=Cand1 PE=1 SV=2	0	201.755	36	33	325	32	1230	136.2	5.78	921.53	33	1	94.8	88.8	133.4	83.1	1.67	4.13	5.48	4.37	95.9	94.1	92.7	91.9	88.2	84.6	132.4	144.3	130.6	82.5	85	78	4.48839e+07	4.40277e+07	4.43198e+07	6.46917e+07	6.11024e+07	5.82814e+07	8.92398e+07	9.83321e+07	8.95814e+07	2.34824e+07	2.48154e+07	2.28459e+07	High
FALSE	High	Master Protein	P07356	Annexin A2 OS=Mus musculus OX=10090 GN=Anxa2 PE=1 SV=2	0	201.577	75	28	942	28	339	38.7	7.69	2699.65	28	0	69	108.1	109.8	113.1	1.68	2.08	2.5	3.34	68.2	70.5	69.2	108.4	107.9	112.1	110.1	106.3	111.6	113.5	107.6	114.6	9.11446e+08	9.41921e+08	9.44256e+08	2.17857e+09	2.13395e+09	2.20351e+09	2.11737e+09	2.06816e+09	2.1858e+09	9.22183e+08	8.96563e+08	9.58439e+08	High
FALSE	High	Master Protein	Q8BL66	Early endosome antigen 1 OS=Mus musculus OX=10090 GN=Eea1 PE=1 SV=2	0	201.385	32	38	307	38	1411	160.8	5.77	851.98	38	0	104.8	113	95.4	86.9	0.49	5.25	1.73	5.33	104.5	103.6	103.7	119.7	108.1	111.8	92.5	94.4	95.8	86	94.1	85.8	5.72294e+07	5.67041e+07	5.79432e+07	9.85728e+07	8.75968e+07	9.00788e+07	7.28989e+07	7.52141e+07	7.68321e+07	2.86277e+07	3.2089e+07	2.93755e+07	High
FALSE	High	Master Protein	Q3V3R1	Monofunctional C1-tetrahydrofolate synthase, mitochondrial OS=Mus musculus OX=10090 GN=Mthfd1l PE=1 SV=2	0	200.309	45	33	338	33	977	105.7	7.02	1076.32	33	0	111.1	94.3	115.7	78.9	5.25	2.66	0.75	7.14	111.7	112.3	102.1	95.1	90.7	94.9	116.4	116.5	114.9	88.4	77.5	79.4	5.81789e+07	5.84416e+07	5.42986e+07	7.44597e+07	6.98977e+07	7.27058e+07	8.72357e+07	8.8316e+07	8.7714e+07	2.8011e+07	2.51597e+07	2.58797e+07	High
FALSE	High	Master Protein	P27773	Protein disulfide-isomerase A3 OS=Mus musculus OX=10090 GN=Pdia3 PE=1 SV=2	0	200.169	57	25	675	25	505	56.6	6.21	2086.63	25	0	101.4	100.1	102.1	96.4	0.94	3.22	2.05	4.44	101.9	102.5	100.6	100.5	97.7	104.1	100.8	102.6	105	97.5	89.9	96.8	3.07035e+08	3.087e+08	3.09563e+08	4.55395e+08	4.3567e+08	4.61731e+08	4.37104e+08	4.49855e+08	4.63584e+08	1.78696e+08	1.68861e+08	1.82603e+08	High
FALSE	High	Master Protein	O08528	Hexokinase-2 OS=Mus musculus OX=10090 GN=Hk2 PE=1 SV=1	0	199.966	47	35	356	31	917	102.5	6.11	1017.27	35	1	62.7	118.5	110.5	108.4	5.07	1.85	4	3.39	60	66.3	62.3	117.8	120.1	115.7	117.3	109.8	109.4	110.4	103.2	107.7	3.99852e+07	4.41611e+07	4.24134e+07	1.18119e+08	1.18577e+08	1.13582e+08	1.12615e+08	1.06591e+08	1.06869e+08	4.4775e+07	4.29005e+07	4.49587e+07	High
FALSE	High	Master Protein	Q9ERD7	Tubulin beta-3 chain OS=Mus musculus OX=10090 GN=Tubb3 PE=1 SV=1	0	198.999	56	19	589	4	450	50.4	4.93	1579.86	19	2	72	114	118.7	95.3	8.95	1.12	4.42	5.8	72.9	62	72.5	114.7	113.8	116.3	127.8	117.8	119.4	98.7	88.2	95.9	5.13195e+06	4.35932e+06	5.20566e+06	1.21362e+07	1.18513e+07	1.20436e+07	1.29393e+07	1.20608e+07	1.23104e+07	4.22465e+06	3.86658e+06	4.22288e+06	High
FALSE	High	Master Protein	Q61768	Kinesin-1 heavy chain OS=Mus musculus OX=10090 GN=Kif5b PE=1 SV=3	0	198.619	45	34	328	28	963	109.5	6.44	938.28	34	6	102.8	95.7	93	108.5	1.69	11.63	3.53	4.62	100.3	101.4	103.7	93	94.5	113.9	92.4	91.8	86.6	102.6	107.1	112.5	5.52946e+07	5.58587e+07	5.83455e+07	7.70951e+07	7.70713e+07	9.24043e+07	7.33131e+07	7.36355e+07	6.99489e+07	3.43967e+07	3.67809e+07	3.88111e+07	High
FALSE	High	Master Protein	Q04857	Collagen alpha-1(VI) chain OS=Mus musculus OX=10090 GN=Col6a1 PE=1 SV=1	0	198.417	35	25	261	25	1025	108.4	5.36	811.7	25	0	73.6	101	132.4	93	5.39	3.26	2.98	2.34	73.9	76	68.4	104.5	101.4	97.9	136.2	128.3	132.9	95.7	93.4	91.4	3.64401e+07	3.74853e+07	3.44592e+07	7.75198e+07	7.40934e+07	7.10627e+07	9.67048e+07	9.21768e+07	9.61237e+07	2.87276e+07	2.8721e+07	2.82102e+07	High
FALSE	High	Master Protein	P13020	Gelsolin OS=Mus musculus OX=10090 GN=Gsn PE=1 SV=3	0	196.332	48	21	413	21	780	85.9	6.18	1307.04	21	0	92.1	95.5	118.9	93.5	0.94	0.89	1.43	4.21	93.1	91.4	91.9	94.4	95.3	96.1	120.2	116.8	118.7	93.3	98.4	90.6	1.47505e+08	1.4475e+08	1.48749e+08	2.24998e+08	2.23675e+08	2.24104e+08	2.74158e+08	2.69474e+08	2.75704e+08	8.99162e+07	9.71793e+07	8.98337e+07	High
FALSE	High	Master Protein	Q62318	Transcription intermediary factor 1-beta OS=Mus musculus OX=10090 GN=Trim28 PE=1 SV=3	0	196.289	60	23	258	23	834	88.8	5.77	899.3	23	0	124.1	96.9	91.3	87.7	3.38	3.99	3.65	5.25	130.4	122.9	123.3	99.6	96.3	92	90.7	92.7	86.3	84.9	93.8	87.2	5.74299e+07	5.40616e+07	5.54362e+07	6.59326e+07	6.27784e+07	5.9572e+07	5.74813e+07	5.93863e+07	5.56545e+07	2.27198e+07	2.57432e+07	2.40145e+07	High
FALSE	High	Master Protein	Q8CIE6	Coatomer subunit alpha OS=Mus musculus OX=10090 GN=Copa PE=1 SV=2	0	195.797	35	32	330	32	1224	138.3	7.65	926.26	32	0	105.1	84.4	131	79.5	1.7	3.74	0.18	2.04	107.4	104.9	103.9	88.6	84.3	82.4	130.8	130.7	131.2	79.6	79.4	76.7	4.75606e+07	4.64337e+07	4.69859e+07	5.90029e+07	5.52684e+07	5.36892e+07	8.33594e+07	8.42538e+07	8.51014e+07	2.14218e+07	2.19036e+07	2.12504e+07	High
FALSE	High	Master Protein	P17182	Alpha-enolase OS=Mus musculus OX=10090 GN=Eno1 PE=1 SV=3	0	194.185	73	23	1934	16	434	47.1	6.8	6428.53	23	7	99.2	90.6	111.6	98.5	1.7	3.52	1.99	2.49	97.6	98.8	100.9	89.3	95.3	90.2	111	114.9	111.1	98.5	98.1	94.2	1.1982e+09	1.21177e+09	1.26485e+09	1.64814e+09	1.73153e+09	1.62973e+09	1.96095e+09	2.05335e+09	1.99826e+09	7.35636e+08	7.50533e+08	7.23288e+08	High
FALSE	High	Master Protein	O55143	Sarcoplasmic/endoplasmic reticulum calcium ATPase 2 OS=Mus musculus OX=10090 GN=Atp2a2 PE=1 SV=2	0	193.455	37	30	321	21	1044	114.8	5.34	894.43	30	10	89.7	103.8	88.6	117.9	6.07	1.06	3.01	6.07	88.4	86.9	97.1	104.1	102.1	102.3	87.3	87.8	83.1	116.2	116	128.8	4.61629e+07	4.53341e+07	5.17586e+07	8.17074e+07	7.89278e+07	7.85472e+07	6.55591e+07	6.67052e+07	6.35391e+07	3.68853e+07	3.77453e+07	4.2057e+07	High
FALSE	High	Master Protein	P17710	Hexokinase-1 OS=Mus musculus OX=10090 GN=Hk1 PE=1 SV=3	0	193.369	48	37	374	34	974	108.2	6.8	981.45	37	3	60.4	112.4	115.3	111.8	1.12	2.24	1.89	1.4	60.8	59.5	60.4	114.7	112.4	109.7	115.3	114.5	118.7	109.6	112.6	111.8	7.61396e+07	7.44582e+07	7.72353e+07	2.15902e+08	2.08307e+08	2.0203e+08	2.07782e+08	2.08698e+08	2.17669e+08	8.34266e+07	8.78301e+07	8.76146e+07	High
FALSE	High	Master Protein	Q64521	Glycerol-3-phosphate dehydrogenase, mitochondrial OS=Mus musculus OX=10090 GN=Gpd2 PE=1 SV=2	0	192.136	65	33	326	33	727	80.9	6.61	941.51	33	0	67.4	125.4	99.8	107.3	5.48	1.1	2.67	3.92	73.4	66.5	67.3	125.3	123	125.4	97.5	99.6	102.8	101.9	110.1	107.2	4.05594e+07	3.67059e+07	3.79771e+07	1.04074e+08	1.00577e+08	1.01947e+08	7.75149e+07	8.01356e+07	8.32283e+07	3.42186e+07	3.78928e+07	3.70567e+07	High
FALSE	High	Master Protein	Q6PB66	Leucine-rich PPR motif-containing protein, mitochondrial OS=Mus musculus OX=10090 GN=Lrpprc PE=1 SV=2	0	191.72	33	36	259	36	1392	156.5	6.83	654.18	36	0	146.3	76.7	115.4	61.6	2.04	4.17	5.21	8.74	147.4	142.3	147.6	77.3	79	72.9	113.5	116.4	125.3	53.4	62.1	62.7	4.15642e+07	4.0112e+07	4.2475e+07	3.27701e+07	3.29915e+07	3.02311e+07	4.60705e+07	4.77588e+07	5.17895e+07	9.16281e+06	1.0915e+07	1.1064e+07	High
FALSE	High	Master Protein	Q69ZZ9	Microtubule-actin cross-linking factor 1, isoforms 6/7 OS=Mus musculus OX=10090 GN=Macf1 PE=2 SV=3	0	191.718	15	34	188	3	3305	369	5	604.68	34	0	156.6	70	86.9	86.5	31.95	6.14	49.79	41.52	169.6	165.5	89.4	72.8	81.4	74	36.7	91.9	115.8	91.4	64.7	146.9	809703	789609	435466	522458	575325	519829	252197	638331	809956	265326	192480	438817	High
FALSE	High	Master Protein	P05064	Fructose-bisphosphate aldolase A OS=Mus musculus OX=10090 GN=Aldoa PE=1 SV=2	0	188.812	70	21	844	18	364	39.3	8.09	2625.15	21	3	78.3	109	101.8	110.9	1.67	4.05	1.25	5.04	79	77.2	76.5	106.5	114.7	107.5	102.5	100.4	100.2	109.3	118.3	107.9	3.9499e+08	3.85555e+08	3.90514e+08	8.00672e+08	8.48358e+08	7.90596e+08	7.37298e+08	7.30277e+08	7.34219e+08	3.32228e+08	3.68451e+08	3.37453e+08	High
FALSE	High	Master Protein	Q3U7R1	Extended synaptotagmin-1 OS=Mus musculus OX=10090 GN=Esyt1 PE=1 SV=2	0	188.782	35	28	326	28	1092	121.5	5.95	943.02	28	0	99	104.2	117.2	79.6	1.42	1.78	2.45	3.99	98	99.6	100.8	105.8	102.2	105	118	113.8	119.3	81.7	75.6	80.2	4.02138e+07	4.08534e+07	4.22385e+07	6.52622e+07	6.20925e+07	6.33627e+07	6.96535e+07	6.79588e+07	7.17184e+07	2.03757e+07	1.93317e+07	2.05858e+07	High
FALSE	High	Master Protein	P14733	Lamin-B1 OS=Mus musculus OX=10090 GN=Lmnb1 PE=1 SV=3	0	188.43	54	32	399	29	588	66.7	5.16	1052.34	32	2	96	95.8	113	95.2	0.73	1.94	2.38	2.12	95.8	95.7	96.9	95.6	98.6	95.2	109	114.2	112.6	97.7	94.9	93.8	8.06648e+07	8.05395e+07	8.33559e+07	1.21041e+08	1.22949e+08	1.17987e+08	1.32137e+08	1.4001e+08	1.39028e+08	5.00451e+07	4.98241e+07	4.9413e+07	High
FALSE	High	Master Protein	Q9Z1Z0	General vesicular transport factor p115 OS=Mus musculus OX=10090 GN=Uso1 PE=1 SV=2	0	188.39	39	27	262	27	959	106.9	4.93	834.33	27	0	103.1	95.1	99.2	102.6	1.15	7.74	4.74	0.41	103.1	104.9	102.6	87.8	95	102.6	99.2	94	103.3	102.6	102.9	102.1	3.50222e+07	3.55948e+07	3.55676e+07	4.48535e+07	4.77816e+07	5.12535e+07	4.84736e+07	4.64577e+07	5.14215e+07	2.11908e+07	2.17816e+07	2.16911e+07	High
FALSE	High	Master Protein	P61979	Heterogeneous nuclear ribonucleoprotein K OS=Mus musculus OX=10090 GN=Hnrnpk PE=1 SV=1	0	188.331	53	22	477	22	463	50.9	5.54	1294.45	22	0	103.2	93.2	112.9	90.7	0.82	1.84	4.65	1.18	103.9	103.6	102.3	95.8	92.4	93.6	113.3	105.7	115.6	91.1	92.4	90.3	1.90217e+08	1.89405e+08	1.91167e+08	2.63696e+08	2.50394e+08	2.51966e+08	2.98325e+08	2.8158e+08	3.10067e+08	1.01353e+08	1.05414e+08	1.03392e+08	High
FALSE	High	Master Protein	Q9QZE5	Coatomer subunit gamma-1 OS=Mus musculus OX=10090 GN=Copg1 PE=1 SV=1	0	187.726	44	27	289	26	874	97.5	5.35	850.01	27	1	108.8	88.2	127.5	75.5	3.06	4.81	7.08	3.97	107.4	104.9	111.4	87.2	93.5	85.3	120.6	138.3	125.9	72.4	78.3	74.6	3.02782e+07	2.95416e+07	3.20611e+07	3.69453e+07	3.89986e+07	3.53915e+07	4.89247e+07	5.67415e+07	5.20014e+07	1.24168e+07	1.37612e+07	1.31604e+07	High
FALSE	High	Master Protein	O08553	Dihydropyrimidinase-related protein 2 OS=Mus musculus OX=10090 GN=Dpysl2 PE=1 SV=2	0	187.358	57	20	359	18	572	62.2	6.38	1143.71	20	3	99.4	87.8	140.7	72.2	3.25	15.37	6.38	3.36	98.3	92.4	97	110.5	85.3	85.7	137.4	130.2	147.8	70.5	74.6	70.3	9.62763e+07	9.04357e+07	9.70453e+07	1.62802e+08	1.2377e+08	1.23555e+08	1.93788e+08	1.85717e+08	2.12171e+08	4.19821e+07	4.55227e+07	4.30937e+07	High
FALSE	High	Master Protein	E9PVA8	Stalled ribosome sensor GCN1 OS=Mus musculus OX=10090 GN=Gcn1 PE=1 SV=1	0	186.307	19	38	201	38	2671	292.8	7.36	515.7	38	0	115.3	83.9	131.2	69.5	3.05	9.41	1.58	18.86	113.7	116.4	120.7	94.2	84.7	78.2	135.5	131.5	132.5	50.3	72.2	70.2	1.46921e+07	1.50415e+07	1.59325e+07	1.83087e+07	1.62023e+07	1.48674e+07	2.52163e+07	2.47445e+07	2.50935e+07	3.9534e+06	5.81898e+06	5.6758e+06	High
FALSE	High	Master Protein	Q03265	ATP synthase subunit alpha, mitochondrial OS=Mus musculus OX=10090 GN=Atp5f1a PE=1 SV=1	0	186.102	49	23	681	23	553	59.7	9.19	1948.7	23	0	92.6	96.1	110.2	101.2	2.16	5.36	2.46	7.04	94.3	90.9	90.8	92	101.8	94.3	108.1	111.5	106.2	111.8	99.2	99.2	5.4384e+08	5.2397e+08	5.34786e+08	7.97952e+08	8.6961e+08	8.00308e+08	8.97478e+08	9.36507e+08	8.98305e+08	3.92406e+08	3.5689e+08	3.5808e+08	High
FALSE	High	Master Protein	Q8JZQ9	Eukaryotic translation initiation factor 3 subunit B OS=Mus musculus OX=10090 GN=Eif3b PE=1 SV=1	0	184.746	49	27	275	27	803	91.3	5.02	883.66	27	0	111.7	89.4	119.2	79.8	4.95	4.15	3.27	4.77	116.8	105.9	110.2	88.2	87.2	94.1	117.6	117.2	124.1	78.7	76.3	83.8	4.23384e+07	3.83684e+07	4.07761e+07	4.80879e+07	4.68063e+07	5.02039e+07	6.13577e+07	6.1833e+07	6.59479e+07	1.73499e+07	1.72503e+07	1.90044e+07	High
FALSE	High	Master Protein	P26231	Catenin alpha-1 OS=Mus musculus OX=10090 GN=Ctnna1 PE=1 SV=1	0	184.526	50	30	295	30	906	100	6.23	966.23	30	0	127.5	98.2	84.2	90.1	0.99	3.13	2.77	8.83	127.9	130	127.8	98.5	101.4	95.2	84.4	84	88.3	78.8	90.4	93.4	5.89583e+07	5.99111e+07	6.01326e+07	6.83199e+07	6.91792e+07	6.45964e+07	5.60274e+07	5.63533e+07	5.96491e+07	2.20867e+07	2.59797e+07	2.69428e+07	High
FALSE	High	Master Protein	Q8VDN2	Sodium/potassium-transporting ATPase subunit alpha-1 OS=Mus musculus OX=10090 GN=Atp1a1 PE=1 SV=1	0	183.199	32	25	340	16	1023	112.9	5.45	1000.84	25	9	95.8	109.4	95.6	99.2	2.84	2.71	1.85	4.1	96.1	97.8	92.5	111.6	105.8	109.8	96	96.6	93.3	104.5	96.4	99.5	8.99692e+07	9.14997e+07	8.8398e+07	1.57103e+08	1.46646e+08	1.51246e+08	1.29299e+08	1.31554e+08	1.279e+08	59502568	5.62252e+07	5.83019e+07	High
FALSE	High	Master Protein	Q8BMJ2	Leucine--tRNA ligase, cytoplasmic OS=Mus musculus OX=10090 GN=Lars1 PE=1 SV=2	0	182.831	39	32	335	32	1178	134.1	7.05	875.44	32	0	113	87.2	110	89.8	1.78	8.46	1.42	2.02	112.4	112.7	109.1	86.8	83.8	98.2	107.8	110.9	109.5	88	91.6	89.3	4.3168e+07	4.32452e+07	4.27824e+07	5.01182e+07	4.76537e+07	5.54847e+07	5.95563e+07	6.19714e+07	6.16102e+07	2.05503e+07	2.19183e+07	2.1463e+07	High
FALSE	High	Master Protein	P35564	Calnexin OS=Mus musculus OX=10090 GN=Canx PE=1 SV=1	0	182.742	43	22	455	22	591	67.2	4.64	1333.07	22	0	83.5	120.7	82.9	112.9	1.99	1.66	1.69	3.53	85.8	82.7	83.3	119.2	123.1	120.4	82.9	82.7	80.4	109.6	117.5	112.6	1.51548e+08	1.45928e+08	1.50114e+08	3.1651e+08	3.21803e+08	3.12791e+08	2.10678e+08	2.12584e+08	2.08039e+08	1.17673e+08	1.29294e+08	1.24395e+08	High
FALSE	High	Master Protein	Q8BU30	Isoleucine--tRNA ligase, cytoplasmic OS=Mus musculus OX=10090 GN=Iars1 PE=1 SV=2	0	181.832	39	37	312	37	1262	144.2	6.55	847.17	37	0	99.8	91.2	111.7	97.3	1.73	6.25	2.56	6.36	99.8	99.6	96.7	84.5	90.9	95.7	111.4	112.2	107	97	97	108.1	4.54247e+07	4.52845e+07	4.49435e+07	5.7812e+07	6.12491e+07	6.41058e+07	7.29978e+07	7.43519e+07	7.13585e+07	2.68497e+07	2.75144e+07	3.07847e+07	High
FALSE	High	Master Protein	Q8CAQ8	MICOS complex subunit Mic60 OS=Mus musculus OX=10090 GN=Immt PE=1 SV=1	0	181.299	45	25	324	25	757	83.8	6.61	935.43	25	0	85.3	121	86.4	107.3	6.76	2.78	6.03	1.96	93.6	83.6	83.2	118.7	118.5	124.4	83.1	92.9	84.7	104.1	105.2	108.1	1.03202e+08	9.21922e+07	9.36773e+07	1.96848e+08	1.93461e+08	2.01862e+08	1.31885e+08	1.49128e+08	1.36964e+08	6.97932e+07	7.22935e+07	7.45857e+07	High
FALSE	High	Master Protein	Q922F4	Tubulin beta-6 chain OS=Mus musculus OX=10090 GN=Tubb6 PE=1 SV=1	0	181.134	57	18	500	8	447	50.1	4.89	1360.27	18	0	87.6	95	124.1	93.2	0.92	0.78	3.21	11.18	88.9	89.4	87.8	96.4	97.2	95.7	125.8	128.1	120.3	94.6	97.2	78.6	3.18794e+07	3.20568e+07	3.21548e+07	5.1995e+07	5.16101e+07	5.05123e+07	6.49616e+07	6.68573e+07	6.32216e+07	2.06263e+07	2.17303e+07	1.76361e+07	High
FALSE	High	Master Protein	Q9Z110	Delta-1-pyrroline-5-carboxylate synthase OS=Mus musculus OX=10090 GN=Aldh18a1 PE=1 SV=2	0	180.735	41	25	313	25	795	87.2	7.55	887.74	25	0	127	78.7	121	73.3	1.51	4.46	1.36	3.54	129.4	125.7	127	78.7	73.8	80.5	123.6	120.6	120.9	70.7	73.3	75.8	5.41994e+07	5.25846e+07	5.43039e+07	4.95475e+07	4.57291e+07	4.95772e+07	7.45012e+07	7.35053e+07	7.4214e+07	1.7992e+07	1.91313e+07	1.98696e+07	High
FALSE	High	Master Protein	P06151	L-lactate dehydrogenase A chain OS=Mus musculus OX=10090 GN=Ldha PE=1 SV=3	0	180.151	76	19	728	18	332	36.5	7.74	1789.8	19	1	80.5	101.5	106.6	111.4	2.07	0.5	2.8	2.86	82.5	79.6	79.7	101	100	100.6	105.6	105.2	110.6	110.4	115.3	109.4	6.1867e+08	5.96413e+08	6.0983e+08	1.13859e+09	1.1097e+09	1.10939e+09	1.13877e+09	1.14821e+09	1.2147e+09	5.03067e+08	5.38798e+08	5.13051e+08	High
FALSE	High	Master Protein	Q8CGK3	Lon protease homolog, mitochondrial OS=Mus musculus OX=10090 GN=Lonp1 PE=1 SV=2	0	179.885	46	28	246	28	949	105.8	6.57	751.44	28	0	152.2	77.9	93.5	76.5	2.01	1.01	1.9	2.7	155.3	152.2	149.2	78.3	76.8	77.9	93.1	93.5	96.4	76.5	77.4	73.5	5.73725e+07	5.61966e+07	5.62683e+07	4.34941e+07	4.19915e+07	4.23405e+07	4.94814e+07	5.02664e+07	5.21582e+07	1.71788e+07	1.78301e+07	1.69923e+07	High
FALSE	High	Master Protein	P35441	Thrombospondin-1 OS=Mus musculus OX=10090 GN=Thbs1 PE=1 SV=1	0	179.87	33	30	188	30	1170	129.6	4.96	566.81	30	0	228.2	70.6	38.5	62.7	0.39	5.21	16.14	2.35	227.1	227.7	226	66.9	70.3	74.3	48.5	36.1	38.3	62.4	59.9	62.4	5.15984e+07	5.169e+07	5.2402e+07	2.28585e+07	2.36514e+07	2.48226e+07	1.58709e+07	1.19526e+07	1.27601e+07	8.62078e+06	8.48077e+06	8.8725e+06	High
FALSE	High	Master Protein	Q8BHN3	Neutral alpha-glucosidase AB OS=Mus musculus OX=10090 GN=Ganab PE=1 SV=1	0	178.877	37	25	277	25	944	106.8	6.06	724.98	25	0	86.8	107.2	107.8	98.2	1.29	1.53	2.8	2.24	86.4	86.7	88.5	104.5	107.6	107.1	111.2	105.2	107.7	100.8	98.1	96.4	2.79723e+07	2.80492e+07	2.92419e+07	5.08976e+07	5.15531e+07	5.10132e+07	5.18147e+07	4.95648e+07	5.11049e+07	1.98419e+07	1.97979e+07	1.95311e+07	High
FALSE	High	Master Protein	Q62188	Dihydropyrimidinase-related protein 3 OS=Mus musculus OX=10090 GN=Dpysl3 PE=1 SV=1	0	178.731	51	18	268	16	570	61.9	6.49	881.1	18	0	101.3	105.5	111.7	81.5	3.06	2.71	2.45	3.38	97.3	100.9	103.4	108.5	102.9	105	111.2	116	111.2	84	78.5	81.2	4.18599e+07	4.33814e+07	4.54249e+07	7.02378e+07	6.55334e+07	6.64972e+07	6.88628e+07	7.26672e+07	7.01398e+07	2.19777e+07	2.10512e+07	2.18557e+07	High
FALSE	High	Master Protein	Q6PDQ2	Chromodomain-helicase-DNA-binding protein 4 OS=Mus musculus OX=10090 GN=Chd4 PE=1 SV=1	0	178.417	21	29	203	29	1915	217.6	5.81	613.73	29	0	107.7	96.8	107.2	88.3	1.62	3.12	3.14	8.13	108.7	108.7	105.6	101.5	97.7	95.5	104.2	108.2	110.9	91.6	78.4	89.1	2.2553e+07	2.25415e+07	2.23843e+07	3.16917e+07	3.00253e+07	2.91594e+07	3.11139e+07	3.26812e+07	3.37262e+07	1.15625e+07	1.01378e+07	1.15688e+07	High
FALSE	High	Master Protein	Q8BMS1	Trifunctional enzyme subunit alpha, mitochondrial OS=Mus musculus OX=10090 GN=Hadha PE=1 SV=1	0	178.374	45	24	232	24	763	82.6	9.14	704.43	24	0	193.2	46.7	118.9	41.2	1.16	4.94	2.15	8.45	193.1	189	192.4	48.7	46.5	44.1	118.4	117.2	122.1	47	41	40.5	7.92635e+07	7.75161e+07	8.06023e+07	3.0051e+07	2.82582e+07	2.66346e+07	6.99191e+07	7.00484e+07	7.34581e+07	1.17365e+07	1.04928e+07	1.04042e+07	High
FALSE	High	Master Protein	Q8BMK4	Cytoskeleton-associated protein 4 OS=Mus musculus OX=10090 GN=Ckap4 PE=1 SV=2	0	177.071	51	25	366	25	575	63.7	5.64	1096.95	25	0	119.2	97.1	90.9	92.8	1.56	2.49	1.26	1	119.4	117.5	121.3	99	94.2	97.3	89.9	91.1	92.2	93.5	92.9	91.7	152494200	1.49969e+08	1.58052e+08	1.90044e+08	1.7811e+08	1.82808e+08	1.65112e+08	1.69301e+08	1.72411e+08	7.26141e+07	7.3957e+07	7.32587e+07	High
FALSE	High	Master Protein	Q8BH64	EH domain-containing protein 2 OS=Mus musculus OX=10090 GN=Ehd2 PE=1 SV=1	0	176.114	64	25	303	23	543	61.1	6.51	890.94	25	2	125.4	86.7	109.3	78.6	0.21	1.64	2.41	3.89	125.6	125.1	125.3	88.4	85.5	86.6	107.3	109.3	112.5	80.9	78.6	74.9	9.68407e+07	9.63821e+07	9.86712e+07	1.02458e+08	9.7649e+07	9.8282e+07	1.19031e+08	1.22684e+08	1.27114e+08	3.79434e+07	3.77695e+07	3.61302e+07	High
FALSE	High	Master Protein	Q52KR3	Protein prune homolog 2 OS=Mus musculus OX=10090 GN=Prune2 PE=1 SV=2	0	176.013	15	30	158	30	3084	339.3	4.46	481.88	30	0	142.3	85.2	98.7	73.8	2.93	3.78	5.98	5.39	136.8	144.7	142.8	90.9	85.5	84.9	102.6	91.2	99	69.8	74.1	77.7	1.3922e+07	1.47225e+07	1.48432e+07	1.39169e+07	1.28879e+07	1.27223e+07	1.5027e+07	1.35089e+07	1.4772e+07	4.31906e+06	4.6983e+06	4.95049e+06	High
FALSE	High	Master Protein	Q9D0R2	Threonine--tRNA ligase 1, cytoplasmic OS=Mus musculus OX=10090 GN=Tars1 PE=1 SV=2	0	175.607	50	33	292	33	722	83.3	7.36	850.5	33	0	94.7	94	111.5	99.9	3.02	4.94	3.31	1.3	93.9	90.4	96	93.2	101.2	92.9	110.6	115.7	108.5	98	100.5	99.1	5.40452e+07	5.19829e+07	5.63728e+07	8.0686e+07	8.62335e+07	7.86283e+07	9.15812e+07	9.69133e+07	9.15175e+07	3.42888e+07	3.60602e+07	3.5668e+07	High
FALSE	High	Master Protein	P42932	T-complex protein 1 subunit theta OS=Mus musculus OX=10090 GN=Cct8 PE=1 SV=3	0	175.247	58	27	403	27	548	59.5	5.62	1140.45	27	0	96.1	93.3	118.5	92	1.7	0.6	2.12	1.67	97.4	94.2	96.4	93.6	93.2	94.3	114.7	119.1	118.9	91.4	94.4	92.3	1.09962e+08	1.06323e+08	1.11203e+08	1.58936e+08	1.55891e+08	1.56773e+08	1.86439e+08	1.95835e+08	1.96825e+08	6.27839e+07	6.64675e+07	65261003	High
FALSE	High	Master Protein	Q6A0A9	Constitutive coactivator of PPAR-gamma-like protein 1 OS=Mus musculus OX=10090 GN=FAM120A PE=1 SV=2	0	174.631	28	20	255	20	1112	121.6	8.92	810.75	20	0	103.4	90.7	117.9	87.9	2.31	5.64	3.77	1.14	102	106.7	103.4	90.6	87.1	97.3	120	111.6	117.9	86.8	87.9	88.8	1.8745e+07	1.95916e+07	1.93934e+07	2.50413e+07	2.36919e+07	2.63013e+07	3.17476e+07	2.98504e+07	3.17374e+07	9.7007e+06	1.00641e+07	1.02112e+07	High
FALSE	High	Master Protein	P48722	Heat shock 70 kDa protein 4L OS=Mus musculus OX=10090 GN=Hspa4l PE=1 SV=2	0	174.25	45	25	224	23	838	94.3	5.74	718.54	25	0	97.8	94.2	119.5	88.6	3.92	7.7	2.53	3.69	97.5	103.6	96.3	101	94	86.5	119.7	119.3	114.3	88.4	92.9	86.5	1.82535e+07	1.9367e+07	1.8392e+07	2.84171e+07	2.60265e+07	2.38267e+07	3.22372e+07	3.24881e+07	3.13506e+07	1.006e+07	1.08391e+07	1.01313e+07	High
FALSE	High	Master Protein	Q61595	Kinectin OS=Mus musculus OX=10090 GN=Ktn1 PE=1 SV=1	0	173.887	33	35	247	34	1327	152.5	5.86	723.22	35	1	127.4	113.9	67.7	91	3.76	3.93	3.58	2.45	127.9	119.7	127.8	114.3	109.2	118.1	71.8	67.9	67.3	91.3	94.5	90.1	7.08304e+07	6.62516e+07	7.22467e+07	9.51398e+07	8.95061e+07	9.62397e+07	5.72536e+07	5.47142e+07	5.46214e+07	3.07545e+07	3.26043e+07	3.12193e+07	High
FALSE	High	Master Protein	Q91YQ5	Dolichyl-diphosphooligosaccharide--protein glycosyltransferase subunit 1 OS=Mus musculus OX=10090 GN=Rpn1 PE=1 SV=1	0	172.682	54	24	382	24	608	68.5	6.46	1125.61	24	0	96.5	106	87.3	110.2	2.64	3.17	2.23	2.56	93.5	95.4	98.5	104.8	110.7	104.9	86.3	86.4	89.7	107.8	109	113.2	9.31029e+07	9.50152e+07	1.00165e+08	1.56971e+08	1.63213e+08	1.53711e+08	1.23701e+08	1.25225e+08	1.30943e+08	6.52997e+07	6.76526e+07	7.05288e+07	High
FALSE	High	Master Protein	O35887	Calumenin OS=Mus musculus OX=10090 GN=Calu PE=1 SV=1	0	172.346	56	15	328	15	315	37	4.67	1202.06	15	0	128.4	106.6	76.1	89	3.92	3.03	5.91	2.68	122	131.8	128.6	106.7	111.6	105.4	76.2	77.4	69.3	88.8	93.1	89.1	1.53633e+08	1.65894e+08	1.65268e+08	2.02063e+08	2.08085e+08	1.95356e+08	1.38136e+08	1.41919e+08	1.27845e+08	6.79877e+07	7.3076e+07	7.01928e+07	High
FALSE	High	Master Protein	Q9JKR6	Hypoxia up-regulated protein 1 OS=Mus musculus OX=10090 GN=Hyou1 PE=1 SV=1	0	171.274	35	25	273	25	999	111.1	5.19	848.66	25	0	101.5	104.7	83.9	109.8	1.76	5.12	1.21	2.33	103.3	100.9	99.8	104.1	100.3	111	83.4	81.9	83.8	113.4	109.2	108.8	3.96274e+07	3.86964e+07	3.90903e+07	6.00605e+07	5.69754e+07	6.26294e+07	4.60452e+07	4.57113e+07	47075687	2.64603e+07	2.60993e+07	2.61157e+07	High
FALSE	High	Master Protein	Q8K4L3	Supervillin OS=Mus musculus OX=10090 GN=Svil PE=1 SV=1	0	171.114	20	30	157	30	2170	243	6.87	463.61	30	0	124.4	88.1	99.1	88.4	3.74	3.18	4.3	1.59	127.3	118.6	125.6	84.4	89.5	88.9	94.2	102.5	100	91.4	89.2	88.7	2.80021e+07	2.60662e+07	2.81984e+07	2.7913e+07	2.91388e+07	2.87728e+07	2.98132e+07	3.28102e+07	3.22246e+07	1.22258e+07	1.22325e+07	1.22098e+07	High
FALSE	High	Master Protein	Q9D0E1	Heterogeneous nuclear ribonucleoprotein M OS=Mus musculus OX=10090 GN=Hnrnpm PE=1 SV=3	0	170.581	46	25	292	25	729	77.6	8.63	868.77	25	0	103.1	76.6	133.3	87	2.64	2.81	3.49	0.94	103.9	103.3	99	76.7	76.3	80.3	133.6	137.5	128.2	87.1	87.9	86.3	8.90188e+07	8.85192e+07	8.65918e+07	9.89133e+07	9.67836e+07	1.01245e+08	1.64759e+08	1.71516e+08	1.61039e+08	4.54171e+07	4.69489e+07	4.62635e+07	High
FALSE	High	Master Protein	P80316	T-complex protein 1 subunit epsilon OS=Mus musculus OX=10090 GN=Cct5 PE=1 SV=1	0	170.577	60	22	309	21	541	59.6	6.02	949.8	22	0	106.8	91.2	113.3	88.7	4.13	2.46	3.6	3.45	105.7	110.7	102	89.9	94	90.3	112.2	118.1	110.3	92.4	87.8	86.6	5.68378e+07	5.94805e+07	5.5961e+07	7.26879e+07	7.47969e+07	7.14219e+07	8.67937e+07	9.24615e+07	8.69222e+07	3.02221e+07	2.94325e+07	2.91376e+07	High
FALSE	High	Master Protein	P29341	Polyadenylate-binding protein 1 OS=Mus musculus OX=10090 GN=Pabpc1 PE=1 SV=2	0	170.487	46	22	331	22	636	70.6	9.5	900.78	22	0	100.6	82.3	123.7	93.5	3.19	6.33	1.64	6.63	101.3	104.8	98.3	75.3	85.2	82.9	125.8	121.8	124.6	99	94.2	86.7	6.85245e+07	7.08198e+07	6.7871e+07	7.66138e+07	8.5234e+07	8.25119e+07	1.22391e+08	1.19911e+08	1.23502e+08	4.0702e+07	3.97081e+07	3.66863e+07	High
FALSE	High	Master Protein	Q6GQT9	BOS complex subunit NOMO1 OS=Mus musculus OX=10090 GN=Nomo1 PE=1 SV=1	0	170.297	29	27	238	27	1214	133.3	6.09	691.77	27	0	102	107.3	99.5	91.2	6.4	0.86	5.35	17.33	109.1	100.8	96.2	105.4	107.2	106.1	102	91.8	98.4	112.4	90.2	80.5	2.67102e+07	2.46844e+07	2.40434e+07	3.88188e+07	3.88726e+07	3.82404e+07	3.59637e+07	3.27162e+07	3.53215e+07	1.6739e+07	1.37672e+07	1.23358e+07	High
FALSE	High	Master Protein	Q9DBJ1	Phosphoglycerate mutase 1 OS=Mus musculus OX=10090 GN=Pgam1 PE=1 SV=3	0	170.034	64	15	859	15	254	28.8	7.18	2854.49	15	0	91.3	94	95	119.6	4.01	6.73	6.87	2.83	89.7	84.2	90.8	92.3	103.6	92.4	93.4	103.8	91.5	117.4	123.3	117.5	2.91757e+08	2.73617e+08	3.0136e+08	4.51327e+08	4.98361e+08	4.42033e+08	4.36887e+08	4.91247e+08	4.36112e+08	2.32147e+08	2.49906e+08	2.39103e+08	High
FALSE	High	Master Protein	Q11011	Puromycin-sensitive aminopeptidase OS=Mus musculus OX=10090 GN=Npepps PE=1 SV=2	0	169.506	44	29	248	29	920	103.3	5.9	670.72	29	0	107.8	91.1	120.7	80.3	9.63	2.29	2.06	1.18	108.1	98.1	119	91.4	91.7	88	121.1	118.5	123.5	80.9	79.1	80.5	3.63495e+07	3.29626e+07	4.0836e+07	4.61936e+07	4.56499e+07	4.35245e+07	5.85673e+07	5.79835e+07	6.08238e+07	1.65416e+07	1.65747e+07	1.6932e+07	High
FALSE	High	Master Protein	P08121	Collagen alpha-1(III) chain OS=Mus musculus OX=10090 GN=Col3a1 PE=1 SV=4	0	169.386	29	25	140	25	1464	138.9	6.52	481.89	25	0	185.1	66	80.2	68.7	5.62	5.93	2.35	6.56	192.2	171.8	182.8	65.2	71.9	64.8	78.6	82.1	79.2	67.9	67.8	75.8	3.73599e+07	3.33658e+07	3.62693e+07	1.90571e+07	2.06892e+07	1.85358e+07	2.19844e+07	2.32294e+07	2.25571e+07	8.02379e+06	8.21129e+06	9.22374e+06	High
FALSE	High	Master Protein	P11983	T-complex protein 1 subunit alpha OS=Mus musculus OX=10090 GN=Tcp1 PE=1 SV=3	0	168.156	58	24	334	24	556	60.4	6.16	923.29	24	0	107.7	93.3	114	85.1	1.16	1.61	0.81	1.31	109.3	106.8	107.9	93.4	91.1	93.9	112.8	114.5	114.2	86.5	84.3	85.2	1.12338e+08	1.09712e+08	1.13205e+08	1.44449e+08	1.38687e+08	1.4209e+08	1.66881e+08	1.71394e+08	1.72052e+08	5.4092e+07	5.40131e+07	5.48149e+07	High
FALSE	High	Master Protein	P19324	Serpin H1 OS=Mus musculus OX=10090 GN=Serpinh1 PE=1 SV=3	0	167.669	49	16	593	16	417	46.5	8.82	1768.06	16	0	121.3	86.3	109.4	83.1	2.04	3.8	3.23	1.23	123.3	120.6	118.4	90.3	85.8	83.9	108.8	108.1	114.6	82.6	82.7	80.9	3.89145e+08	3.80424e+08	3.81451e+08	4.28763e+08	4.01068e+08	3.89761e+08	4.94167e+08	4.96545e+08	5.29919e+08	1.58567e+08	1.62638e+08	1.59767e+08	High
FALSE	High	Master Protein	Q80YX1	Tenascin OS=Mus musculus OX=10090 GN=Tnc PE=1 SV=1	0	167.664	19	27	215	27	2110	231.7	4.89	641.64	27	0	107.2	140.4	54.3	98.1	4.53	3.61	7.43	4.67	101.2	106.8	110.8	136.8	139.9	146.7	54.1	57.5	49.5	97.7	104	95	2.71315e+07	2.8627e+07	3.03189e+07	5.51453e+07	5.55129e+07	5.78873e+07	2.08627e+07	2.24393e+07	1.94622e+07	1.59346e+07	1.73753e+07	1.59342e+07	High
FALSE	High	Master Protein	Q8K2B3	Succinate dehydrogenase [ubiquinone] flavoprotein subunit, mitochondrial OS=Mus musculus OX=10090 GN=Sdha PE=1 SV=1	0	167.526	52	22	268	22	664	72.5	7.37	848.53	22	0	91.6	113.7	92.9	101.9	1.85	6.49	2.32	6.02	93.9	90.5	91.8	115	102.1	114	95.6	91.3	93.1	102.1	99.2	111.2	5.84613e+07	5.63348e+07	5.83255e+07	1.07676e+08	9.41033e+07	1.04379e+08	8.56786e+07	8.27497e+07	84951490	3.86663e+07	3.84888e+07	4.33264e+07	High
FALSE	High	Master Protein	Q8R081	Heterogeneous nuclear ribonucleoprotein L OS=Mus musculus OX=10090 GN=Hnrnpl PE=1 SV=2	0	167.445	48	16	253	16	586	63.9	8.1	796.94	16	0	111.5	81	121.1	86.4	3.61	8.25	5.37	2.01	110.6	106	113.9	80.3	92.3	80.3	114.4	127.3	120.1	86.1	85.7	83	6.23973e+07	5.97684e+07	6.56173e+07	6.80801e+07	7.70958e+07	6.66501e+07	9.28755e+07	1.04547e+08	9.93153e+07	2.95289e+07	3.01322e+07	2.92815e+07	High
FALSE	High	Master Protein	P56399	Ubiquitin carboxyl-terminal hydrolase 5 OS=Mus musculus OX=10090 GN=Usp5 PE=1 SV=1	0	167.39	41	25	302	25	858	95.8	5.01	927.82	25	0	135.3	77.9	109.7	77.2	0.86	4.96	2.44	3.19	135.5	137.3	135.2	75.3	77.9	83	111.1	106	109.8	73.6	78.2	77.2	4.38621e+07	4.4443e+07	4.46872e+07	3.666e+07	3.73559e+07	3.95337e+07	5.17627e+07	4.9946e+07	5.20945e+07	1.44956e+07	1.5791e+07	1.565e+07	High
FALSE	High	Master Protein	Q9CWJ9	Bifunctional purine biosynthesis protein ATIC OS=Mus musculus OX=10090 GN=Atic PE=1 SV=2	0	167.228	54	23	256	23	592	64.2	6.76	807.32	23	0	93.9	88.8	128.2	89	2.58	1.95	2.21	4.24	94.9	90.4	94.2	89.1	88.8	91.9	123.8	128.7	128.6	86.5	89.2	94	4.13169e+07	3.93458e+07	4.18629e+07	5.83108e+07	5.72077e+07	5.8905e+07	7.75629e+07	8.15909e+07	8.20196e+07	22892762	2.42077e+07	2.56055e+07	High
FALSE	High	Master Protein	Q61598	Rab GDP dissociation inhibitor beta OS=Mus musculus OX=10090 GN=Gdi2 PE=1 SV=1	0	166.734	64	22	302	19	445	50.5	6.25	862.28	22	3	100.3	71.9	144	83.8	0.34	1.57	1.23	3.29	100.1	100.6	100	71.8	71.2	73.4	142.3	143.8	145.8	83.7	81	86.5	6.88045e+07	6.91285e+07	7.01579e+07	7.42353e+07	7.24596e+07	74244914	1.40776e+08	1.43867e+08	1.46882e+08	3.49745e+07	3.46851e+07	3.71952e+07	High
FALSE	High	Master Protein	Q921M3	Splicing factor 3B subunit 3 OS=Mus musculus OX=10090 GN=Sf3b3 PE=1 SV=1	0	165.574	31	26	259	26	1217	135.5	5.26	777.96	26	0	107.6	96.3	100.6	95.6	0.95	3.04	5.26	0.57	108.1	108.2	109.9	98.7	96.9	93	102.5	101.2	92.9	96.8	96.2	95.7	3.9423e+07	3.94633e+07	4.09425e+07	5.41314e+07	5.23193e+07	4.99053e+07	5.37869e+07	5.37369e+07	4.96502e+07	2.14633e+07	2.18732e+07	2.18345e+07	High
FALSE	High	Master Protein	P05202	Aspartate aminotransferase, mitochondrial OS=Mus musculus OX=10090 GN=Got2 PE=1 SV=1	0	165.354	66	20	448	20	430	47.4	9	1151.09	20	0	87.1	98.4	92.3	122.3	2.37	2.63	3.42	2.68	86.4	89.3	85.4	101.4	97.6	96.4	90.7	96.6	91.5	118.4	121.3	125	2.75917e+08	2.85096e+08	2.78214e+08	4.86632e+08	4.61278e+08	4.52873e+08	4.16645e+08	4.48805e+08	4.28326e+08	2.29972e+08	2.41469e+08	2.49642e+08	High
FALSE	High	Master Protein	Q3U0V1	Far upstream element-binding protein 2 OS=Mus musculus OX=10090 GN=Khsrp PE=1 SV=2	0	165.113	45	23	334	23	748	76.7	7.33	1011.88	23	0	115.3	87.1	103	94.6	2.25	2.41	4.11	2.91	116.6	111.7	115.7	88.2	87.4	84.2	108.2	99.7	103.3	97.8	94.9	92.2	6.65613e+07	6.37661e+07	6.74482e+07	7.57478e+07	7.38471e+07	7.07873e+07	8.89557e+07	8.29162e+07	8.64218e+07	3.39538e+07	3.3774e+07	3.296e+07	High
FALSE	High	Master Protein	O35639	Annexin A3 OS=Mus musculus OX=10090 GN=Anxa3 PE=1 SV=4	0	164.945	66	20	257	19	323	36.4	5.76	755.42	20	1	94.9	98.1	112.8	94.3	0.39	1.52	2.35	2.63	95.3	95.8	95	98.9	96.2	98.5	113.4	113.6	108.9	97.3	94.7	92.3	7.5257e+07	7.55764e+07	7.66044e+07	1.17411e+08	1.12393e+08	1.1448e+08	1.28814e+08	1.30609e+08	1.26053e+08	4.6732e+07	4.66167e+07	4.56254e+07	High
FALSE	High	Master Protein	P17427	AP-2 complex subunit alpha-2 OS=Mus musculus OX=10090 GN=Ap2a2 PE=1 SV=2	0	164.187	43	32	249	22	938	104	6.93	694.73	32	10	101.9	84.7	132.6	80.8	0.77	9.37	5.05	7.48	102	102.7	101.2	87.1	84.9	72.9	126.6	140.1	132.9	80.9	78.5	90.3	3.09516e+07	3.11505e+07	3.13335e+07	3.97163e+07	3.8114e+07	3.25268e+07	5.52828e+07	6.18537e+07	5.90611e+07	1.49294e+07	1.48412e+07	1.71394e+07	High
FALSE	High	Master Protein	Q91V92	ATP-citrate synthase OS=Mus musculus OX=10090 GN=Acly PE=1 SV=1	0	163.271	38	30	214	30	1091	119.7	7.44	594.32	30	0	101.1	66.4	161.4	71.1	6.33	6.98	2.97	12.11	99.4	111.8	101.5	69.7	60.7	66.7	164.8	155.5	162.1	60	76.4	71.5	1.6495e+07	1.85324e+07	1.71952e+07	1.73827e+07	1.49024e+07	1.62888e+07	3.93544e+07	3.75619e+07	3.94118e+07	6.05821e+06	7.90104e+06	7419004	High
FALSE	High	Master Protein	O88990	Alpha-actinin-3 OS=Mus musculus OX=10090 GN=Actn3 PE=2 SV=1	0	163.2	35	25	216	19	900	103	5.45	581.24	25	0	234.4	48.9	63.3	53.5	2.92	8.19	3.54	13.45	229.9	243.6	238.6	50	43.1	49.8	61.5	64.4	65.9	43.1	54.4	55.6	1.61658e+07	1.71188e+07	1.71288e+07	5.28169e+06	4.48704e+06	5.14866e+06	6.22228e+06	6.59658e+06	6.7944e+06	1.84482e+06	2.38497e+06	2.44457e+06	High
FALSE	High	Master Protein	Q6NZJ6	Eukaryotic translation initiation factor 4 gamma 1 OS=Mus musculus OX=10090 GN=Eif4g1 PE=1 SV=1	0	162.792	19	27	250	23	1600	176	5.4	716.95	27	5	107.8	99.6	105.6	86.9	6	3.57	0.63	2.32	105.2	106.5	117.2	98.5	97.7	104.3	104	105.3	104.4	85.9	87.5	83.5	3.82151e+07	38657739	4.34526e+07	5.37639e+07	5.25246e+07	5.57047e+07	5.43394e+07	5.56448e+07	5.5544e+07	1.89657e+07	1.98007e+07	1.89834e+07	High
FALSE	High	Master Protein	Q8R180	ERO1-like protein alpha OS=Mus musculus OX=10090 GN=Ero1a PE=1 SV=2	0	162.507	58	18	579	18	464	54.1	6.54	1600.49	18	0	32.3	164.8	44.9	158	3.6	3.4	1.89	1.64	32.3	33.8	31.4	165	157.2	168	44.9	43.7	45.4	158.1	162.4	157.7	5.75278e+07	6.01357e+07	5.72204e+07	4.42157e+08	4.14813e+08	4.40607e+08	1.15245e+08	1.13472e+08	1.18474e+08	1.71408e+08	1.80449e+08	1.75906e+08	High
FALSE	High	Master Protein	Q60597	2-oxoglutarate dehydrogenase complex component E1 OS=Mus musculus OX=10090 GN=Ogdh PE=1 SV=3	0	162.507	36	27	271	27	1023	116.4	6.83	772.2	27	0	111	89	115.5	84.5	0.42	1.11	0.47	0.54	110.2	111	111	90.7	89	88.9	115.7	115.4	114.7	84.8	84.5	83.9	4.78214e+07	4.81429e+07	4.91766e+07	5.91696e+07	5.7164e+07	5.67708e+07	7.22809e+07	7.29232e+07	7.29221e+07	2.23892e+07	2.28572e+07	2.27921e+07	High
FALSE	High	Master Protein	Q64449	C-type mannose receptor 2 OS=Mus musculus OX=10090 GN=Mrc2 PE=1 SV=3	0	162.49	24	23	194	23	1479	167	5.99	586.53	23	0	89	129.9	73.9	107.2	7.12	3.38	5.7	5.37	78.7	88.1	90.1	128.6	136	128	78.6	70.3	73.1	116.2	106.1	106	1.50189e+07	1.68085e+07	1.75578e+07	3.68968e+07	3.84027e+07	3.59442e+07	2.15943e+07	1.95382e+07	2.04469e+07	1.34901e+07	1.26201e+07	1.266e+07	High
FALSE	High	Master Protein	Q9QZF2	Glypican-1 OS=Mus musculus OX=10090 GN=Gpc1 PE=1 SV=1	0	162.454	47	16	286	16	557	61.3	7.05	861.42	16	0	112.8	112.5	85.6	89.1	4.27	0.34	1.24	2.7	112	111.2	120	111.8	111.7	111.1	85	85	86.8	86	88.5	90.8	7.76933e+07	7.71289e+07	8.50311e+07	1.16612e+08	1.1475e+08	1.13426e+08	8.48917e+07	8.58561e+07	8.82983e+07	3.62835e+07	3.82781e+07	3.94035e+07	High
FALSE	High	Master Protein	Q9EQK5	Major vault protein OS=Mus musculus OX=10090 GN=Mvp PE=1 SV=4	0	162.009	44	26	268	26	861	95.9	5.59	767.01	26	0	108.6	80.6	127.6	83.3	4.35	1.03	3.92	9.34	110.7	111.4	102.9	82.1	82.6	81	123.3	130	133.3	72.2	85.6	84.9	5.18686e+07	5.218e+07	4.92293e+07	5.78979e+07	5.73163e+07	5.58414e+07	8.32097e+07	8.8729e+07	9.15296e+07	2.0576e+07	2.50169e+07	2.48948e+07	High
FALSE	High	Master Protein	Q91VI7	Ribonuclease inhibitor OS=Mus musculus OX=10090 GN=Rnh1 PE=1 SV=1	0	161.361	76	22	281	22	456	49.8	4.78	915.06	22	0	106.7	79.9	139.9	73.5	1.47	4.2	1.34	3.59	109.7	106.8	107.2	81.2	75.1	80.2	138.1	140.4	141.7	75.4	73.8	70.3	6.56826e+07	6.39124e+07	6.54929e+07	7.31437e+07	6.65102e+07	7.06326e+07	1.18949e+08	1.22388e+08	1.24349e+08	2.74646e+07	2.75526e+07	2.63342e+07	High
FALSE	High	Master Protein	Q61033	Lamina-associated polypeptide 2, isoforms alpha/zeta OS=Mus musculus OX=10090 GN=Tmpo PE=1 SV=4	0	161.264	52	23	249	16	693	75.1	8.05	803.42	23	7	120	94.7	100.8	84.6	2.55	1.99	1.11	5.49	115.4	121.2	119.6	96.3	92.6	94.3	98.9	100.4	101.1	92.2	84.3	83.8	5.71371e+07	6.00043e+07	6.0479e+07	7.17268e+07	6.78613e+07	6.8759e+07	7.05075e+07	7.23953e+07	7.33622e+07	2.77877e+07	2.60099e+07	2.59581e+07	High
FALSE	High	Master Protein	P17751	Triosephosphate isomerase OS=Mus musculus OX=10090 GN=Tpi1 PE=1 SV=5	0	161.242	83	15	367	15	249	26.7	7.3	1161.94	15	0	77.3	108.5	116.4	97.8	1.99	4.13	4.09	0.75	74.7	77.6	77	108	103.1	112	123.8	115.9	115.1	98.4	97	97.4	2.54206e+08	2.63847e+08	2.67467e+08	5.52697e+08	5.1942e+08	5.60808e+08	6.06383e+08	5.73996e+08	5.73794e+08	2.0361e+08	2.05633e+08	2.07433e+08	High
FALSE	High	Master Protein	P10107	Annexin A1 OS=Mus musculus OX=10090 GN=Anxa1 PE=1 SV=2	0	160.999	63	21	372	20	346	38.7	7.37	1086.34	21	1	84.1	90.8	122.2	103	1.64	1.32	1	3.77	84.5	81.9	83.7	90.3	92.5	90.4	120	122.3	121.6	102.5	108.7	101.5	1.89454e+08	1.83379e+08	1.91531e+08	3.04529e+08	3.06835e+08	2.98319e+08	3.87043e+08	3.99205e+08	3.99586e+08	1.39756e+08	1.519e+08	1.42312e+08	High
FALSE	High	Master Protein	Q6DFW4	Nucleolar protein 58 OS=Mus musculus OX=10090 GN=Nop58 PE=1 SV=1	0	160.791	52	21	263	21	536	60.3	8.34	846.34	21	0	94.7	107.1	103.3	94.8	2.78	1.8	0.82	4.57	94.1	93.7	98.4	106.4	104.2	108.1	102.6	101.5	103.2	101	92.7	94.2	3.06145e+07	3.04714e+07	3.27115e+07	5.2061e+07	5.02346e+07	5.17613e+07	4.80579e+07	4.81194e+07	4.92332e+07	1.99849e+07	1.88138e+07	1.91814e+07	High
FALSE	High	Master Protein	Q61543	Golgi apparatus protein 1 OS=Mus musculus OX=10090 GN=Glg1 PE=1 SV=1	0	160.757	33	30	258	30	1175	133.6	6.84	761.58	30	0	96.1	119.6	84.5	99.8	1.83	1.83	3.14	9.01	97.1	94.3	97.4	119.4	123.8	120.8	85.4	86.5	81.5	104.9	100.8	88	2.68708e+07	2.60615e+07	2.75234e+07	4.96739e+07	5.06864e+07	4.91893e+07	3.40146e+07	3.48454e+07	3.30306e+07	1.76522e+07	1.73867e+07	1.52361e+07	High
FALSE	High	Master Protein	Q8VEK3	Heterogeneous nuclear ribonucleoprotein U OS=Mus musculus OX=10090 GN=Hnrnpu PE=1 SV=1	0	160.668	40	23	260	23	800	87.9	6.24	761.51	23	0	86	114.2	96.5	103.4	1.12	2.73	1.11	1.98	85.5	85.6	87.2	110.6	113.7	116.8	97.6	96.1	95.6	102.2	106.1	102.9	1.32374e+08	1.3241e+08	1.37826e+08	2.57407e+08	2.60403e+08	2.65998e+08	2.17433e+08	2.16431e+08	2.16755e+08	9.62063e+07	1.02302e+08	9.9649e+07	High
FALSE	High	Master Protein	P80315	T-complex protein 1 subunit delta OS=Mus musculus OX=10090 GN=Cct4 PE=1 SV=3	0	160.585	55	23	302	22	539	58	8.02	823.27	23	1	107.7	89.7	114.4	88.2	1.69	2.77	1.95	4.06	108	105.2	108.6	86.8	90	91.7	114.7	110.9	114.6	94	88.4	87.2	1.00307e+08	9.76709e+07	1.02997e+08	1.21214e+08	1.23712e+08	1.25282e+08	1.53403e+08	1.49921e+08	1.56068e+08	5.311e+07	5.11938e+07	5.06635e+07	High
FALSE	High	Master Protein	P80318	T-complex protein 1 subunit gamma OS=Mus musculus OX=10090 GN=Cct3 PE=1 SV=1	0	160.409	57	24	245	24	545	60.6	6.7	710.48	24	0	106.2	90.3	116.8	86.7	6.33	5.09	2.28	2.36	106.7	112.2	98.9	90.8	85.9	95.1	118	117.5	113.1	89.4	85.3	87.2	8.47259e+07	8.9005e+07	8.01151e+07	1.08381e+08	1.00963e+08	1.11129e+08	1.34799e+08	1.35741e+08	1.31631e+08	4.31521e+07	4.21872e+07	4.33078e+07	High
FALSE	High	Master Protein	Q02819	Nucleobindin-1 OS=Mus musculus OX=10090 GN=Nucb1 PE=1 SV=2	0	159.587	61	23	244	23	459	53.4	5.07	696.83	23	0	111.2	100.4	104.2	84.2	1.9	3.57	2.53	1.51	112.3	111.7	108.4	98.5	100.8	105.6	100.5	104.7	105.4	84.9	82.5	84.6	3.94875e+07	3.92535e+07	3.89107e+07	5.20754e+07	5.24855e+07	5.46458e+07	5.08737e+07	5.35757e+07	5.42904e+07	1.81462e+07	1.80835e+07	1.86019e+07	High
FALSE	High	Master Protein	P60843	Eukaryotic initiation factor 4A-I OS=Mus musculus OX=10090 GN=Eif4a1 PE=1 SV=1	0	159.511	63	20	295	13	406	46.1	5.48	841.2	20	8	94	81.3	133.8	90.9	1.82	2	2.6	3.6	94	93.7	96.8	80	83.2	81.3	136.4	133.7	129.6	87	90.8	93.5	8.85203e+07	8.81939e+07	9.3087e+07	1.13313e+08	1.16076e+08	1.12722e+08	1.85011e+08	1.83429e+08	1.78873e+08	4.98522e+07	5.33262e+07	5.51152e+07	High
FALSE	High	Master Protein	P70398	Probable ubiquitin carboxyl-terminal hydrolase FAF-X OS=Mus musculus OX=10090 GN=Usp9x PE=1 SV=2	0	158.399	17	31	145	31	2559	290.5	5.87	408.12	31	0	94.7	93.3	130.3	81.7	2.93	15.44	1.95	6.86	101.4	96.3	96.6	97.7	95.2	72.9	129.9	132.9	135.1	84.4	83.3	74.3	1.02319e+07	9.70887e+06	9.94925e+06	1.48314e+07	1.42171e+07	1.08194e+07	1.88734e+07	1.95271e+07	1.99778e+07	5.18064e+06	5.2394e+06	4.69351e+06	High
FALSE	High	Master Protein	P10126	Elongation factor 1-alpha 1 OS=Mus musculus OX=10090 GN=Eef1a1 PE=1 SV=3	0	158.353	55	18	733	18	462	50.1	9.01	1854.93	18	0	108.5	83.7	119.5	88.4	2.4	8.59	3.54	5.42	107	108.8	112.2	84	92.6	78.1	114.6	122.9	119.9	81.2	88.7	89.9	6.3149e+08	6.4209e+08	6.75943e+08	7.45256e+08	8.09282e+08	6.7855e+08	9.73574e+08	1.05635e+09	1.03724e+09	2.91575e+08	3.26187e+08	3.32074e+08	High
FALSE	High	Master Protein	Q61699	Heat shock protein 105 kDa OS=Mus musculus OX=10090 GN=Hsph1 PE=1 SV=2	0	158.14	40	24	195	23	858	96.3	5.53	609.06	24	0	85.7	108.9	110.6	94.8	61.57	3.29	3.49	1.69	73.5	76.5	199	97.2	96.7	102.6	97.5	98.8	104.1	84.6	83.3	86.2	1.12897e+07	1.17579e+07	3.12328e+07	2.24693e+07	2.19984e+07	2.31947e+07	2.1569e+07	2.21053e+07	2.34451e+07	7.9105e+06	7.98007e+06	8.2878e+06	High
FALSE	High	Master Protein	P54071	Isocitrate dehydrogenase [NADP], mitochondrial OS=Mus musculus OX=10090 GN=Idh2 PE=1 SV=3	0	157.982	45	20	306	19	452	50.9	8.69	908.88	20	1	123.6	77.8	125.2	73.5	2.58	1.84	3.59	3.38	123.9	123.7	129.4	79	77.9	76.2	126.3	118.3	125.5	75.6	73.6	70.7	9.87384e+07	9.85101e+07	1.05287e+08	9.46746e+07	9.1953e+07	8.93276e+07	1.44929e+08	1.37238e+08	1.46544e+08	3.6642e+07	3.6586e+07	3.52503e+07	High
FALSE	High	Master Protein	Q9EP71	Ankycorbin OS=Mus musculus OX=10090 GN=Rai14 PE=1 SV=1	0	157.77	36	26	230	26	979	108.8	6.27	670.57	26	0	107.1	111.9	84.3	96.6	8.59	0.65	9.43	4.64	115.3	97.1	106.6	112.2	111.4	110.7	83.9	96.5	81.1	98.8	90.2	96.2	2.744e+07	2.30812e+07	2.589e+07	40134348	3.92171e+07	3.87647e+07	2.8733e+07	3.34368e+07	2.82761e+07	1.42962e+07	1.33747e+07	1.43173e+07	High
FALSE	High	Master Protein	Q64514	Tripeptidyl-peptidase 2 OS=Mus musculus OX=10090 GN=Tpp2 PE=1 SV=3	0	156.733	34	31	208	31	1262	139.8	6.58	588.77	31	0	88.1	87.5	137.1	87.3	6.86	12.35	7.77	10.28	82.1	94	87	79.6	101.1	86.4	123.4	135.4	144.2	86.2	99.1	81.4	1.51525e+07	1.73533e+07	1.64009e+07	2.21155e+07	2.76517e+07	2.34837e+07	3.28032e+07	3.64093e+07	3.90237e+07	9.68639e+06	1.14009e+07	9.402e+06	High
FALSE	High	Master Protein	Q9WU78	Programmed cell death 6-interacting protein OS=Mus musculus OX=10090 GN=Pdcd6ip PE=1 SV=3	0	156.434	39	27	256	27	869	96	6.52	661.59	27	0	103	108.6	99.2	89.2	0.47	3.35	3.96	8.08	101.6	102.5	102.3	111.5	107.9	104.2	98.6	105.2	98	88.6	97	82.6	3.0431e+07	3.06849e+07	3.12904e+07	5.01995e+07	4.78205e+07	4.59361e+07	4.24883e+07	4.58546e+07	4.30109e+07	1.61378e+07	1.81108e+07	1.54875e+07	High
FALSE	High	Master Protein	Q8CIB5	Fermitin family homolog 2 OS=Mus musculus OX=10090 GN=Fermt2 PE=1 SV=1	0	156.315	43	21	256	21	680	77.8	6.7	814.4	21	0	88	99.1	116.3	96.7	2.47	3.27	3.95	3.9	86.2	90.3	87.2	102.3	98.1	95.9	115.2	121.2	112.2	101.5	94.3	95.8	2.81199e+07	2.94619e+07	2.90511e+07	5.01897e+07	4.74149e+07	4.60522e+07	5.40945e+07	5.75969e+07	5.3677e+07	2.01391e+07	1.91793e+07	1.95578e+07	High
FALSE	High	Master Protein	P21550	Beta-enolase OS=Mus musculus OX=10090 GN=Eno3 PE=1 SV=3	0	156.222	53	18	622	10	434	47	7.18	1877.22	18	2	109.5	82	116.6	91.9	2.38	4.94	3.01	3.76	112.2	107	110.2	82.5	85	77.1	117.3	118.9	112.2	89.1	92.5	96	9.45855e+07	9.01565e+07	9.47815e+07	1.04572e+08	1.0602e+08	9.5626e+07	1.42277e+08	1.45806e+08	1.38522e+08	4.56385e+07	4.85722e+07	5.06226e+07	High
FALSE	High	Master Protein	Q9JIF7	Coatomer subunit beta OS=Mus musculus OX=10090 GN=Copb1 PE=1 SV=1	0	155.405	35	26	223	26	953	107	6	639.41	26	0	110.4	86.4	123.1	80.1	1.24	0.77	3.11	6.93	110.7	112	109.3	87.6	86.3	86.7	117.2	124.1	123.5	86.8	80.3	75.6	3.85763e+07	3.90216e+07	3.88825e+07	4.59218e+07	4.45319e+07	4.44646e+07	5.88164e+07	6.2949e+07	6.30643e+07	1.83962e+07	1.74439e+07	1.6493e+07	High
FALSE	High	Master Protein	Q9D0F9	Phosphoglucomutase-1 OS=Mus musculus OX=10090 GN=Pgm1 PE=1 SV=4	0	155.06	59	24	283	24	562	61.4	6.57	762.74	24	0	69.9	122.5	96	111.6	2.68	3.5	1.02	2	71	70.1	67.4	122.8	120.6	129	96.2	94.5	96.2	112.2	111.8	108.2	9.66005e+07	9.52914e+07	9.3632e+07	2.51247e+08	2.42844e+08	2.58188e+08	1.88375e+08	1.87166e+08	1.91727e+08	9.2862e+07	9.48374e+07	9.21366e+07	High
FALSE	High	Master Protein	Q7TMY8	E3 ubiquitin-protein ligase HUWE1 OS=Mus musculus OX=10090 GN=Huwe1 PE=1 SV=5	0	154.883	12	31	118	31	4377	482.3	5.22	338.93	31	0	125.2	100.9	94.7	79.2	13.82	5.89	2.54	13	141.5	123.4	107.3	98.1	109.2	99.5	93.4	94.6	90	72.1	92.6	78.2	9.63205e+06	8.39692e+06	7.45272e+06	1.00452e+07	1.10008e+07	9.96372e+06	9.14998e+06	9.37079e+06	8.98049e+06	2.986e+06	3.92872e+06	3.32854e+06	High
FALSE	High	Master Protein	O88569	Heterogeneous nuclear ribonucleoproteins A2/B1 OS=Mus musculus OX=10090 GN=Hnrnpa2b1 PE=1 SV=2	0	154.392	58	16	496	15	353	37.4	8.95	1389.36	16	0	105	92.1	114.8	88.1	3.05	2.85	6.35	1.06	106.8	101.7	107.6	94.2	89.4	93.7	117	116.9	104.5	90.1	88.3	89.7	205576887	1.95601e+08	2.11435e+08	2.72474e+08	2.54656e+08	2.65405e+08	3.23977e+08	3.27433e+08	2.94781e+08	1.05487e+08	1.05915e+08	1.07948e+08	High
FALSE	High	Master Protein	Q9JMH9	Unconventional myosin-XVIIIa OS=Mus musculus OX=10090 GN=Myo18a PE=1 SV=2	0	154.298	18	28	195	28	2050	232.6	6.28	559.97	28	0	130.7	99.6	86.3	83.5	5.89	12.63	10.04	4.57	136.1	131.8	121.3	102.6	80.9	100.4	102.3	87	85.7	80	87.6	84.2	1.50976e+07	1.46062e+07	1.37298e+07	1.71132e+07	1.32829e+07	1.63904e+07	1.63244e+07	1.40474e+07	1.39345e+07	5.39235e+06	6.05499e+06	5.84252e+06	High
FALSE	High	Master Protein	Q8BH04	Phosphoenolpyruvate carboxykinase [GTP], mitochondrial OS=Mus musculus OX=10090 GN=Pck2 PE=1 SV=1	0	153.085	47	21	195	21	640	70.5	7.28	596.9	21	0	202.8	59.2	76.1	61.9	2.22	10.51	2.34	10.35	195.8	200	204.7	67.5	58.4	55.2	73.3	75	76.8	60.2	61	72.1	8.25216e+07	8.42412e+07	8.80789e+07	4.27727e+07	3.64487e+07	3.42678e+07	4.44718e+07	4.60308e+07	4.74454e+07	1.54229e+07	1.60293e+07	1.90228e+07	High
FALSE	High	Master Protein	Q61147	Ceruloplasmin OS=Mus musculus OX=10090 GN=Cp PE=1 SV=2	0	152.958	37	25	210	25	1061	121.1	5.85	632.75	25	0	61.1	142.9	77.4	118.6	11.28	3.03	3.11	3.15	61.4	67.2	53.6	141.4	143.5	149.8	78.1	73.8	77.7	119.1	113.6	120.7	1.18194e+07	1.29391e+07	1.05331e+07	4.0927e+07	4.09019e+07	4.24443e+07	2.16395e+07	2.06792e+07	2.19148e+07	1.39453e+07	1.36353e+07	1.45417e+07	High
FALSE	High	Master Protein	Q9WVK4	EH domain-containing protein 1 OS=Mus musculus OX=10090 GN=Ehd1 PE=1 SV=1	0	151.461	59	24	273	18	534	60.6	6.83	759.44	24	5	99.2	78.4	144.6	77.7	2.07	5.31	4.65	7.5	102.4	98.9	98.7	84.1	78.1	75.9	132.9	144.3	144.1	87.2	76.2	77.4	3.53854e+07	3.41542e+07	3.48349e+07	4.36942e+07	3.99823e+07	3.86059e+07	6.60969e+07	7.25984e+07	7.29686e+07	1.832e+07	1.64108e+07	1.67392e+07	High
FALSE	High	Master Protein	O08529	Calpain-2 catalytic subunit OS=Mus musculus OX=10090 GN=Capn2 PE=1 SV=4	0	151.348	42	21	222	21	700	79.8	4.96	648.53	21	0	101.6	82.8	128.6	87	2.66	8.28	2.22	8.5	101.2	101.3	96.6	82.4	91.7	78.1	128.1	125.1	130.7	81.7	86.7	96.4	3.74655e+07	3.74861e+07	3.65349e+07	4.58948e+07	5.02797e+07	4.25571e+07	6.82859e+07	6.74188e+07	7.09494e+07	1.83889e+07	2.00026e+07	2.23397e+07	High
FALSE	High	Master Protein	P40124	Adenylyl cyclase-associated protein 1 OS=Mus musculus OX=10090 GN=Cap1 PE=1 SV=4	0	150.595	47	16	341	16	474	51.5	7.52	1020.29	16	0	114.6	86.1	119.5	79.9	4.44	2.36	2.53	2.3	107.7	114.9	117.4	89.2	85.2	86.3	119.8	118	123.9	77	80.3	80.1	1.11666e+08	1.19046e+08	1.24282e+08	1.39079e+08	1.30826e+08	1.31701e+08	1.78759e+08	1.7806e+08	1.88278e+08	4.85786e+07	5.18633e+07	5.19918e+07	High
FALSE	High	Master Protein	Q8K310	Matrin-3 OS=Mus musculus OX=10090 GN=Matr3 PE=1 SV=1	0	150.425	35	21	236	21	846	94.6	6.25	688.23	21	0	113.7	89	104.2	93.1	2.54	0.63	3.22	4.33	110.3	116	113.7	89.9	89.1	88.8	101.6	108.3	104.2	93.1	96.5	88.5	4.02015e+07	4.22648e+07	4.23008e+07	4.92608e+07	4.80576e+07	4.76233e+07	5.3298e+07	5.74634e+07	5.56709e+07	2.06405e+07	2.19093e+07	2.01758e+07	High
FALSE	High	Master Protein	P43406	Integrin alpha-V OS=Mus musculus OX=10090 GN=Itgav PE=1 SV=2	0	150.233	32	25	229	25	1044	115.3	5.63	672.41	25	0	99.5	110.7	84.2	105.7	1.8	2.72	1.52	5.08	101.3	99.9	97.7	111.2	107	112.8	83.4	85.9	84.6	110.4	99.7	106.1	7.03376e+07	6.93648e+07	6.92918e+07	1.16106e+08	1.09983e+08	1.1528e+08	8.33274e+07	8.68805e+07	8.60593e+07	4.66217e+07	4.31712e+07	4.6128e+07	High
FALSE	High	Master Protein	P80313	T-complex protein 1 subunit eta OS=Mus musculus OX=10090 GN=Cct7 PE=1 SV=1	0	150.039	61	25	372	25	544	59.6	7.84	981.53	25	0	106.1	87.4	121.3	85.2	9.01	3.77	2.92	6.58	104.8	101.1	119.6	81	86.3	86.7	117.6	119.8	124.5	82	92.7	84.2	5.98775e+07	5.7735e+07	6.9754e+07	6.95756e+07	7.29849e+07	7.28947e+07	9.6716e+07	9.96452e+07	1.04244e+08	2.84863e+07	3.30183e+07	3.00962e+07	High
FALSE	High	Master Protein	Q9JJZ2	Tubulin alpha-8 chain OS=Mus musculus OX=10090 GN=Tuba8 PE=1 SV=1	0	150.005	33	12	564	1	449	50	5.1	1718.11	12	0	8.7	68	241.4	82	3.24	6.8	1.72	13.38	8.5	9.1	8.7	68.3	62.5	71.6	237.4	242.5	245.7	70.6	82.4	92.5	4.50801e+06	4.80158e+06	4.70746e+06	5.43146e+07	4.89535e+07	5.57211e+07	1.80714e+08	1.86713e+08	1.9037e+08	2.27177e+07	2.71545e+07	30618002	High
FALSE	High	Master Protein	P26443	Glutamate dehydrogenase 1, mitochondrial OS=Mus musculus OX=10090 GN=Glud1 PE=1 SV=1	0	149.356	42	19	403	19	558	61.3	8	1126.66	19	0	104.2	83.3	118.7	93.8	1.6	3.61	3.33	2.54	105.4	104.1	102.1	86.3	80.3	83.2	118.5	113.6	121.4	97.8	93.7	93.6	9.11479e+07	8.995e+07	9.01397e+07	1.12291e+08	1.02839e+08	1.05823e+08	1.47496e+08	1.43047e+08	1.5385e+08	5.14624e+07	5.0508e+07	5.06591e+07	High
FALSE	High	Master Protein	B2RXS4	Plexin-B2 OS=Mus musculus OX=10090 GN=Plxnb2 PE=1 SV=1	0	149.213	20	25	116	25	1842	206.1	5.87	348.64	25	0	128.4	96.2	96.3	79.1	2.81	5.55	8.68	7.08	126.3	125.9	132.3	92	94.6	102.3	94.7	94.2	109.4	70.1	80.5	77.8	1.77093e+07	1.76375e+07	1.894e+07	1.94072e+07	1.96314e+07	2.11094e+07	1.91049e+07	1.92318e+07	2.24749e+07	5.97794e+06	7.03445e+06	6.82299e+06	High
FALSE	High	Master Protein	Q9D379	Epoxide hydrolase 1 OS=Mus musculus OX=10090 GN=Ephx1 PE=1 SV=2	0	148.114	57	20	305	20	455	52.5	8.35	861.1	20	0	90.9	90.1	112	107	1.45	35.94	3.07	3.62	84.3	86.6	86.2	82.3	85.4	149.6	109.8	106.2	103.3	106	98.7	101.5	8.40307e+07	8.63057e+07	8.77442e+07	1.23407e+08	1.26041e+08	2.19544e+08	1.57613e+08	1.54135e+08	1.50945e+08	6.42916e+07	6.13409e+07	6.33162e+07	High
FALSE	High	Master Protein	Q9JIK5	Nucleolar RNA helicase 2 OS=Mus musculus OX=10090 GN=Ddx21 PE=1 SV=3	0	147.703	33	24	229	24	851	93.5	9.11	706.24	24	0	108.9	105.7	90.6	94.9	8.13	2.08	0.68	4.13	109.1	118	100.3	105.9	103.7	108.1	90.3	90.7	91.5	95.1	97.5	89.9	1.05993e+08	1.14619e+08	9.94846e+07	1.54655e+08	1.49136e+08	1.54551e+08	1.26229e+08	1.28348e+08	1.30262e+08	5.61703e+07	5.90368e+07	5.46479e+07	High
FALSE	High	Master Protein	P26638	Serine--tRNA ligase, cytoplasmic OS=Mus musculus OX=10090 GN=Sars1 PE=1 SV=3	0	147.68	49	21	254	21	512	58.4	6.3	777.51	21	0	96.9	90	109	104.1	1.57	3.31	0.69	2.11	96.7	96.8	99.4	93.7	87.9	89.9	108.9	109.3	107.9	104	100.7	104.8	5.3878e+07	5.38981e+07	5.65443e+07	7.85515e+07	7.24652e+07	7.37024e+07	8.73055e+07	8.86877e+07	8.80758e+07	3.52377e+07	3.49737e+07	3.65554e+07	High
FALSE	High	Master Protein	Q6PDI5	Proteasome adapter and scaffold protein ECM29 OS=Mus musculus OX=10090 GN=Ecpas PE=1 SV=4	0	147.68	20	24	169	24	1840	203.8	7.2	518.28	24	0	110	95	110.6	84.3	12.76	7.15	6.9	11.77	121.6	109.4	94	105.3	94.6	92.3	97.9	111.1	110.1	80.1	83.9	99.6	1.15983e+07	1.04377e+07	9.15541e+06	1.51156e+07	1.33577e+07	1.29617e+07	1.34479e+07	1.54334e+07	1.53953e+07	4.64936e+06	4.98979e+06	5.94868e+06	High
FALSE	High	Master Protein	Q922R8	Protein disulfide-isomerase A6 OS=Mus musculus OX=10090 GN=Pdia6 PE=1 SV=3	0	147.651	45	15	340	15	440	48.1	5.14	1058.06	15	0	105.5	102.4	102.4	89.7	3.54	0.89	4.24	4.6	111	105.4	103.8	103.6	101.9	102.2	102.3	97.5	106.1	92.4	84.4	89.6	1.28329e+08	1.21771e+08	1.2252e+08	1.80188e+08	1.74435e+08	1.73947e+08	1.70258e+08	1.64059e+08	1.79752e+08	6.49871e+07	6.08029e+07	6.48232e+07	High
FALSE	High	Master Protein	O35643	AP-1 complex subunit beta-1 OS=Mus musculus OX=10090 GN=Ap1b1 PE=1 SV=2	0	146.778	39	26	216	16	943	103.9	5.17	624.84	26	0	107.7	92.8	111.5	88.1	10.19	2.67	6.11	3.5	108.9	93.1	113.5	93.1	93.8	97.8	114.4	102	112.7	87.8	89	93.8	1.30958e+07	1.11917e+07	1.39451e+07	1.68385e+07	1.67096e+07	17312555	1.98077e+07	1.78705e+07	1.98744e+07	6.42601e+06	6.67573e+06	7.061e+06	High
FALSE	High	Master Protein	Q8BI84	Transport and Golgi organization protein 1 homolog OS=Mus musculus OX=10090 GN=Mia3 PE=1 SV=2	0	146.335	20	29	167	29	1930	213.5	4.75	464.24	29	0	117.9	104	89.2	88.8	2.15	5.69	6.21	3.25	121.5	117.6	116.6	113.6	102.6	103.7	88.9	92.3	81.6	88.6	89	83.9	1.51108e+07	1.46209e+07	1.4815e+07	2.12605e+07	1.8898e+07	1.89883e+07	1.59183e+07	1.67118e+07	1.48827e+07	6.70091e+06	6.90398e+06	6.53298e+06	High
FALSE	High	Master Protein	Q3UPL0	Protein transport protein Sec31A OS=Mus musculus OX=10090 GN=Sec31a PE=1 SV=2	0	146.19	27	25	259	25	1230	133.5	6.76	707.63	25	0	121.8	83.8	119.7	74.7	3.08	2.48	1.87	3.51	126.4	122.1	118.9	80.9	84	84.7	118.4	120	122.8	74.9	75.9	71	3.86881e+07	3.73305e+07	3.71542e+07	3.72054e+07	3.80697e+07	3.81422e+07	5.21266e+07	5.34401e+07	5.5064e+07	1.39428e+07	1.44844e+07	1.36009e+07	High
FALSE	High	Master Protein	P47738	Aldehyde dehydrogenase, mitochondrial OS=Mus musculus OX=10090 GN=Aldh2 PE=1 SV=1	0	145.922	58	22	360	22	519	56.5	7.62	1101.29	22	0	173.5	60.3	104.3	61.9	2.07	0.56	1.85	0.53	168.9	174.2	175.7	60.5	60.1	60.8	102.6	106.4	104.7	61.6	62.1	62.3	2.25514e+08	2.32527e+08	2.39497e+08	1.21528e+08	1.18891e+08	1.19503e+08	1.97134e+08	2.06916e+08	2.0485e+08	5.00667e+07	5.17168e+07	5.20316e+07	High
FALSE	High	Master Protein	Q9DBG6	Dolichyl-diphosphooligosaccharide--protein glycosyltransferase subunit 2 OS=Mus musculus OX=10090 GN=Rpn2 PE=1 SV=1	0	145.461	37	16	255	16	631	69	5.81	748.37	16	0	96.1	93.9	104.2	105.8	5.6	3.23	2.88	9.81	104.7	94.6	95.8	96.5	93.6	90.5	103.9	100.6	106.6	93.6	105.5	114	8.60522e+07	7.77355e+07	8.03828e+07	1.19264e+08	1.13897e+08	1.09401e+08	1.22849e+08	1.20406e+08	1.28397e+08	4.68066e+07	5.40505e+07	5.86441e+07	High
FALSE	High	Master Protein	P30999	Catenin delta-1 OS=Mus musculus OX=10090 GN=Ctnnd1 PE=1 SV=2	0	145.073	32	20	253	20	938	104.9	6.87	755.3	20	0	125.8	109.7	79.1	85.4	2.91	2.34	1.38	4.92	128.2	120.9	125.1	113.5	109.1	108.8	80.2	78.6	78	90.4	82.1	84.9	2.70681e+07	2.55256e+07	2.69794e+07	3.60326e+07	3.41146e+07	3.38262e+07	2.43639e+07	2.4177e+07	2.41536e+07	1.16146e+07	1.08098e+07	1.12227e+07	High
FALSE	High	Master Protein	Q9CZN7	Serine hydroxymethyltransferase, mitochondrial OS=Mus musculus OX=10090 GN=Shmt2 PE=1 SV=1	0	144.963	58	23	299	22	504	55.7	8.47	858.02	23	2	125.6	102.7	73.4	98.3	1.15	3.05	3.94	3.79	127	125.5	128.4	103.9	103.8	98.5	74.2	69.9	75.4	100.5	93.6	99.4	1.91458e+08	1.89138e+08	1.97696e+08	2.35689e+08	2.31689e+08	2.18493e+08	1.61017e+08	1.53482e+08	1.66645e+08	9.22075e+07	8.79896e+07	9.37699e+07	High
FALSE	High	Master Protein	P50516	V-type proton ATPase catalytic subunit A OS=Mus musculus OX=10090 GN=Atp6v1a PE=1 SV=2	0	144.824	49	19	231	19	617	68.3	5.58	728.67	19	0	104.8	87.3	123.7	84.2	1.7	5.72	4.28	3.82	105.3	103.9	107.4	93.4	83.4	87.8	124.4	116.3	126.1	86.9	84.7	80.5	3.47157e+07	3.42202e+07	3.6158e+07	4.63164e+07	4.06851e+07	4.25882e+07	5.90016e+07	5.57989e+07	6.0895e+07	1.74135e+07	1.73955e+07	1.66131e+07	High
FALSE	High	Master Protein	Q8BWT1	3-ketoacyl-CoA thiolase, mitochondrial OS=Mus musculus OX=10090 GN=Acaa2 PE=1 SV=3	0	144.811	70	19	233	19	397	41.8	8.09	701.04	19	0	79	111.5	96.8	112.6	1.82	3.32	5.04	3.71	81.5	78.6	80	113.3	112.9	106.7	98	100.6	91.2	107.7	115.5	114	5.63785e+07	5.43382e+07	5.64673e+07	1.17816e+08	1.15552e+08	1.08596e+08	9.749e+07	1.01306e+08	9.24036e+07	4.52779e+07	4.97956e+07	4.93102e+07	High
FALSE	High	Master Protein	Q8C129	Leucyl-cystinyl aminopeptidase OS=Mus musculus OX=10090 GN=Lnpep PE=1 SV=1	0	144.563	26	21	274	21	1025	117.2	5.96	822.54	21	0	96.1	100.6	107.3	96.1	6.55	3.03	0.74	2.05	97	97	86.4	104.8	98.6	101.5	109.2	108.3	107.7	98.2	94.4	97	2.30884e+07	2.3067e+07	2.09917e+07	3.7504e+07	3.47515e+07	3.55529e+07	3.74278e+07	3.75146e+07	3.75582e+07	1.42216e+07	1.40005e+07	1.44552e+07	High
FALSE	High	Master Protein	Q8R0G9	Nuclear pore complex protein Nup133 OS=Mus musculus OX=10090 GN=Nup133 PE=1 SV=2	0	144.466	33	24	155	24	1155	128.5	5.2	500.03	24	0	82.3	105.7	119.7	92.2	14.58	8.28	4.06	15.36	78	81.3	101.4	91.4	104.5	106.9	123	118.3	113.4	81.1	109.5	91.1	5.80775e+06	6.0536e+06	7.71017e+06	1.02348e+07	1.15202e+07	1.17162e+07	1.31863e+07	1.28287e+07	1.23772e+07	3.67292e+06	5.08442e+06	4.24767e+06	High
FALSE	High	Master Protein	P50544	Very long-chain specific acyl-CoA dehydrogenase, mitochondrial OS=Mus musculus OX=10090 GN=Acadvl PE=1 SV=3	0	142.762	53	26	222	26	656	70.8	8.75	618.93	26	0	156	80.2	96.9	66.9	3.89	5.42	1.86	14.67	162	150	154.7	80.9	73	79.5	97.6	94	96.1	82.6	66.3	63.3	6.98242e+07	6.46222e+07	6.80416e+07	5.24383e+07	4.65711e+07	5.04e+07	6.05145e+07	5.89786e+07	6.06805e+07	2.16386e+07	1.78152e+07	1.70604e+07	High
FALSE	High	Master Protein	P58771	Tropomyosin alpha-1 chain OS=Mus musculus OX=10090 GN=Tpm1 PE=1 SV=1	0	141.548	53	20	403	8	284	32.7	4.74	1163.52	20	11	155.4	104.5	44.5	95.6	2.53	2.08	11.27	1.94	153.8	153.3	160.4	103.5	102.7	106.8	49.6	44	39.6	97.6	94.7	94.1	4.87125e+08	4.85143e+08	5.18434e+08	4.92766e+08	4.81267e+08	4.97498e+08	2.25965e+08	2.02972e+08	1.83739e+08	1.87933e+08	1.86855e+08	1.86529e+08	High
FALSE	High	Master Protein	P27046	Alpha-mannosidase 2 OS=Mus musculus OX=10090 GN=Man2a1 PE=1 SV=2	0	141.41	28	24	157	24	1150	131.5	8.03	448.66	24	0	62.3	124.2	60	153.6	4.79	2.56	7.45	6.93	61.6	66.5	60.9	121.8	127.8	122.9	60.2	59.4	52.4	167.5	152	146.8	1.33501e+08	1.43934e+08	1.34777e+08	3.9689e+08	4.09898e+08	3.91893e+08	1.87854e+08	1.8722e+08	1.66502e+08	2.20711e+08	2.05261e+08	1.99028e+08	High
FALSE	High	Master Protein	Q8BG32	26S proteasome non-ATPase regulatory subunit 11 OS=Mus musculus OX=10090 GN=Psmd11 PE=1 SV=3	0	141.087	52	20	240	20	422	47.4	6.48	658.98	20	0	102.1	67.9	144.5	85.5	2.4	3.76	9.21	1.79	100	104.8	101.4	67.4	67.1	71.7	143.4	130.9	157.3	87.1	84.9	84.1	1.07412e+08	1.12468e+08	1.11163e+08	1.08829e+08	1.0674e+08	1.13362e+08	2.21681e+08	2.04624e+08	2.47661e+08	5.68685e+07	5.68219e+07	5.65402e+07	High
FALSE	High	Master Protein	Q76MZ3	Serine/threonine-protein phosphatase 2A 65 kDa regulatory subunit A alpha isoform OS=Mus musculus OX=10090 GN=Ppp2r1a PE=1 SV=3	0	141.083	40	17	214	13	589	65.3	5.11	658.08	17	4	100.7	88.2	122	89.1	6.13	2.77	4.62	3.87	95.7	101.3	108.1	89.5	88.7	85	116.6	122.8	127.9	89.7	90.5	84.2	4.45829e+07	4.71637e+07	5.14339e+07	6.27005e+07	6.11909e+07	5.8241e+07	7.82109e+07	8.32856e+07	8.73508e+07	2.54155e+07	2.62648e+07	2.45483e+07	High
FALSE	High	Master Protein	Q8BFW7	Lipoma-preferred partner homolog OS=Mus musculus OX=10090 GN=Lpp PE=1 SV=1	0	140.548	53	17	200	17	613	65.8	7.37	669.53	17	0	104	104.8	95.4	95.8	5.48	3.72	9.07	9.9	104.8	111.7	100.1	111.3	103.6	105.7	82.4	96.2	97.5	96.6	85.5	104.4	3.43359e+07	3.65494e+07	33484743	5.48245e+07	5.02417e+07	5.09603e+07	3.88639e+07	4.58891e+07	4.67972e+07	1.92355e+07	1.74628e+07	2.13887e+07	High
FALSE	High	Master Protein	G5E829	Plasma membrane calcium-transporting ATPase 1 OS=Mus musculus OX=10090 GN=Atp2b1 PE=1 SV=1	0	140.371	28	22	219	18	1220	134.7	5.91	649.37	22	4	91.8	119.9	94.4	93.9	0.8	3.23	2.43	1.05	90.8	91.3	92.2	125.9	119.2	119.1	90.9	95.4	93.8	93.1	93.4	94.9	2.41658e+07	2.42768e+07	2.50608e+07	5.04117e+07	4.69623e+07	4.66525e+07	3.48249e+07	3.696e+07	3.65909e+07	1.5072e+07	1.54887e+07	1.58107e+07	High
FALSE	High	Master Protein	Q8QZY1	Eukaryotic translation initiation factor 3 subunit L OS=Mus musculus OX=10090 GN=Eif3l PE=1 SV=1	0	139.823	50	22	207	22	564	66.6	6.44	578.1	22	0	105.8	73.7	127.6	93	9.59	25.48	28.33	26.03	93.8	91	108.4	64.5	98.5	65.3	113.1	171.8	104.2	81.4	125.4	82.5	3.81896e+07	3.69955e+07	4.5055e+07	3.94936e+07	5.93605e+07	3.91285e+07	6.62644e+07	1.01798e+08	6.21348e+07	2.01459e+07	3.18048e+07	2.10009e+07	High
FALSE	High	Master Protein	Q8BG05	Heterogeneous nuclear ribonucleoprotein A3 OS=Mus musculus OX=10090 GN=Hnrnpa3 PE=1 SV=1	0	139.545	39	16	341	15	379	39.6	9.01	952.17	16	1	104	88.6	124	83.4	4.35	0.99	3.89	1.36	107.7	98.7	103.6	89	88.2	87.3	130.5	121.2	123.5	83.1	82.5	84.7	1.80154e+08	1.65052e+08	1.76943e+08	2.24065e+08	2.18535e+08	2.14949e+08	3.14414e+08	2.9523e+08	3.02958e+08	8.45337e+07	8.60913e+07	8.87108e+07	High
FALSE	High	Master Protein	P08752	Guanine nucleotide-binding protein G(i) subunit alpha-2 OS=Mus musculus OX=10090 GN=Gnai2 PE=1 SV=5	0	139.428	61	18	218	13	355	40.5	5.45	617.66	18	6	93.8	89.2	122.9	94	1.69	3.92	0.88	0.56	95.7	92.6	94.1	89.5	90.8	84.3	123.3	124.5	122.3	94.3	94.9	93.8	5.36023e+07	5.17914e+07	5.37914e+07	7.53472e+07	7.52373e+07	6.94182e+07	9.93574e+07	1.01447e+08	1.00336e+08	3.20976e+07	3.31092e+07	3.28746e+07	High
FALSE	High	Master Protein	Q8R1A4	Dedicator of cytokinesis protein 7 OS=Mus musculus OX=10090 GN=Dock7 PE=1 SV=3	0	139.324	20	27	138	27	2130	241.3	6.71	437.31	27	0	110	84.6	126.9	78.5	4.82	4.34	6.58	5.3	111.2	103	112.8	91.6	84.6	85.5	128.3	114.2	128.3	79.4	76.3	84.7	1.71555e+07	1.58871e+07	1.77749e+07	2.12533e+07	1.93313e+07	1.94179e+07	2.84933e+07	2.56567e+07	2.90154e+07	7.4457e+06	7.33321e+06	8.17353e+06	High
FALSE	High	Master Protein	Q6IRU2	Tropomyosin alpha-4 chain OS=Mus musculus OX=10090 GN=Tpm4 PE=1 SV=3	0	138.972	62	21	408	18	248	28.5	4.68	1261.29	21	3	99	119.8	75.8	105.4	2.68	4.35	4.99	5.56	98.9	95.4	100.5	118.7	128.3	119.7	75.7	78.7	71.2	105.2	109.6	98.1	2.45002e+08	2.3612e+08	2.54199e+08	4.421e+08	4.70613e+08	4.36152e+08	2.70037e+08	2.83628e+08	2.58465e+08	1.58556e+08	1.69197e+08	1.52068e+08	High
FALSE	High	Master Protein	P09055	Integrin beta-1 OS=Mus musculus OX=10090 GN=Itgb1 PE=1 SV=1	0	138.914	34	19	866	19	798	88.2	5.94	2685.91	19	0	81.1	118.1	84.7	116	2.68	4.17	2.43	4.55	77.6	81.2	81.4	121.3	111.7	118.2	81.9	85.8	84.7	125	116.1	115.2	8.30808e+07	8.69046e+07	8.8984e+07	1.95398e+08	1.77167e+08	1.86282e+08	1.26189e+08	1.33782e+08	1.33013e+08	8.14011e+07	7.74752e+07	7.7229e+07	High
FALSE	High	Master Protein	Q8BH59	Electrogenic aspartate/glutamate antiporter SLC25A12, mitochondrial OS=Mus musculus OX=10090 GN=Slc25a12 PE=1 SV=1	0	138.478	51	25	216	25	677	74.5	8.25	584.41	25	0	97	84.8	137.1	81.2	2.35	3.06	2.8	4.01	99.4	97.5	94.9	81.3	85.2	86.2	131.3	137.8	138	80.2	86.6	81.6	2.40415e+07	2.35558e+07	2.34192e+07	2.95788e+07	3.04947e+07	3.06879e+07	4.5694e+07	4.84998e+07	4.88915e+07	1.18005e+07	1.30443e+07	1.23472e+07	High
FALSE	High	Master Protein	Q9Z1N5	Spliceosome RNA helicase Ddx39b OS=Mus musculus OX=10090 GN=Ddx39b PE=1 SV=1	0	138.244	53	17	218	11	428	49	5.67	630.58	17	0	96	102.6	117.9	83.5	5.19	2.6	3.3	0.5	101.7	91.7	96.4	103.2	98.5	103	122.2	114.4	118.3	83	83.8	83.8	2.03696e+07	1.83534e+07	1.97031e+07	3.1088e+07	2.92079e+07	3.03375e+07	3.52208e+07	3.33501e+07	3.47143e+07	1.01127e+07	1.04531e+07	1.04958e+07	High
FALSE	High	Master Protein	Q60716	Prolyl 4-hydroxylase subunit alpha-2 OS=Mus musculus OX=10090 GN=P4ha2 PE=1 SV=1	0	137.88	39	18	244	18	537	61	5.8	660.82	18	0	78.3	124.7	74.8	122.2	0.63	3.59	1.24	9.06	78.7	77.9	78.8	125.2	132.6	124.2	75.1	74.8	76.6	126.8	106.5	122.8	5.08758e+07	5.03234e+07	5.2001e+07	1.21747e+08	1.26897e+08	1.18174e+08	6.98932e+07	70384836	7.25226e+07	4.98367e+07	4.28993e+07	4.96635e+07	High
FALSE	High	Master Protein	Q61937	Nucleophosmin OS=Mus musculus OX=10090 GN=Npm1 PE=1 SV=1	0	137.511	42	10	299	10	292	32.5	4.77	925.47	10	0	91	106.2	96.4	106.4	3.37	9.78	10.36	10.83	87.9	84.6	90.5	102.6	119.9	100.9	93.1	108.4	89.4	102.8	120.9	99.1	1.26914e+08	1.22161e+08	1.33486e+08	2.22849e+08	2.5646e+08	2.14415e+08	1.93589e+08	2.27845e+08	1.89235e+08	9.02718e+07	1.08826e+08	8.95925e+07	High
FALSE	High	Master Protein	Q8VDW0	ATP-dependent RNA helicase DDX39A OS=Mus musculus OX=10090 GN=Ddx39a PE=1 SV=1	0	137.292	53	17	251	11	427	49	5.68	767.04	17	7	88.3	94.4	114.5	102.8	2.31	1.16	1.1	10.33	88.1	91.3	87.4	94.3	93.6	95.7	114.3	113.6	116	102.6	91	112.1	5.72683e+07	5.92782e+07	5.79935e+07	9.20888e+07	8.9987e+07	9.15062e+07	1.06839e+08	1.07442e+08	1.10483e+08	4.05288e+07	3.68673e+07	4.55599e+07	High
FALSE	High	Master Protein	P06745	Glucose-6-phosphate isomerase OS=Mus musculus OX=10090 GN=Gpi PE=1 SV=4	0	137.141	44	18	448	18	558	62.7	8.13	1261.16	18	0	70.1	124.2	83.9	121.8	3.53	1.49	1.9	2	74.2	69.9	69.7	123.8	120.8	124.1	83.7	86.3	83.4	118.9	123.7	121.5	1.33266e+08	1.25512e+08	1.27908e+08	3.34517e+08	3.21177e+08	3.27927e+08	2.16437e+08	2.25685e+08	2.19471e+08	1.29885e+08	1.38547e+08	1.36586e+08	High
FALSE	High	Master Protein	P10605	Cathepsin B OS=Mus musculus OX=10090 GN=Ctsb PE=1 SV=2	0	137.113	43	15	278	15	339	37.3	5.91	832.02	15	0	107.1	98.6	110.6	83.7	2.39	2.59	1.52	7.24	110.9	106.2	106.7	98.3	94.2	98.8	110.2	108.6	111.9	91.4	83.4	79.4	9.09637e+07	8.70344e+07	8.93907e+07	1.21235e+08	1.1436e+08	1.19195e+08	1.30131e+08	1.2962e+08	1.34519e+08	4.56098e+07	4.26582e+07	4.0738e+07	High
FALSE	High	Master Protein	O54724	Caveolae-associated protein 1 OS=Mus musculus OX=10090 GN=Cavin1 PE=1 SV=1	0	137.071	42	15	270	15	392	43.9	5.52	822.9	15	0	114.4	106.3	93.9	85.5	5.45	1.79	3.31	3.03	104.7	114.7	115.7	107.9	104.2	106.6	99.3	94.1	93.5	84.2	85.8	89.3	1.748e+08	1.91377e+08	1.97217e+08	2.70912e+08	2.57422e+08	2.61743e+08	238529482	2.28743e+08	2.2874e+08	8.55073e+07	8.9219e+07	9.33082e+07	High
FALSE	High	Master Protein	Q8BGQ7	Alanine--tRNA ligase, cytoplasmic OS=Mus musculus OX=10090 GN=Aars1 PE=1 SV=1	0	136.665	31	20	161	20	968	106.8	5.67	531.81	20	0	151.9	93.8	94.6	59.7	5	5.52	4.09	5.52	149.3	151.4	163.6	85.6	94.9	93.5	94.4	99	91.3	59.5	61.9	55.5	2.76838e+07	2.80676e+07	3.09822e+07	2.3865e+07	2.60624e+07	2.55171e+07	2.51872e+07	2.67364e+07	2.48175e+07	6.71412e+06	7.16032e+06	6.44139e+06	High
FALSE	High	Master Protein	P14206	Small ribosomal subunit protein uS2 OS=Mus musculus OX=10090 GN=Rpsa PE=1 SV=4	0	135.801	61	13	312	13	295	32.8	4.87	1028.75	13	0	100.6	102.6	104.7	92.1	4.47	4.27	0.15	2.58	99.1	99.9	107.4	101.8	105.8	97.2	104	103.9	103.7	91.5	90.6	95.1	1.57157e+08	1.58384e+08	1.73873e+08	2.42946e+08	2.48568e+08	2.26823e+08	2.37499e+08	2.40035e+08	2.41126e+08	8.82463e+07	8.95477e+07	9.43821e+07	High
FALSE	High	Master Protein	P08003	Protein disulfide-isomerase A4 OS=Mus musculus OX=10090 GN=Pdia4 PE=1 SV=3	0	135.579	39	21	265	21	638	71.9	5.31	804.84	21	0	114.1	95.7	93	97.2	3.73	3.07	4.72	0.92	119.4	111	113.8	95.9	95.4	90.7	91	92.7	99.4	97.8	96	96.9	7.08297e+07	6.58122e+07	6.89193e+07	8.55907e+07	8.3802e+07	7.91786e+07	7.76905e+07	8.00658e+07	8.64297e+07	3.52711e+07	3.54855e+07	3.59733e+07	High
FALSE	High	Master Protein	Q6P5F9	Exportin-1 OS=Mus musculus OX=10090 GN=Xpo1 PE=1 SV=1	0	135.552	32	25	203	25	1071	123	6.07	520.19	25	0	67	96.9	143.7	92.4	6.43	3	2.46	5.25	74.2	66.9	66.1	96.8	99.4	93.6	145.4	138.6	143.5	96.4	86.8	92.2	1.38842e+07	1.25126e+07	1.26399e+07	2.72409e+07	2.75509e+07	2.57928e+07	3.9179e+07	3.77706e+07	3.93495e+07	1.09746e+07	1.01253e+07	1.08038e+07	High
FALSE	High	Master Protein	Q9D0I9	Arginine--tRNA ligase, cytoplasmic OS=Mus musculus OX=10090 GN=Rars1 PE=1 SV=2	0	135.518	44	24	217	24	660	75.6	7.55	559.07	24	0	88.7	88.6	133.5	89.2	5.18	5.42	2.51	7.03	89	88.8	97.1	81.1	89.5	88.9	133.9	138.5	131.9	91.7	89.5	80.1	1.96788e+07	1.96272e+07	2.19242e+07	2.69683e+07	2.93002e+07	2.89281e+07	4.26116e+07	4.45912e+07	4.27549e+07	1.23271e+07	1.23386e+07	1.10915e+07	High
FALSE	High	Master Protein	P62196	26S proteasome regulatory subunit 8 OS=Mus musculus OX=10090 GN=Psmc5 PE=1 SV=1	0	135.45	56	18	276	17	406	45.6	7.55	899.2	18	0	112.6	92.7	105.5	89.2	2.06	3.67	5.85	3.31	110.2	114.7	113.3	89.4	96.2	93.3	106.2	106.8	96.1	89.8	89.4	94.8	3.97872e+07	4.14026e+07	4.17597e+07	4.85513e+07	5.14319e+07	4.95808e+07	5.5183e+07	5.61538e+07	5.08415e+07	1.97205e+07	2.0127e+07	2.14307e+07	High
FALSE	High	Master Protein	Q9CW03	Structural maintenance of chromosomes protein 3 OS=Mus musculus OX=10090 GN=Smc3 PE=1 SV=2	0	135.184	27	26	129	26	1217	141.5	7.18	368.76	26	0	115.5	79.2	122.5	82.8	11.17	3.56	3.9	10.19	136.7	114.5	112.1	77.2	82.6	78.5	124.8	121.4	115.5	82.1	69.7	84.8	1.38405e+07	1.15944e+07	1.15926e+07	1.17607e+07	1.23909e+07	1.17037e+07	1.81911e+07	1.78977e+07	1.71417e+07	5.05508e+06	4.4e+06	5.37229e+06	High
FALSE	High	Master Protein	Q8BIJ6	Isoleucine--tRNA ligase, mitochondrial OS=Mus musculus OX=10090 GN=Iars2 PE=1 SV=1	0	135.062	34	24	169	24	1012	112.7	6.81	460.75	24	0	126.3	89.7	111	73	4.72	6.19	2.81	2.74	124	134.8	124.7	88.6	97.2	86.7	107.5	109.6	113.6	72.1	68.8	72.3	19420142	2.10956e+07	1.99313e+07	2.086e+07	2.25406e+07	1.99774e+07	2.42304e+07	2.49783e+07	2.60708e+07	6.86769e+06	6.71855e+06	7.08494e+06	High
FALSE	High	Master Protein	Q91VD9	NADH-ubiquinone oxidoreductase 75 kDa subunit, mitochondrial OS=Mus musculus OX=10090 GN=Ndufs1 PE=1 SV=2	0	135.021	42	24	265	24	727	79.7	5.72	786.64	24	0	152.8	76.7	98	72.5	1.35	3.35	2.74	0.43	156.2	153	152.4	78.1	76.9	73.2	98.2	94.6	99.8	72.8	72.6	72.2	6.4247e+07	6.28965e+07	6.39639e+07	48309180	4.67933e+07	4.43042e+07	5.8137e+07	5.6606e+07	6.0109e+07	1.82031e+07	1.86099e+07	1.85727e+07	High
FALSE	High	Master Protein	O88342	WD repeat-containing protein 1 OS=Mus musculus OX=10090 GN=Wdr1 PE=1 SV=3	0	134.978	55	20	270	20	606	66.4	6.6	815.6	20	0	113.6	91.5	108.3	86.6	2	1.57	5.66	5.21	115.5	111	113.6	92	91.5	89.3	108.3	111.9	100.1	94.3	86	86.6	9.42132e+07	9.04796e+07	9.46107e+07	1.12816e+08	1.10532e+08	1.07196e+08	1.27135e+08	1.3291e+08	1.19684e+08	4.67886e+07	4.37362e+07	4.41837e+07	High
FALSE	High	Master Protein	P62259	14-3-3 protein epsilon OS=Mus musculus OX=10090 GN=Ywhae PE=1 SV=1	0	134.819	71	20	551	17	255	29.2	4.74	1267.13	20	4	102.7	92.4	109.7	95.2	3.59	2.27	3.03	3.58	102.6	102.5	96.3	91.6	95.5	92.2	109.5	113.8	107.2	100.2	93.7	94.9	3.74585e+08	3.7411e+08	3.59027e+08	5.02885e+08	5.16227e+08	4.95196e+08	5.75456e+08	6.04648e+08	5.73417e+08	2.22587e+08	2.13344e+08	2.16944e+08	High
FALSE	High	Master Protein	Q9WUA3	ATP-dependent 6-phosphofructokinase, platelet type OS=Mus musculus OX=10090 GN=Pfkp PE=1 SV=1	0	134.612	32	17	197	14	784	85.4	7.11	604.7	17	0	62.9	107.3	108.6	121.2	11.99	1.2	5.45	6.79	72.1	62.4	57	105.9	106.4	108.3	116.6	105.2	107.7	127.2	120.1	111	9.96564e+06	8.61021e+06	8.04558e+06	2.20053e+07	2.17524e+07	2.20216e+07	2.31796e+07	2.11578e+07	2.17961e+07	1.06861e+07	1.03434e+07	9.59617e+06	High
FALSE	High	Master Protein	Q8BTI8	Serine/arginine repetitive matrix protein 2 OS=Mus musculus OX=10090 GN=Srrm2 PE=1 SV=3	0	134.124	11	18	188	18	2703	294.7	12.03	592.88	18	0	114	110.4	92.5	83.1	2.38	1.61	2.96	8.53	113.9	114.7	109.7	110.4	107.5	110.7	96.9	91.8	92.4	77.4	91.6	83	2.43018e+07	2.4455e+07	2.38923e+07	3.53989e+07	3.39387e+07	3.47369e+07	2.97517e+07	2.85152e+07	2.88943e+07	1.00356e+07	1.21761e+07	1.10838e+07	High
FALSE	High	Master Protein	P08249	Malate dehydrogenase, mitochondrial OS=Mus musculus OX=10090 GN=Mdh2 PE=1 SV=3	0	133.642	59	15	487	15	338	35.6	8.68	1420.47	15	0	112.1	100.7	90.2	96.9	1.72	4.17	6.69	1.27	114.9	112.1	111.2	108	100.4	100.7	90.8	80.4	90.2	96.9	98.5	96.1	5.88639e+08	5.73856e+08	5.81589e+08	8.31931e+08	7.6122e+08	7.59267e+08	6.69272e+08	5.99551e+08	6.7701e+08	3.01972e+08	3.14595e+08	3.08093e+08	High
FALSE	High	Master Protein	Q8BJS4	SUN domain-containing protein 2 OS=Mus musculus OX=10090 GN=Sun2 PE=1 SV=3	0	132.789	37	18	166	18	731	81.6	7.02	515.5	18	0	94	97.3	100.6	108	2.24	9.37	15.48	10.85	91.9	94.8	90.8	89.6	107.5	95.1	98.4	127.2	98.1	105.7	111.1	89.8	2.3597e+07	2.43279e+07	2.37986e+07	3.45924e+07	4.08258e+07	3.59284e+07	3.63511e+07	4.75114e+07	3.68838e+07	1.64908e+07	1.7774e+07	1.44181e+07	High
FALSE	High	Master Protein	P24527	Leukotriene A-4 hydrolase OS=Mus musculus OX=10090 GN=Lta4h PE=1 SV=4	0	132.571	46	21	213	21	611	69	6.42	636.25	21	0	97.3	93.5	111.5	97.7	14.58	5.63	4.04	1.85	114.4	85.9	96.3	92.6	100.3	90.2	113.6	110.4	104.8	95.7	96.7	99.2	3.8059e+07	2.85688e+07	3.26967e+07	4.62927e+07	4.94003e+07	4.41301e+07	5.43685e+07	5.34605e+07	5.10961e+07	1.93525e+07	2.00379e+07	2.06386e+07	High
FALSE	High	Master Protein	Q01405	Protein transport protein Sec23A OS=Mus musculus OX=10090 GN=Sec23a PE=1 SV=2	0	132.131	37	19	216	15	765	86.1	7.08	724.47	19	0	118.4	78.2	130.9	72.6	6.95	5.49	3.05	10.67	124.4	108.4	119.5	76.2	84.8	79	126.9	134.7	132.2	73.3	77.7	62.9	1.85442e+07	1.61614e+07	1.81978e+07	1.7096e+07	1.87256e+07	1.73264e+07	2.72276e+07	2.9242e+07	2.88828e+07	6.64576e+06	7.22306e+06	5.86879e+06	High
FALSE	High	Master Protein	P11688	Integrin alpha-5 OS=Mus musculus OX=10090 GN=Itga5 PE=1 SV=3	0	132.026	35	22	237	22	1053	115	5.95	641.5	22	0	82.5	127.1	86.5	103.9	1.97	2.1	6.28	5.62	82.7	80.2	83.2	130.4	127.5	125.1	91.2	86.7	80.5	104.2	110	98.3	4.56505e+07	4.42268e+07	4.68617e+07	1.08261e+08	1.04127e+08	1.01583e+08	7.2474e+07	6.9645e+07	6.50727e+07	3.49703e+07	3.78505e+07	3.3957e+07	High
FALSE	High	Master Protein	P12382	ATP-dependent 6-phosphofructokinase, liver type OS=Mus musculus OX=10090 GN=Pfkl PE=1 SV=4	0	132.016	33	19	256	14	780	85.3	7.17	774.53	19	5	66.1	113.6	103.5	116.8	4.72	3.73	1.53	2.69	65.8	61.8	67.9	113	112.1	119.9	103	101.2	104.4	114.3	120.5	116.2	3.54985e+07	3.33296e+07	3.73758e+07	9.16775e+07	8.95264e+07	9.52186e+07	7.99462e+07	7.94986e+07	8.25087e+07	3.75024e+07	4.05047e+07	3.92382e+07	High
FALSE	High	Master Protein	P17426	AP-2 complex subunit alpha-1 OS=Mus musculus OX=10090 GN=Ap2a1 PE=1 SV=1	0	131.948	34	26	173	16	977	107.6	7.03	447.14	26	0	127.5	72.1	147.1	53.3	6.44	3.81	3.56	5.5	118.7	135	127.2	71.9	75.5	70.1	140.1	150.3	146.8	53.2	58.3	52.9	1.02634e+07	1.16719e+07	1.12296e+07	9.34928e+06	9.66556e+06	8.91666e+06	1.74374e+07	1.8925e+07	1.86021e+07	2.7981e+06	3.14112e+06	2.86368e+06	High
FALSE	High	Master Protein	Q922B2	Aspartate--tRNA ligase, cytoplasmic OS=Mus musculus OX=10090 GN=Dars1 PE=1 SV=2	0	131.844	55	24	317	24	501	57.1	6.49	837.63	24	0	110.8	93.4	103.8	92.1	1.2	2.63	2.47	4.89	111.7	109.4	111.7	90.7	95.4	94.2	106.7	101.6	104.7	94.7	92.9	86.2	6.99331e+07	6.84537e+07	7.13912e+07	8.53446e+07	8.84079e+07	8.67323e+07	9.61642e+07	9.25956e+07	9.60545e+07	3.60553e+07	3.62315e+07	3.37758e+07	High
FALSE	High	Master Protein	Q9JJ28	Protein flightless-1 homolog OS=Mus musculus OX=10090 GN=Flii PE=1 SV=1	0	131.116	29	24	140	24	1271	144.7	6.06	401.23	24	0	77.2	89.1	157.5	76.1	8.4	4.57	8.11	16.55	77.4	76.6	66.3	95.4	88.3	88.2	156.2	170.6	145.2	75.5	67.4	92.9	8.07087e+06	7.97754e+06	7.05957e+06	1.49615e+07	1.3633e+07	1.35278e+07	2.3431e+07	2.58877e+07	2.21752e+07	4.78487e+06	4.38074e+06	6.05779e+06	High
FALSE	High	Master Protein	Q9CZD3	Glycine--tRNA ligase OS=Mus musculus OX=10090 GN=Gars1 PE=1 SV=1	0	131.112	35	20	280	20	729	81.8	6.65	726.96	20	0	102.9	100	101.5	95.6	1.94	3.71	1.52	7.29	104.3	102.8	100.4	96.4	103.8	99.9	101.4	103.4	100.4	88.9	102.8	95.5	4.77843e+07	4.706e+07	4.69404e+07	6.6385e+07	7.03801e+07	6.73496e+07	6.68524e+07	6.89814e+07	6.74083e+07	2.4756e+07	2.93532e+07	2.73738e+07	High
FALSE	High	Master Protein	Q3U1J4	DNA damage-binding protein 1 OS=Mus musculus OX=10090 GN=Ddb1 PE=1 SV=2	0	130.858	24	24	183	24	1140	126.8	5.26	460.33	24	0	129.4	76.3	107.9	86.4	3.66	5.35	2.84	4.74	131.5	129.9	122.7	80.8	72.6	76.7	104.7	110.8	108.3	86.8	83.5	91.7	4.60592e+07	4.54897e+07	4.38843e+07	4.2539e+07	3.76223e+07	3.95179e+07	5.27848e+07	5.6499e+07	5.5601e+07	1.84828e+07	1.82299e+07	2.01053e+07	High
FALSE	High	Master Protein	Q99KP6	Pre-mRNA-processing factor 19 OS=Mus musculus OX=10090 GN=Prpf19 PE=1 SV=1	0	130.616	50	15	197	15	504	55.2	6.61	610.92	15	0	103.8	110.6	92.1	93.5	3.05	2.79	1	1.61	103.8	107.8	101.5	112.2	106.3	110.6	92.7	92	90.9	95.9	93.1	93.4	4.58222e+07	4.75528e+07	4.5736e+07	7.44691e+07	6.94461e+07	7.18296e+07	5.88917e+07	5.91477e+07	5.87879e+07	2.57405e+07	2.56094e+07	2.58145e+07	High
FALSE	High	Master Protein	P39447	Tight junction protein ZO-1 OS=Mus musculus OX=10090 GN=Tjp1 PE=1 SV=2	0	130.607	22	25	183	25	1745	194.6	6.64	555.12	25	0	116	104.2	89.5	90.3	4.71	2.54	1.44	5.77	122.6	116.1	111.6	104.3	99.9	104.6	88.3	89.5	90.9	90.3	96.1	85.7	1.04383e+08	9.87889e+07	9.70623e+07	1.33556e+08	1.26e+08	1.31144e+08	1.08253e+08	1.10988e+08	1.13433e+08	4.67863e+07	5.10196e+07	4.56594e+07	High
FALSE	High	Master Protein	Q9WVA4	Transgelin-2 OS=Mus musculus OX=10090 GN=Tagln2 PE=1 SV=4	0	130.518	73	16	416	16	199	22.4	8.24	1129.64	16	0	90.4	121.2	73.3	115.1	1.37	6.45	8.18	4.14	89.9	88.7	91.2	120.6	130.8	115.3	73	80.8	68.9	117.8	114.5	108.5	2.57577e+08	2.53959e+08	2.66611e+08	5.19256e+08	5.54477e+08	4.85793e+08	3.00758e+08	3.36997e+08	2.89117e+08	2.05219e+08	2.04352e+08	1.94528e+08	High
FALSE	High	Master Protein	Q80UG5	Septin-9 OS=Mus musculus OX=10090 GN=Septin9 PE=1 SV=1	0	130.254	40	19	222	19	583	65.5	8.9	562.23	19	0	97.9	101.7	105.5	94.9	3.3	1.85	0.95	4.27	98.8	93.2	98.6	103.3	99.7	102.5	105.9	107.8	106.3	95.6	90.2	98.1	4.94178e+07	4.65661e+07	5.03303e+07	7.76342e+07	7.37773e+07	7.53991e+07	7.62038e+07	7.84607e+07	7.78574e+07	2.90603e+07	2.81093e+07	3.06959e+07	High
FALSE	High	Master Protein	Q8K411	Presequence protease, mitochondrial OS=Mus musculus OX=10090 GN=Pitrm1 PE=1 SV=1	0	130.181	27	19	123	19	1036	117.3	7.2	411.68	19	0	240.2	49.1	67.2	43.6	3.65	12.55	8.87	4.97	242.5	226.5	240	48.9	49.1	60.5	67.1	60	71.7	47.1	43.1	43.5	2.35848e+07	2.20112e+07	2.38262e+07	7.15427e+06	7.06264e+06	8.65289e+06	9.3937e+06	8.49992e+06	1.02199e+07	2.78616e+06	2.60999e+06	2.64839e+06	High
FALSE	High	Master Protein	E9Q0S6	Tensin-1 OS=Mus musculus OX=10090 GN=Tns1 PE=1 SV=1	0	130.055	18	22	134	21	1888	201.3	7.75	353.42	22	1	135.8	101	76.2	86.9	5.62	9.18	12.16	5.71	138	127.7	142.7	93.6	112.5	102.6	77.4	63.2	79.6	88.3	92.1	82.2	1.9262e+07	1.78179e+07	2.033e+07	1.96371e+07	2.32345e+07	2.10795e+07	1.55489e+07	1.28335e+07	1.62816e+07	7.49774e+06	8.01286e+06	7.18047e+06	High
FALSE	High	Master Protein	Q9Z2X1	Heterogeneous nuclear ribonucleoprotein F OS=Mus musculus OX=10090 GN=Hnrnpf PE=1 SV=3	0	129.473	64	15	333	13	415	45.7	5.49	996.14	15	2	88.1	106.3	104.4	101.2	2.49	4.05	2.93	2.55	90.2	85.8	87.8	105.9	103.4	111.8	102.8	104	108.6	97	100.8	101.8	6.92518e+07	6.58628e+07	6.88147e+07	1.22208e+08	1.17526e+08	1.26336e+08	1.13639e+08	1.16192e+08	1.22229e+08	4.52864e+07	4.82453e+07	4.89062e+07	High
FALSE	High	Master Protein	P62960	Y-box-binding protein 1 OS=Mus musculus OX=10090 GN=Ybx1 PE=1 SV=3	0	129.459	61	11	196	9	322	35.7	9.88	703.29	11	2	137.2	98	87.8	77	2.2	5.06	4.36	2.46	142	137.4	136.3	98.1	100.3	90.9	82.9	87.9	90.4	77.1	80.1	76.5	8.3331e+07	8.05625e+07	8.16395e+07	8.65536e+07	8.70661e+07	7.85009e+07	7.00368e+07	7.50735e+07	7.77273e+07	2.75105e+07	2.928e+07	2.80845e+07	High
FALSE	High	Master Protein	Q60715	Prolyl 4-hydroxylase subunit alpha-1 OS=Mus musculus OX=10090 GN=P4ha1 PE=1 SV=2	0	128.658	39	15	247	15	534	60.9	5.9	814.59	15	0	97.2	124.6	74.7	103.5	1.3	0.82	2.5	0.85	99.2	97.1	97	122.7	124.5	124.5	73	76.7	74.7	102.7	103.4	104.5	1.01837e+08	9.95714e+07	1.01604e+08	1.89451e+08	1.89142e+08	1.88089e+08	1.07825e+08	1.14642e+08	1.12301e+08	6.41307e+07	6.61133e+07	6.71012e+07	High
FALSE	High	Master Protein	Q9D6Z1	Nucleolar protein 56 OS=Mus musculus OX=10090 GN=Nop56 PE=1 SV=2	0	127.883	49	21	214	21	580	64.4	9.14	599.22	21	0	89.6	101.5	107	101.9	3.23	1.21	3.95	3.23	91.2	85.6	89.4	100.3	101.3	102.7	106.7	104.4	112.6	98.8	101.7	105.4	2.18094e+07	2.04525e+07	2.18147e+07	3.6059e+07	3.58507e+07	3.61419e+07	3.67244e+07	36327164	3.94652e+07	1.43737e+07	1.51497e+07	15771093	High
FALSE	High	Master Protein	Q3TZZ7	Extended synaptotagmin-2 OS=Mus musculus OX=10090 GN=Esyt2 PE=1 SV=1	0	127.861	32	21	225	21	845	94.1	7.75	655.67	21	0	106	100.7	108.5	84.8	2.08	6.06	2.56	4.77	104.4	104	108	98.4	99.2	109.5	106	111.2	106.9	88.4	83.5	80.4	2.07849e+07	2.06982e+07	2.19522e+07	2.94674e+07	2.92527e+07	3.20968e+07	3.03811e+07	3.22334e+07	3.11996e+07	1.07044e+07	1.03624e+07	1.00235e+07	High
FALSE	High	Master Protein	Q9ER72	Cysteine--tRNA ligase, cytoplasmic OS=Mus musculus OX=10090 GN=Cars1 PE=1 SV=2	0	127.616	36	25	170	25	831	94.8	6.76	471.57	25	0	92.7	102.4	122.6	82.3	5.68	5.35	3.69	4.46	94.7	84.9	92.7	102.4	101	111.3	122.5	115	122.9	82.2	88.5	81.8	1.55534e+07	1.39437e+07	1.55453e+07	2.52864e+07	2.45672e+07	2.69157e+07	2.89701e+07	2.75053e+07	2.95738e+07	8.21491e+06	9.06214e+06	8.41086e+06	High
FALSE	High	Master Protein	Q64511	DNA topoisomerase 2-beta OS=Mus musculus OX=10090 GN=Top2b PE=1 SV=2	0	127.263	19	28	209	23	1612	181.8	8.29	532.99	28	5	109.4	77.1	113.2	100.2	5.84	2.11	3.49	1.14	117.7	109.4	105	77.1	79.8	76.8	107.3	113.2	114.6	100.2	98.4	100.5	2.28331e+07	2.12034e+07	2.079e+07	2.24928e+07	2.29079e+07	2.19168e+07	2.99387e+07	3.19686e+07	3.25661e+07	1.18201e+07	1.18917e+07	1.21907e+07	High
FALSE	High	Master Protein	Q9CZU6	Citrate synthase, mitochondrial OS=Mus musculus OX=10090 GN=Cs PE=1 SV=1	0	127.016	41	14	296	14	464	51.7	8.57	774.36	14	0	98.5	92.3	109	100.2	0.73	1.1	1.18	1.24	98.3	97.5	98.9	93.6	92	91.6	107.6	108.7	110.2	99.9	101.9	99.6	1.22362e+08	1.21325e+08	1.25751e+08	1.75219e+08	1.69665e+08	1.67934e+08	1.92927e+08	1.97084e+08	2.01098e+08	7.56809e+07	7.91053e+07	7.76408e+07	High
FALSE	High	Master Protein	P58774	Tropomyosin beta chain OS=Mus musculus OX=10090 GN=Tpm2 PE=1 SV=1	0	126.959	54	19	288	7	284	32.8	4.7	920.7	19	0	176.4	108	31.3	84.4	6.33	6.27	12.09	20.52	171.1	167.3	188.2	104.7	103.4	115.7	34.2	26.8	30.3	81.9	70.9	105.4	4.04798e+07	3.95698e+07	4.54567e+07	3.72607e+07	3.62093e+07	4.02883e+07	1.1645e+07	9.24298e+06	10514963	1.17783e+07	1.04483e+07	1.5607e+07	High
FALSE	High	Master Protein	P25206	DNA replication licensing factor MCM3 OS=Mus musculus OX=10090 GN=Mcm3 PE=1 SV=2	0	126.488	35	20	169	20	812	91.5	5.55	482.61	20	0	121.2	94.7	107.2	76.9	21.67	3.41	5.98	7.37	117	163.9	112.6	89.5	95.6	91.4	95.3	107.2	103.4	74.2	80.4	69.5	1.43974e+07	2.01626e+07	1.4154e+07	1.65727e+07	1.74304e+07	1.65494e+07	1.68833e+07	1.92172e+07	1.86595e+07	5.55428e+06	6.17167e+06	5.35149e+06	High
FALSE	High	Master Protein	Q80X50	Ubiquitin-associated protein 2-like OS=Mus musculus OX=10090 GN=Ubap2l PE=1 SV=1	0	126.384	25	16	191	16	1107	116.7	7.11	562.24	16	0	139.2	85.3	98.9	76.5	3.88	5.79	3.3	4.36	133.4	139.8	144.1	85.7	78.7	88.1	102.6	96	99.4	81.1	76.9	74.4	2.64904e+07	2.77539e+07	2.92171e+07	2.56004e+07	2.31442e+07	2.57442e+07	2.93243e+07	2.77644e+07	2.89244e+07	9.79524e+06	9.51624e+06	9.2477e+06	High
FALSE	High	Master Protein	Q8BX02	KN motif and ankyrin repeat domain-containing protein 2 OS=Mus musculus OX=10090 GN=Kank2 PE=1 SV=1	0	126.077	41	20	147	20	843	90.2	5.55	473.56	20	0	128.3	104.2	93	74.5	4.45	4.92	2.43	24.74	128.9	129.6	119.5	96	104.7	104.8	93	97.2	93.4	74.8	98.1	60	1.87017e+07	1.87896e+07	1.77073e+07	2.09557e+07	2.24849e+07	2.23671e+07	1.94292e+07	2.05311e+07	1.98628e+07	6.59942e+06	8.86909e+06	5.446e+06	High
FALSE	High	Master Protein	P29758	Ornithine aminotransferase, mitochondrial OS=Mus musculus OX=10090 GN=Oat PE=1 SV=1	0	125.87	58	18	222	18	439	48.3	6.62	632.26	18	0	95.6	111.7	97.3	95.4	0.68	4.26	1.29	3.12	95.6	96.4	95.1	106.3	115.7	111.7	97.9	97.3	95.5	99.6	93.7	95.4	6.57861e+07	6.62837e+07	6.67933e+07	1.09973e+08	1.1789e+08	1.1311e+08	9.69334e+07	9.75327e+07	96306991	4.16699e+07	4.02057e+07	4.10862e+07	High
FALSE	High	Master Protein	P60335	Poly(rC)-binding protein 1 OS=Mus musculus OX=10090 GN=Pcbp1 PE=1 SV=1	0	124.882	73	15	208	12	356	37.5	7.09	677	15	4	94.6	95.3	123	87	2.94	1.3	4.52	1.84	95.8	91.1	96	95.4	96.6	97.9	115.3	124.9	124.6	88.1	88.5	85.6	6.98661e+07	6.64188e+07	7.1502e+07	1.04614e+08	1.0426e+08	1.05067e+08	1.20991e+08	1.32635e+08	1.33191e+08	3.90901e+07	4.02284e+07	3.90444e+07	High
FALSE	High	Master Protein	P43883	Perilipin-2 OS=Mus musculus OX=10090 GN=Plin2 PE=1 SV=2	0	124.757	47	12	148	12	425	46.6	6.87	453.14	12	0	16.7	158.1	61.7	163.5	9.55	2.55	14.24	6.25	16.7	15.7	18.9	158	151.2	158.3	58.3	61.7	75.8	171	151	163.4	8.33929e+06	7.8093e+06	9.60677e+06	1.18466e+08	1.11652e+08	1.16128e+08	41873018	4.47769e+07	5.54277e+07	5.18634e+07	4.6925e+07	5.09863e+07	High
FALSE	High	Master Protein	O88685	26S proteasome regulatory subunit 6A OS=Mus musculus OX=10090 GN=Psmc3 PE=1 SV=2	0	124.663	55	18	266	18	442	49.5	5.19	750.54	18	0	114.4	91.3	102.9	91.5	0.92	4.25	0.68	2.9	115.1	113.1	113.7	88.9	90.7	96.4	102.3	102.9	101.5	94.7	90.9	89.6	5.50357e+07	5.40209e+07	5.55127e+07	6.39482e+07	6.42142e+07	6.78403e+07	7.0382e+07	7.16204e+07	7.11279e+07	2.75408e+07	2.70982e+07	2.68046e+07	High
FALSE	High	Master Protein	Q1HFZ0	RNA cytosine C(5)-methyltransferase NSUN2 OS=Mus musculus OX=10090 GN=Nsun2 PE=1 SV=2	0	124.543	36	21	190	21	757	85.4	6.58	560.35	21	0	75.2	82.8	89.7	152.4	3.07	6.82	8.45	10.5	77.6	73	74.9	82.4	77.1	88.4	89.3	102.3	88.2	132.1	151.7	163	1.04825e+07	9.85667e+06	1.03254e+07	1.67421e+07	1.54269e+07	1.75737e+07	1.73525e+07	2.01237e+07	1.74552e+07	1.08494e+07	1.27699e+07	1.37762e+07	High
FALSE	High	Master Protein	Q8VHY0	Chondroitin sulfate proteoglycan 4 OS=Mus musculus OX=10090 GN=Cspg4 PE=1 SV=3	0	124.371	16	22	162	22	2327	252.2	5.44	518.29	22	0	97.4	135.3	53	114.3	14.46	6.81	11.46	7.26	97	107.7	80.4	134.6	144.9	126.5	51.7	63.3	52.8	105.5	113.8	122	1.17684e+07	1.30591e+07	9.96044e+06	2.45732e+07	2.60368e+07	2.25959e+07	9.03108e+06	1.11834e+07	9.38438e+06	7.78409e+06	8.60583e+06	9.26383e+06	High
FALSE	High	Master Protein	Q3TVI8	Pre-B-cell leukemia transcription factor-interacting protein 1 OS=Mus musculus OX=10090 GN=Pbxip1 PE=1 SV=2	0	124.37	40	20	214	20	727	81.1	5.36	686.76	20	0	118.9	110.6	72.1	98.4	0.44	1.23	0.59	5.17	119.6	118.8	119.7	111.2	110.2	112.9	72.5	72.6	71.8	91.2	100.6	99	2.51428e+07	2.49441e+07	2.56792e+07	3.51568e+07	3.42835e+07	3.49171e+07	2.19233e+07	2.22043e+07	2.2109e+07	1.16573e+07	1.31764e+07	1.30131e+07	High
FALSE	High	Master Protein	Q8BGH2	Sorting and assembly machinery component 50 homolog OS=Mus musculus OX=10090 GN=Samm50 PE=1 SV=1	0	124.306	49	18	176	18	469	51.8	6.8	553.33	18	0	80	102.9	88.1	128.9	1.59	4.93	2.82	2.87	81.8	79.3	80.4	98.5	108.7	103.4	84.4	88.7	88.6	129.5	124.7	132	2.30778e+07	2.23472e+07	2.31506e+07	4.17658e+07	4.538e+07	4.29377e+07	3.42635e+07	3.64391e+07	3.66079e+07	2.22215e+07	2.19294e+07	2.33018e+07	High
FALSE	High	Master Protein	Q61738	Integrin alpha-7 OS=Mus musculus OX=10090 GN=Itga7 PE=1 SV=3	0	123.964	31	20	183	20	1179	129.2	5.71	540.99	20	0	110.3	116.7	66.7	106.3	1.34	1.6	1.04	5.69	110.5	110.6	108	118.1	116.9	114.4	66.8	67.2	65.8	106.4	113.7	101.6	4.14738e+07	4.14943e+07	4.13896e+07	6.66571e+07	6.49694e+07	6.32073e+07	3.61011e+07	3.67051e+07	3.62168e+07	2.43001e+07	2.66023e+07	2.38628e+07	High
FALSE	High	Master Protein	P51125	Calpastatin OS=Mus musculus OX=10090 GN=Cast PE=1 SV=2	0	123.901	28	12	245	12	788	84.9	5.52	844.51	12	0	101.1	109.2	106.2	83.5	3.92	3.32	4.14	8.31	100.4	98.4	106.1	108.5	106.5	113.5	107.5	105.5	99.2	92.6	78.9	83	2.48584e+07	2.43443e+07	2.68082e+07	4.04006e+07	3.90235e+07	4.13625e+07	3.8299e+07	3.80248e+07	3.60007e+07	1.39429e+07	1.21715e+07	1.28534e+07	High
FALSE	High	Master Protein	P62192	26S proteasome regulatory subunit 4 OS=Mus musculus OX=10090 GN=Psmc1 PE=1 SV=1	0	123.624	55	18	258	17	440	49.2	6.21	771.83	18	1	104.5	97.7	105.9	91.8	0.92	4.28	2.44	4.93	104.6	106	104.1	98.1	90.9	97.8	106	102	106.8	99.9	91.8	91.9	4.99565e+07	5.05761e+07	5.07551e+07	7.04666e+07	6.42425e+07	6.87172e+07	7.28595e+07	7.09109e+07	7.47254e+07	2.90177e+07	2.73284e+07	2.74476e+07	High
FALSE	High	Master Protein	Q9DCN2	NADH-cytochrome b5 reductase 3 OS=Mus musculus OX=10090 GN=Cyb5r3 PE=1 SV=3	0	123.553	70	15	368	15	301	34.1	8.38	1230.8	15	0	114.3	90.8	98.7	96.3	3.27	2.09	0.8	4.19	117.9	114.4	110.4	91.9	88.3	90.9	99.7	98.1	98.8	92.6	100.6	96.4	1.70412e+08	1.65281e+08	1.62966e+08	1.99882e+08	1.88905e+08	1.93336e+08	2.07464e+08	2.06518e+08	2.0933e+08	8.13861e+07	9.06898e+07	8.71957e+07	High
FALSE	High	Master Protein	Q00519	Xanthine dehydrogenase/oxidase OS=Mus musculus OX=10090 GN=Xdh PE=1 SV=5	0	123.521	25	19	142	18	1335	146.5	7.56	454	19	1	143.3	65.8	126.7	64.3	4.58	3.92	6.38	1.28	134.9	147.8	142	65.2	63	68.2	123.9	138.9	125.5	63.7	64.2	62.6	1.80116e+07	1.9732e+07	1.93559e+07	1.30927e+07	1.24641e+07	1.33946e+07	2.38103e+07	2.70096e+07	2.45626e+07	5.17266e+06	5.34575e+06	5.23332e+06	High
FALSE	High	Master Protein	P46471	26S proteasome regulatory subunit 7 OS=Mus musculus OX=10090 GN=Psmc2 PE=1 SV=5	0	122.594	56	22	218	22	433	48.6	5.95	600.25	22	0	98.8	103.7	102.5	95	3.89	8.14	3.18	4.75	104.1	99.8	96.3	107.2	91.8	104.7	103.5	98.8	105	91.9	95.9	101	6.69331e+07	6.41084e+07	6.3236e+07	1.03633e+08	8.74057e+07	9.90431e+07	95782707	9.24299e+07	9.89097e+07	3.59157e+07	3.84423e+07	4.06246e+07	High
FALSE	High	Master Protein	Q02788	Collagen alpha-2(VI) chain OS=Mus musculus OX=10090 GN=Col6a2 PE=1 SV=3	0	122.384	25	17	201	17	1034	110.3	6.42	610.05	17	0	68.8	89.3	124.8	117.1	5.91	9.77	10.01	2.78	67.2	67.2	74.4	87.3	96	79	121.9	144.1	121.5	110.3	114.5	116.5	1.86972e+07	1.86768e+07	2.11059e+07	3.64831e+07	3.95314e+07	3.23094e+07	4.8798e+07	5.83381e+07	4.95076e+07	1.8652e+07	1.98397e+07	2.02715e+07	High
FALSE	High	Master Protein	Q9WV92	Band 4.1-like protein 3 OS=Mus musculus OX=10090 GN=Epb41l3 PE=1 SV=1	0	122.148	28	20	173	17	929	103.3	5.31	532.08	20	0	121	88.4	119.5	71.1	1.54	5.59	2.76	0.61	119.1	121.9	122.6	82.2	91.6	89.1	120.4	115.8	122.2	71.2	71.7	72.1	1.31115e+07	1.34211e+07	1.37809e+07	1.36058e+07	1.49334e+07	1.44432e+07	1.9089e+07	1.85703e+07	1.97277e+07	4.76915e+06	4.92233e+06	4.96661e+06	High
FALSE	High	Master Protein	P97429	Annexin A4 OS=Mus musculus OX=10090 GN=Anxa4 PE=1 SV=4	0	121.523	54	16	279	16	319	35.9	5.57	814.78	16	0	62.4	111.3	115.4	110.9	1.64	3.88	2.76	3.56	64	62	62.9	115.5	112.1	106.9	116.2	118.6	112.3	111.7	105.3	112.4	8.38366e+07	8.11019e+07	8.40636e+07	2.274e+08	2.17302e+08	2.05988e+08	2.19087e+08	2.26163e+08	2.15544e+08	8.89512e+07	8.59575e+07	9.21294e+07	High
FALSE	High	Master Protein	P49312	Heterogeneous nuclear ribonucleoprotein A1 OS=Mus musculus OX=10090 GN=Hnrnpa1 PE=1 SV=2	0	121.419	45	13	321	12	320	34.2	9.23	954.7	13	0	111.2	78.4	112.1	98.2	4.41	6.98	4.97	6.73	109.1	110.6	118.3	78	83.1	72.3	111.4	117.1	106	97.6	104.8	91.6	7.69854e+07	7.79916e+07	8.52602e+07	8.27542e+07	8.68508e+07	7.50513e+07	1.13178e+08	1.20323e+08	1.09657e+08	4.19039e+07	4.61006e+07	4.04704e+07	High
FALSE	High	Master Protein	P97807	Fumarate hydratase, mitochondrial OS=Mus musculus OX=10090 GN=Fh PE=1 SV=3	0	121.35	48	14	181	14	507	54.3	9.04	563.7	14	0	109.3	93.1	96.4	101.2	1.82	3.45	9.57	4.94	107.4	110.2	106.5	91.4	96	89.8	94.7	110	92.6	96.1	105.9	99.4	4.86017e+07	4.98793e+07	4.92117e+07	6.2222e+07	6.43201e+07	5.9843e+07	6.17056e+07	7.24863e+07	61444750	2.64616e+07	2.98703e+07	28147750	High
FALSE	High	Master Protein	Q8CI51	PDZ and LIM domain protein 5 OS=Mus musculus OX=10090 GN=Pdlim5 PE=1 SV=4	0	120.783	42	18	194	18	591	63.3	8.25	559.08	18	0	117.5	103.4	88.6	90.5	7.67	4.15	4.96	11.93	105.6	119.4	122.2	97.8	105.1	105.3	90	87.5	96.3	92	78.7	100	2.53758e+07	2.8685e+07	2.99716e+07	3.53438e+07	3.7395e+07	3.72218e+07	3.11367e+07	3.06204e+07	3.39186e+07	1.34522e+07	1.17887e+07	1.50422e+07	High
FALSE	High	Master Protein	Q99KC8	von Willebrand factor A domain-containing protein 5A OS=Mus musculus OX=10090 GN=Vwa5a PE=1 SV=2	0	120.63	30	18	172	18	793	87.1	6.58	468.7	18	0	68.1	107.1	113.5	111.3	6.46	2.39	0.29	2.54	73.1	68.2	64.3	107.3	107.3	102.9	113.7	113.9	113.3	111.4	109.5	115.1	2.43238e+07	2.26593e+07	2.18344e+07	5.36507e+07	5.28068e+07	5.03556e+07	5.43931e+07	5.51376e+07	5.51873e+07	2.2532e+07	2.27018e+07	2.39572e+07	High
FALSE	High	Master Protein	O08532	Voltage-dependent calcium channel subunit alpha-2/delta-1 OS=Mus musculus OX=10090 GN=Cacna2d1 PE=1 SV=1	0	120.591	26	21	144	21	1103	124.6	5.3	438.64	21	0	86.1	110.9	113.9	89.2	3.76	8.31	5.19	7.17	80.2	85.3	85.9	103.3	109.8	121.6	112.8	122.9	112.2	95.3	88.3	82.6	8.71831e+06	9.27222e+06	9.53579e+06	1.6889e+07	1.76804e+07	1.94546e+07	1.76554e+07	1.94573e+07	1.78756e+07	6.30279e+06	5.98595e+06	5.62007e+06	High
FALSE	High	Master Protein	Q9EPU0	Regulator of nonsense transcripts 1 OS=Mus musculus OX=10090 GN=Upf1 PE=1 SV=2	0	120.561	29	23	140	23	1124	123.9	6.61	396.65	23	0	48.5	153.9	52.1	145.5	2.63	2.78	1.75	0.91	50.1	47.7	48.2	152.1	152.9	159.9	51.4	53.1	51.8	145.4	142.8	144.5	7.60618e+07	7.23625e+07	7.46186e+07	3.46913e+08	3.43251e+08	3.56917e+08	1.12232e+08	1.1735e+08	1.15122e+08	1.34131e+08	1.35012e+08	1.37162e+08	High
FALSE	High	Master Protein	Q8BGT5	Alanine aminotransferase 2 OS=Mus musculus OX=10090 GN=Gpt2 PE=1 SV=1	0	120.441	55	17	213	17	522	57.9	8	621.98	17	0	111.9	109.5	82.1	96.5	1.61	3.65	3.41	2.44	109.6	113.1	111.7	103.9	111.6	109.3	81.9	86.9	81.9	99.3	96.3	94.6	2.27656e+07	2.34927e+07	2.36871e+07	3.24565e+07	3.4316e+07	33427180	2.45041e+07	2.62768e+07	2.49495e+07	1.25462e+07	1.24734e+07	1.23014e+07	High
FALSE	High	Master Protein	O70475	UDP-glucose 6-dehydrogenase OS=Mus musculus OX=10090 GN=Ugdh PE=1 SV=1	0	120.161	53	19	194	19	493	54.8	7.56	603.44	19	0	71.6	92.8	136.7	98.9	3.82	7.79	2.28	6.39	75.1	69.7	71.6	89.8	103.9	92.7	137.7	131.9	136.6	90.1	102.1	98.8	3.04172e+07	2.82022e+07	2.96017e+07	54673847	6.22832e+07	5.52683e+07	8.02796e+07	7.77681e+07	8.10842e+07	2.21972e+07	2.57775e+07	2.50508e+07	High
FALSE	High	Master Protein	Q02248	Catenin beta-1 OS=Mus musculus OX=10090 GN=Ctnnb1 PE=1 SV=1	0	120.035	31	17	136	14	781	85.4	5.86	461.23	17	3	128.3	100.8	107	63.9	6.21	4.96	3.16	14.28	127.9	118.7	134.4	100.4	94.1	103.8	106.7	101.9	108.3	63.7	61.1	79.1	1.84706e+07	1.71393e+07	1.98214e+07	2.18051e+07	2.01118e+07	2.20558e+07	22171202	2.14122e+07	2.29112e+07	5.59011e+06	5.50134e+06	7.1435e+06	High
FALSE	High	Master Protein	Q61029	Lamina-associated polypeptide 2, isoforms beta/delta/epsilon/gamma OS=Mus musculus OX=10090 GN=Tmpo PE=1 SV=4	0	119.881	48	13	187	6	452	50.3	9.45	661.26	13	0	102.8	80.8	120.7	95.7	3.15	1.98	2.33	4.35	108	102.1	102.6	80.6	82.9	79.8	120.5	120.8	115.8	95.6	99.9	91.6	31434964	2.9698e+07	3.04805e+07	3.5291e+07	3.57185e+07	3.4173e+07	5.04766e+07	5.12014e+07	4.94195e+07	1.6917e+07	1.81236e+07	1.66814e+07	High
FALSE	High	Master Protein	P50396	Rab GDP dissociation inhibitor alpha OS=Mus musculus OX=10090 GN=Gdi1 PE=1 SV=3	0	119.848	50	16	144	13	447	50.5	5.08	434.96	16	0	91.8	69.1	142.9	96.2	7.61	10.31	4.56	21.97	91.7	88.7	102.4	76.2	62	69	142.8	142.5	154.2	68.1	96.1	106.4	1.01134e+07	9.77431e+06	1.15225e+07	1.26351e+07	1.01146e+07	1.11897e+07	2.26564e+07	2.28793e+07	2.49177e+07	4.56499e+06	6.60093e+06	7.33867e+06	High
FALSE	High	Master Protein	Q5SUR0	Phosphoribosylformylglycinamidine synthase OS=Mus musculus OX=10090 GN=Pfas PE=1 SV=1	0	119.678	22	17	151	17	1337	144.5	5.67	491.39	17	0	107.5	76.2	135	81.2	10.57	12.12	2.06	14.26	109.6	89.6	106.6	91	73.1	75.6	133.8	130.9	136.4	80.5	74.9	98	1.13629e+07	9.28482e+06	1.12788e+07	1.4183e+07	1.12212e+07	1.15262e+07	1.996e+07	1.97504e+07	2.07181e+07	5.07362e+06	4.84137e+06	6.35723e+06	High
FALSE	High	Master Protein	Q9R0P3	S-formylglutathione hydrolase OS=Mus musculus OX=10090 GN=Esd PE=1 SV=1	0	119.554	68	12	235	12	282	31.3	7.12	758.89	12	0	85.3	82.3	122	110.4	2.81	2.01	3.32	1.37	85.6	85.2	81.4	83.5	80.2	82.3	122	121.6	128.9	110.9	110.4	108.1	4.04215e+07	4.02296e+07	3.92149e+07	5.9258e+07	5.60664e+07	5.71847e+07	8.28911e+07	8.35555e+07	8.91871e+07	3.18442e+07	3.2492e+07	3.1936e+07	High
FALSE	High	Master Protein	Q99P88	Nuclear pore complex protein Nup155 OS=Mus musculus OX=10090 GN=Nup155 PE=1 SV=1	0	119.51	21	19	167	19	1391	155	6.15	506.65	19	0	76.9	108.8	117.5	96.8	2.33	6.37	2.13	1.11	74.1	76.2	77.7	106.5	107.7	119.3	116.3	114.3	119.3	95.4	95.8	97.4	7.15537e+06	7.34748e+06	7.6521e+06	1.54516e+07	1.53855e+07	1.69427e+07	1.61558e+07	1.60632e+07	1.68675e+07	5.59645e+06	5.76394e+06	5.88113e+06	High
FALSE	High	Master Protein	P70336	Rho-associated protein kinase 2 OS=Mus musculus OX=10090 GN=Rock2 PE=1 SV=1	0	119.425	22	24	159	21	1388	160.5	5.99	475.17	24	3	133.1	84	110.8	72.1	6.31	7.29	1.95	6.43	141.8	132.8	125.1	88.4	83.9	76.5	110.6	114.1	110.1	72	67.8	77.1	1.97041e+07	1.84381e+07	1.77354e+07	1.84758e+07	1.725e+07	1.56299e+07	2.21041e+07	2.30664e+07	2.24061e+07	6.08108e+06	5.8704e+06	6.70042e+06	High
FALSE	High	Master Protein	Q9DB77	Cytochrome b-c1 complex subunit 2, mitochondrial OS=Mus musculus OX=10090 GN=Uqcrc2 PE=1 SV=1	0	118.606	40	14	199	14	453	48.2	9.25	599.29	14	0	90.9	100.3	105.7	103.2	3.12	2.78	8.05	2.71	94	88.3	91.1	100.5	99.9	105	95.6	105.9	112.3	99.4	104.7	103.4	5.4264e+07	5.09528e+07	5.36444e+07	8.71689e+07	8.5298e+07	8.91744e+07	7.94092e+07	8.89725e+07	9.49632e+07	3.4867e+07	3.76513e+07	3.7326e+07	High
FALSE	High	Master Protein	O70194	Eukaryotic translation initiation factor 3 subunit D OS=Mus musculus OX=10090 GN=Eif3d PE=1 SV=2	0	118.397	44	18	160	18	548	63.9	6.05	491.97	18	0	111.8	83.4	129.3	75.5	3.72	1.92	4.39	2.01	118.5	112.1	110.5	81.4	83.7	84.5	132.3	121.5	129.6	76.5	73.6	75.7	1.94884e+07	1.84309e+07	1.85528e+07	2.01272e+07	2.03753e+07	2.04386e+07	3.13013e+07	2.90876e+07	3.12411e+07	7.65241e+06	7.54217e+06	7.7919e+06	High
FALSE	High	Master Protein	Q99LF4	RNA-splicing ligase RtcB homolog OS=Mus musculus OX=10090 GN=Rtcb PE=1 SV=1	0	118.217	44	15	147	15	505	55.2	7.23	471.39	15	0	138.8	79.9	101	80.2	5.69	10.99	4.09	11.94	129.3	138.5	144.9	92.8	79.7	75.4	104.8	100.8	96.6	87.9	69.1	80	2.35794e+07	2.52347e+07	2.69715e+07	2.54523e+07	2.15214e+07	2.02231e+07	2.75107e+07	2.67511e+07	2.5811e+07	9.74563e+06	7.85367e+06	9.13203e+06	High
FALSE	High	Master Protein	Q922J3	CAP-Gly domain-containing linker protein 1 OS=Mus musculus OX=10090 GN=Clip1 PE=1 SV=1	0	117.886	23	23	101	22	1391	155.7	5.24	321.68	23	1	171.6	79.4	87.2	61.8	3.23	3.58	3.6	10.19	164.7	175.4	172.4	75.5	80.9	79.7	87.6	87.1	92.9	62.1	54.7	67.1	1.12588e+07	1.19839e+07	1.20333e+07	7.76607e+06	8.18759e+06	8.02019e+06	8.62131e+06	8.67236e+06	9.31059e+06	2.58128e+06	2.33023e+06	2.87079e+06	High
FALSE	High	Master Protein	Q99KJ8	Dynactin subunit 2 OS=Mus musculus OX=10090 GN=Dctn2 PE=1 SV=3	0	117.88	53	14	166	14	402	44.1	5.26	485.89	14	0	134.8	80.7	109.6	74.9	7.13	5.4	7	2.32	125.7	144.8	133.2	76.8	79.8	85.4	118.7	108.3	103.6	73.3	76.6	74	2.57621e+07	2.9648e+07	2.78701e+07	2.36598e+07	2.4195e+07	2.57384e+07	3.49933e+07	3.22963e+07	3.11058e+07	9.13026e+06	9.77869e+06	9.48835e+06	High
FALSE	High	Master Protein	Q9CQN1	Heat shock protein 75 kDa, mitochondrial OS=Mus musculus OX=10090 GN=Trap1 PE=1 SV=1	0	117.804	37	19	173	18	706	80.2	6.68	433.81	19	0	124.3	70.3	121.7	83.7	3.93	14.09	2.7	7.49	117.4	126.6	124.7	70.5	68.1	87.5	122.1	122.4	116.6	84	74.4	85.8	2.19487e+07	2.36493e+07	2.37887e+07	1.98187e+07	1.88318e+07	2.408e+07	3.28428e+07	3.33027e+07	3.19422e+07	9.54953e+06	8.67135e+06	1.00313e+07	High
FALSE	High	Master Protein	Q8R1F1	Protein Niban 2 OS=Mus musculus OX=10090 GN=Niban2 PE=1 SV=2	0	117.63	36	16	180	16	749	84.8	5.94	613.32	16	0	92.2	87.7	120.4	99.7	5.15	13.3	8.55	10.12	89	98.2	91.5	99.5	76.2	87.1	133.3	112.9	119.4	87.1	98.9	106.7	2.33125e+07	2.57277e+07	2.44819e+07	3.9229e+07	29580250	3.35815e+07	5.02767e+07	4.30635e+07	4.58698e+07	1.3886e+07	1.61607e+07	1.75057e+07	High
FALSE	High	Master Protein	Q9Z1F9	SUMO-activating enzyme subunit 2 OS=Mus musculus OX=10090 GN=Uba2 PE=1 SV=1	0	117.526	42	18	161	18	638	70.5	5.24	503.71	18	0	104.2	99	109.1	87.8	4.23	7.73	3.96	3.17	100.2	108.9	103.7	104.8	89.8	98.5	105.9	108.6	114.4	86.1	91.5	87.4	2.50686e+07	2.72465e+07	2.65016e+07	39450499	33264716	3.62829e+07	3.81617e+07	3.95667e+07	4.19692e+07	1.31097e+07	1.42718e+07	1.36906e+07	High
FALSE	High	Master Protein	Q8K4Z5	Splicing factor 3A subunit 1 OS=Mus musculus OX=10090 GN=Sf3a1 PE=1 SV=1	0	117.187	30	18	195	18	791	88.5	5.22	595.43	18	0	119.6	110	86.1	84.2	7.3	3	8.14	17.06	131.7	118.2	115	108.7	113.8	107.6	85.5	73.8	85.1	74.2	83.2	103.1	9.67615e+07	8.67916e+07	8.62251e+07	1.20131e+08	1.23757e+08	1.16303e+08	9.03945e+07	7.89396e+07	9.16147e+07	3.31329e+07	3.8109e+07	4.74038e+07	High
FALSE	High	Master Protein	Q9Z1E4	Glycogen [starch] synthase, muscle OS=Mus musculus OX=10090 GN=Gys1 PE=1 SV=2	0	117.01	35	18	155	18	738	83.9	6.11	471.7	18	0	27.7	153.2	73.6	145.5	14.69	3.53	5.7	5.81	27.4	29.2	21.8	146.8	151.5	157.5	71.1	72.7	79.1	157.4	143.8	141.6	4.64059e+06	4.93664e+06	3.77144e+06	3.73717e+07	3.79625e+07	3.92378e+07	1.73258e+07	1.79251e+07	1.96285e+07	1.62059e+07	1.51747e+07	1.49943e+07	High
FALSE	High	Master Protein	P26645	Myristoylated alanine-rich C-kinase substrate OS=Mus musculus OX=10090 GN=Marcks PE=1 SV=2	0	116.643	71	14	234	14	309	29.6	4.34	846.07	14	0	149	69	117.4	64.6	6.2	3.96	1.41	3.29	162.2	148.6	144.2	68.8	64.2	68.9	116	117	119.2	64.4	65.2	61.2	7.65896e+07	7.01212e+07	6.95038e+07	4.88461e+07	4.48957e+07	4.78743e+07	7.88363e+07	8.0442e+07	8.2505e+07	1.84864e+07	1.91922e+07	1.80969e+07	High
FALSE	High	Master Protein	Q6A065	Centrosomal protein of 170 kDa OS=Mus musculus OX=10090 GN=Cep170 PE=1 SV=2	0	116.4	18	18	126	17	1588	174.9	7.17	404.38	18	1	112.1	93.2	107.6	87.1	2.92	3.38	3.45	8.67	115.6	112.2	109	88.2	93.3	93.8	107.7	107.5	114.2	87.1	78.3	93.2	1.19711e+07	1.16097e+07	1.15278e+07	1.37345e+07	1.43045e+07	1.42916e+07	1.60523e+07	1.62131e+07	1.7328e+07	5.48925e+06	5.05428e+06	6.03768e+06	High
FALSE	High	Master Protein	P40142	Transketolase OS=Mus musculus OX=10090 GN=Tkt PE=1 SV=1	0	116.162	46	18	174	18	623	67.6	7.5	553.81	18	0	120.8	90.3	106.9	81.9	2.06	1.46	5.41	1.2	124.7	119.7	121.6	90.4	90.9	92.9	108	98	107.5	82.9	81	82.4	5.06831e+07	4.8637e+07	5.04484e+07	5.52555e+07	5.46864e+07	5.55758e+07	6.31838e+07	5.79835e+07	6.40671e+07	2.05044e+07	2.0531e+07	2.09644e+07	High
FALSE	High	Master Protein	Q9D662	Protein transport protein Sec23B OS=Mus musculus OX=10090 GN=Sec23b PE=1 SV=1	0	115.898	36	20	145	16	767	86.4	6.96	444.68	20	4	99.2	88.4	125.1	87.4	6.37	4.34	6.16	8.77	99.3	106.1	93.4	82	88.5	88.5	135	119.6	125.2	95.2	87.4	79.9	1.24059e+07	1.32477e+07	1.19144e+07	1.54078e+07	1.63731e+07	1.62653e+07	2.42798e+07	2.17565e+07	2.29315e+07	7.23588e+06	6.81036e+06	6.24491e+06	High
FALSE	High	Master Protein	Q60864	Stress-induced-phosphoprotein 1 OS=Mus musculus OX=10090 GN=Stip1 PE=1 SV=1	0	115.71	36	17	215	17	543	62.5	6.8	586.33	17	0	114.5	89.7	108	87.7	2.09	4.32	1.54	3.66	118	113.5	114.2	94.1	89.5	86.3	105.8	109.1	107.8	90.4	84	87.5	6.33535e+07	6.09169e+07	6.25977e+07	7.59376e+07	7.11377e+07	6.82027e+07	8.17469e+07	8.52531e+07	8.47805e+07	2.95017e+07	2.80999e+07	2.93828e+07	High
FALSE	High	Master Protein	P63101	14-3-3 protein zeta/delta OS=Mus musculus OX=10090 GN=Ywhaz PE=1 SV=1	0	115.621	56	14	547	10	245	27.8	4.79	1314.69	14	1	104	100.9	104.1	91.1	2.75	0.04	3.79	2.16	107.6	103	102.3	100	99.9	99.9	101.8	103.2	109.2	89.6	90.2	93.3	3.17279e+08	3.03666e+08	3.07967e+08	4.43277e+08	4.36254e+08	4.3344e+08	4.31915e+08	4.42903e+08	4.7208e+08	1.60716e+08	1.65829e+08	1.72146e+08	High
FALSE	High	Master Protein	P28656	Nucleosome assembly protein 1-like 1 OS=Mus musculus OX=10090 GN=Nap1l1 PE=1 SV=2	0	114.969	51	12	190	11	391	45.3	4.46	629.59	12	1	116.2	90.6	96.1	97.1	2.45	2.72	1.33	8.21	115.9	121.3	116.8	91.1	90.4	95	97.7	96.7	95.1	84.5	97.9	97.7	5.70195e+07	5.96485e+07	5.86884e+07	6.74312e+07	6.58426e+07	6.88317e+07	6.91813e+07	6.92537e+07	6.86008e+07	2.52969e+07	3.00375e+07	3.00781e+07	High
FALSE	High	Master Protein	Q91WQ3	Tyrosine--tRNA ligase, cytoplasmic OS=Mus musculus OX=10090 GN=Yars1 PE=1 SV=3	0	114.558	57	26	222	26	528	59.1	7.01	523.16	26	0	127.2	85.9	96.5	90.4	3.37	3.43	2.13	1.72	131.8	123.2	126.9	85.6	89.5	83.7	96.3	99.4	95.4	90.3	87.6	90.2	7.83564e+07	7.32396e+07	7.70012e+07	7.65773e+07	7.88065e+07	7.32505e+07	8.24169e+07	8.60191e+07	8.31538e+07	3.26456e+07	3.24569e+07	3.3564e+07	High
FALSE	High	Master Protein	P54822	Adenylosuccinate lyase OS=Mus musculus OX=10090 GN=Adsl PE=1 SV=2	0	114.418	44	16	212	16	484	54.8	7.27	701.82	16	0	108.6	102.6	95.7	93.1	0.14	1.13	1.78	1.02	108.4	108.1	108.1	102.2	102.2	104.2	98.1	95	95.3	93.8	92.7	91.9	2.33768e+07	2.33133e+07	2.38069e+07	3.31498e+07	3.26293e+07	3.30733e+07	3.04575e+07	2.98413e+07	3.01185e+07	1.2302e+07	1.24633e+07	1.2402e+07	High
FALSE	High	Master Protein	P14685	26S proteasome non-ATPase regulatory subunit 3 OS=Mus musculus OX=10090 GN=Psmd3 PE=1 SV=3	0	114.053	44	20	218	20	530	60.7	8.44	669.1	20	0	92.2	90.3	121.2	96.3	2.31	2.47	2.17	0.57	93.2	92.3	89.2	93.2	90.4	88.8	118.6	123.8	121.4	96.4	96.9	95.8	3.41873e+07	3.38193e+07	3.33885e+07	5.13893e+07	4.90875e+07	4.78918e+07	6.25822e+07	6.61126e+07	6.52187e+07	2.14956e+07	2.21569e+07	2.19939e+07	High
FALSE	High	Master Protein	Q5SWU9	Acetyl-CoA carboxylase 1 OS=Mus musculus OX=10090 GN=Acaca PE=1 SV=1	0	113.805	14	20	116	20	2345	265.1	6.39	348.28	20	0	166.6	73.5	106.8	53.2	7.02	15.77	8.15	7.29	167.4	151	173.2	73.8	78.8	57.7	107.3	103.7	120.8	60	52.7	53.5	9.54598e+06	8.60539e+06	1.00803e+07	6.331e+06	6.64891e+06	4.83658e+06	8.80562e+06	8.60765e+06	1.00927e+07	2.08176e+06	1.87111e+06	1.90885e+06	High
FALSE	High	Master Protein	P62908	Small ribosomal subunit protein uS3 OS=Mus musculus OX=10090 GN=Rps3 PE=1 SV=1	0	113.699	61	17	368	17	243	26.7	9.66	887.38	17	0	97.4	97.6	113.6	91.4	3.78	2.61	2.79	2.46	96.4	97	103.2	100.5	97.3	95.4	113.5	108	113.2	94.3	89.9	91.1	1.37466e+08	1.38316e+08	1.50215e+08	2.15492e+08	2.05338e+08	2.00281e+08	2.33027e+08	2.24184e+08	2.36609e+08	8.17945e+07	7.99392e+07	8.13259e+07	High
FALSE	High	Master Protein	P51660	Peroxisomal multifunctional enzyme type 2 OS=Mus musculus OX=10090 GN=Hsd17b4 PE=1 SV=3	0	113.401	32	16	160	16	735	79.4	8.57	444.2	16	0	93	88.6	132.7	85.7	3.83	3.83	0.54	1.46	92.9	97.3	90.2	92.4	88.6	85.6	131.7	133.1	132.7	86.1	83.8	85.7	1.71505e+07	1.79485e+07	1.69971e+07	2.56341e+07	2.41939e+07	2.32392e+07	3.49754e+07	3.57496e+07	3.58705e+07	9.65711e+06	9.63179e+06	9.89703e+06	High
FALSE	High	Master Protein	Q8C7X2	ER membrane protein complex subunit 1 OS=Mus musculus OX=10090 GN=Emc1 PE=1 SV=1	0	113.218	28	20	186	20	997	111.5	7.43	490.39	20	0	95.2	95.8	112.4	96.6	1.48	8.52	4.33	7.11	92.8	95.6	94	105.6	89.6	94.5	111	105.6	115.2	95.4	94	106.8	1.69248e+07	1.74208e+07	1.75043e+07	2.89758e+07	2.41865e+07	2.537e+07	2.91313e+07	2.80382e+07	3.07801e+07	1.05779e+07	1.06886e+07	1.2189e+07	High
FALSE	High	Master Protein	P13595	Neural cell adhesion molecule 1 OS=Mus musculus OX=10090 GN=Ncam1 PE=1 SV=3	0	113.206	18	16	166	16	1115	119.4	4.83	418.22	16	0	80.1	138.4	43.5	138	5.32	5.18	4	5.39	82.3	74	79.2	134	136.9	147.7	43	42.5	45.8	146.3	136.5	131.8	2.02008e+07	1.81621e+07	1.98588e+07	4.94851e+07	4.97692e+07	5.33767e+07	1.51972e+07	1.51956e+07	1.64661e+07	2.1853e+07	2.08847e+07	2.02437e+07	High
FALSE	High	Master Protein	Q3UDE2	Tubulin--tyrosine ligase-like protein 12 OS=Mus musculus OX=10090 GN=Ttll12 PE=1 SV=1	0	113.171	36	16	146	16	639	74	5.63	399.78	16	0	98.7	103.2	101.7	96.5	3.04	15.29	2.27	4.99	96.5	102.3	98.1	119	102.6	87.5	102.1	97.8	101.1	95.9	94	103.2	3.301e+07	3.49758e+07	3.42376e+07	6.1163e+07	5.19071e+07	4.40123e+07	5.02615e+07	4.86649e+07	5.06506e+07	1.99351e+07	2.00256e+07	2.20798e+07	High
FALSE	High	Master Protein	Q6A4J8	Ubiquitin carboxyl-terminal hydrolase 7 OS=Mus musculus OX=10090 GN=Usp7 PE=1 SV=1	0	113	24	18	143	18	1103	128.4	5.5	438.82	18	0	109.8	95.5	109.6	85.1	2.87	1.36	3.42	4.39	109.8	114.1	107.9	96.8	95.5	94.2	109.5	106	113.5	87.4	85.1	80.2	1.08452e+07	1.12675e+07	1.08862e+07	1.43774e+07	1.39707e+07	1.36901e+07	1.55779e+07	1.52495e+07	1.64351e+07	5.25312e+06	5.24164e+06	4.95728e+06	High
FALSE	High	Master Protein	Q3TLH4	Protein PRRC2C OS=Mus musculus OX=10090 GN=Prrc2c PE=1 SV=3	0	112.998	9	17	142	16	2846	310.7	9.1	385.94	17	1	140.6	97.7	94.6	67.1	0.84	2.08	10.48	4.81	140.6	140.5	142.6	94.4	98.1	97.7	94.7	84.5	104.3	64.5	67.1	71	1.05615e+07	1.05444e+07	1.09333e+07	1.06658e+07	1.09065e+07	1.08003e+07	1.02311e+07	9.23526e+06	1.14745e+07	2.94724e+06	3.14159e+06	3.33562e+06	High
FALSE	High	Master Protein	Q9Z2W0	Aspartyl aminopeptidase OS=Mus musculus OX=10090 GN=Dnpep PE=1 SV=2	0	112.932	47	13	154	13	473	52.2	7.25	482.04	13	0	84.8	94.1	144.6	76.5	3.44	6.07	2.34	0.93	83.8	84.4	89.2	96.5	93.7	85.7	143.9	143.9	149.8	76.1	75.7	77.1	1.76815e+07	1.77857e+07	1.92044e+07	3.05897e+07	2.92493e+07	2.65994e+07	4.36879e+07	4.41815e+07	4.63024e+07	9.76552e+06	9.95263e+06	1.01758e+07	High
FALSE	High	Master Protein	Q62465	Synaptic vesicle membrane protein VAT-1 homolog OS=Mus musculus OX=10090 GN=Vat1 PE=1 SV=3	0	112.718	43	12	216	12	406	43.1	6.37	645.08	12	0	126.8	74.4	125.4	73.4	1.12	4.87	0.72	3.67	128.8	126.8	126.1	74.4	70.8	78.1	125.8	124.1	125.5	75.7	73.4	70.4	1.06688e+08	1.04987e+08	1.06586e+08	9.27153e+07	8.68625e+07	9.51845e+07	1.49905e+08	1.496e+08	1.52282e+08	3.81481e+07	3.79098e+07	3.64796e+07	High
FALSE	High	Master Protein	Q9R0E2	Procollagen-lysine,2-oxoglutarate 5-dioxygenase 1 OS=Mus musculus OX=10090 GN=Plod1 PE=1 SV=1	0	112.185	35	19	202	18	728	83.5	6.54	519.83	19	1	86.4	132.5	60.6	120.5	12.31	3.89	4.81	6.12	73.8	94.4	87.2	128.2	133.8	138.6	58.1	61.2	64	112.2	126.6	121.7	2.21162e+07	2.8289e+07	2.66963e+07	5.7792e+07	5.93913e+07	6.11316e+07	2.50821e+07	2.67149e+07	2.81216e+07	2.04491e+07	2.36588e+07	2.28353e+07	High
FALSE	High	Master Protein	Q9EQH3	Vacuolar protein sorting-associated protein 35 OS=Mus musculus OX=10090 GN=Vps35 PE=1 SV=1	0	112.093	34	21	149	21	796	91.7	5.44	393.35	21	0	97.4	87.7	127.1	87.8	0.73	4.66	3.99	1.57	97	98.4	97.7	92	83.8	88	129.7	120.1	127.5	87.6	90.2	88	2.87873e+07	2.91981e+07	2.96047e+07	4.10845e+07	3.68431e+07	3.84436e+07	5.5398e+07	5.1892e+07	5.54463e+07	1.58221e+07	1.66933e+07	1.63539e+07	High
FALSE	High	Master Protein	Q9Z0N1	Eukaryotic translation initiation factor 2 subunit 3, X-linked OS=Mus musculus OX=10090 GN=Eif2s3x PE=1 SV=2	0	112.033	55	20	193	20	472	51	8.4	473.15	20	0	99.3	117.2	95.1	88.5	1.94	3.21	1.89	8.89	102.7	98.8	100.4	114	121.6	118.4	93.5	97	96.1	91	77.1	89.4	5.35857e+07	5.1539e+07	5.34609e+07	8.94915e+07	9.39341e+07	9.09309e+07	7.02302e+07	7.36761e+07	7.35046e+07	2.88684e+07	2.50588e+07	29198075	High
FALSE	High	Master Protein	P02468	Laminin subunit gamma-1 OS=Mus musculus OX=10090 GN=Lamc1 PE=1 SV=2	0	111.957	14	15	153	15	1607	177.2	5.21	472.59	15	0	94.5	131.7	75.5	98.3	3.46	6.52	2.31	12.94	94.4	95.2	100.6	132.6	139.6	122.5	75.1	76.1	78.5	105	99	81.4	1.12702e+07	1.13553e+07	1.22545e+07	2.37953e+07	2.46619e+07	2.15158e+07	1.28938e+07	1.32124e+07	1.37284e+07	7.62243e+06	7.36473e+06	6.07503e+06	High
FALSE	High	Master Protein	O35379	Multidrug resistance-associated protein 1 OS=Mus musculus OX=10090 GN=Abcc1 PE=1 SV=1	0	111.839	16	18	126	18	1528	171.1	7.36	358.78	18	0	77.9	122.8	89.4	109.9	6.97	6.81	5.66	7.65	77.4	87.5	78	130.2	113.6	123	85.8	89.6	95.9	97	111.9	110.1	8.24544e+06	9.31188e+06	8.4838e+06	2.08525e+07	1.79109e+07	1.9269e+07	1.31456e+07	1.38896e+07	1.49668e+07	6.28123e+06	7.42615e+06	7.33441e+06	High
FALSE	High	Master Protein	Q9ERK4	Exportin-2 OS=Mus musculus OX=10090 GN=Cse1l PE=1 SV=1	0	111.396	29	20	159	20	971	110.4	5.77	434.06	20	0	71.4	105.1	109.2	114.3	6.86	5.14	2.97	11.08	72	66.9	76.8	106.1	107.9	97.9	109	115.3	110.3	99	115.3	123.5	7.81095e+06	7.25477e+06	8.50281e+06	1.73035e+07	1.73246e+07	1.56217e+07	1.70209e+07	1.82034e+07	1.75224e+07	6.52855e+06	7.79415e+06	8.38089e+06	High
FALSE	High	Master Protein	O88487	Cytoplasmic dynein 1 intermediate chain 2 OS=Mus musculus OX=10090 GN=Dync1i2 PE=1 SV=1	0	111.391	43	14	131	14	612	68.4	5.29	426.77	14	0	136.1	83.9	98.3	81.8	1.87	4.33	6.16	8.58	136.9	138.4	133.5	84.4	79.3	86.3	93.7	98.9	105.9	87.1	82.3	73.4	1.69187e+07	1.71013e+07	1.68414e+07	1.56816e+07	1.45126e+07	1.56957e+07	1.66706e+07	1.77967e+07	1.91855e+07	6.54753e+06	6.33783e+06	5.67834e+06	High
FALSE	High	Master Protein	Q8C8U0	Liprin-beta-1 OS=Mus musculus OX=10090 GN=Ppfibp1 PE=1 SV=3	0	111.165	27	20	142	20	969	108.5	5.49	427.24	20	0	164.6	89.1	79.4	66.9	5.99	8.87	9.86	17.91	182.1	165.8	163.3	96.9	81.1	89.8	79.9	69.4	84.3	67.4	49.7	70.5	20956161	1.90725e+07	1.91852e+07	1.67778e+07	1.38211e+07	15202787	1.32401e+07	1.16219e+07	1.42182e+07	4.71735e+06	3.56655e+06	5.07604e+06	High
FALSE	High	Master Protein	Q9DBG5	Perilipin-3 OS=Mus musculus OX=10090 GN=Plin3 PE=1 SV=1	0	111.145	55	15	127	15	437	47.2	5.62	438.36	15	0	125.1	89.1	105.4	80.4	5.89	3.03	5.18	3.71	133.6	119.1	123.9	90.3	85	88.2	100.4	104.4	111.2	79.6	84.8	79.6	2.42846e+07	2.16343e+07	2.30011e+07	2.46767e+07	2.28705e+07	2.36049e+07	2.62669e+07	2.76428e+07	2.96208e+07	8.79868e+06	9.61231e+06	9.05865e+06	High
FALSE	High	Master Protein	P54775	26S proteasome regulatory subunit 6B OS=Mus musculus OX=10090 GN=Psmc4 PE=1 SV=2	0	111.1	61	17	180	17	418	47.4	5.21	503.22	17	0	126.3	84.4	99	90.3	1.69	9.19	12.98	9.23	121.9	123.9	126.1	82.7	95	80.2	97.1	116.3	91.1	96.7	88.6	80.4	3.50469e+07	3.55787e+07	3.70057e+07	3.57586e+07	4.04021e+07	3.39087e+07	4.01554e+07	4.86674e+07	3.83693e+07	1.69039e+07	1.58654e+07	1.44544e+07	High
FALSE	High	Master Protein	Q8R1B4	Eukaryotic translation initiation factor 3 subunit C OS=Mus musculus OX=10090 GN=Eif3c PE=1 SV=1	0	110.763	22	14	187	14	911	105.5	5.78	652.8	14	0	119.3	86.3	113.9	80.5	4.77	28.43	3.78	29.72	105.7	115.9	113.4	71.7	82	121.1	103.7	108.2	111.9	119	76.5	70.7	2.13328e+07	2.3386e+07	2.33579e+07	2.17748e+07	2.4502e+07	3.59685e+07	3.0134e+07	3.1792e+07	33088852	1.46104e+07	9.62807e+06	8.9291e+06	High
FALSE	High	Master Protein	Q8VHE0	Translocation protein SEC63 homolog OS=Mus musculus OX=10090 GN=Sec63 PE=1 SV=4	0	110.679	23	15	140	15	760	87.8	5.38	411.17	15	0	106.3	113.8	88	91.9	6.16	2.16	6.11	1.96	109	97	107	110.7	115.3	114.5	96.3	88.6	85.6	93.5	92.5	90	1.26838e+07	1.12835e+07	1.27187e+07	1.93753e+07	1.98619e+07	1.96169e+07	1.61301e+07	1.5005e+07	1.4606e+07	6.61454e+06	6.71202e+06	6.55213e+06	High
FALSE	High	Master Protein	Q61207	Prosaposin OS=Mus musculus OX=10090 GN=Psap PE=1 SV=2	0	110.576	42	18	326	18	557	61.4	5.19	809.26	18	0	51.5	122.1	112.6	113.8	1.53	0.77	2.66	4.28	51.5	51.8	53	122.8	121.8	123.7	113.3	108.2	113.3	117.7	114.5	108.2	1.19007e+08	1.1946e+08	1.24982e+08	4.26429e+08	4.16411e+08	4.20322e+08	3.76498e+08	3.63572e+08	3.83469e+08	1.65313e+08	1.6474e+08	1.56284e+08	High
FALSE	High	Master Protein	Q3UJB0	Splicing factor 3B subunit 2 OS=Mus musculus OX=10090 GN=Sf3b2 PE=2 SV=1	0	110.46	27	16	160	16	878	98.1	5.62	480.18	16	0	123.3	83.4	122.1	71.2	11.11	8.47	4.63	10.53	122.1	116.7	143.5	85.7	82.6	72.7	113	121	123.6	81.6	70.6	66.8	1.5588e+07	1.48889e+07	1.86978e+07	1.64575e+07	1.56019e+07	1.36531e+07	2.07592e+07	2.24785e+07	2.31195e+07	6.33498e+06	5.61235e+06	5.3381e+06	High
FALSE	High	Master Protein	P39054	Dynamin-2 OS=Mus musculus OX=10090 GN=Dnm2 PE=1 SV=2	0	110.349	35	22	159	17	870	98.1	7.43	450.09	22	5	89	99.5	108.9	102.6	6.44	6.13	5.01	9.96	98.9	89	88.3	92.6	104.6	99.5	100.2	108.9	109.9	102.6	92.5	112.9	2.27362e+07	2.04462e+07	2.07287e+07	3.19921e+07	3.56031e+07	3.36513e+07	3.31546e+07	3.64394e+07	3.70228e+07	1.43385e+07	1.3249e+07	1.62428e+07	High
FALSE	High	Master Protein	O54931	PALM2-AKAP2 fusion protein OS=Mus musculus OX=10090 GN=Pakap PE=1 SV=4	0	110.259	23	15	154	15	1089	120.7	5.17	474.57	15	0	175.9	83.4	66.4	74.3	8.37	8.69	7.88	4.12	180.8	176.7	154.3	96.5	82.8	83.8	66.7	70	59.9	79.8	74.6	74.2	2.77228e+07	2.70726e+07	2.41502e+07	2.22419e+07	1.8793e+07	1.89053e+07	1.47114e+07	1.56352e+07	1.34595e+07	7.44458e+06	7.12841e+06	7.12142e+06	High
FALSE	High	Master Protein	P48036	Annexin A5 OS=Mus musculus OX=10090 GN=Anxa5 PE=1 SV=1	0	110.218	62	16	391	16	319	35.7	4.96	1067.69	16	0	67.3	114.7	94.4	123.7	1.53	0.87	1.29	1.21	67.1	66.1	68.2	114.5	116.2	114.4	95.5	94.2	93	125.2	122.2	123.4	2.64966e+08	2.60777e+08	2.74665e+08	6.79438e+08	6.78769e+08	6.644e+08	5.42341e+08	5.41183e+08	5.38126e+08	3.00428e+08	3.00543e+08	3.04862e+08	High
FALSE	High	Master Protein	Q3THE2	Myosin regulatory light chain 12B OS=Mus musculus OX=10090 GN=Myl12b PE=1 SV=2	0	109.889	60	14	303	7	172	19.8	4.84	1016.1	14	8	105.9	112.1	77.1	104.9	7.97	7.09	8.57	6.92	106.8	92	105	111.2	124.8	110.2	74.3	76.5	87	104	96.9	111.3	1.23378e+08	1.06221e+08	1.23773e+08	1.93124e+08	2.13462e+08	1.87281e+08	1.23501e+08	1.28628e+08	1.47272e+08	7.30555e+07	6.97431e+07	8.04303e+07	High
FALSE	High	Master Protein	Q9D666	SUN domain-containing protein 1 OS=Mus musculus OX=10090 GN=Sun1 PE=1 SV=2	0	109.833	28	18	194	18	913	101.9	6.81	529.68	18	0	109	104.5	51.2	135.3	1.97	2.05	6.86	2.96	111	106.7	109.2	104.7	108.4	104.6	52.8	46.2	51.3	138.7	135.5	130.8	9.28529e+07	8.92296e+07	9.32834e+07	1.31739e+08	1.34289e+08	1.28798e+08	6.36126e+07	5.63254e+07	6.28359e+07	7.05789e+07	7.06549e+07	6.84582e+07	High
FALSE	High	Master Protein	Q9D0F3	Protein ERGIC-53 OS=Mus musculus OX=10090 GN=Lman1 PE=1 SV=1	0	109.601	36	13	252	13	517	57.8	6.34	858.51	13	0	94.4	115	85.9	104.7	2.23	0.95	1.35	2.94	94.5	90.8	94.2	114.9	113	114.9	85.5	87.6	85.8	104.3	104.5	109.8	8.42627e+07	8.08822e+07	8.57486e+07	1.53986e+08	1.49144e+08	1.50776e+08	1.09674e+08	1.1374e+08	1.12111e+08	5.65707e+07	5.80785e+07	6.12751e+07	High
FALSE	High	Master Protein	Q61024	Asparagine synthetase [glutamine-hydrolyzing] OS=Mus musculus OX=10090 GN=Asns PE=1 SV=3	0	109.223	40	18	186	18	561	64.2	6.58	501.91	18	0	98.5	92.2	115.3	93.9	0.93	1.15	3.51	5.8	99	97.8	97.2	90.4	91.5	92.5	113	114.5	120.7	100.5	89.7	93.3	3.54624e+07	3.50162e+07	3.55511e+07	4.86935e+07	4.85494e+07	4.87571e+07	5.82443e+07	5.97231e+07	6.33526e+07	2.18892e+07	2.00323e+07	2.09068e+07	High
FALSE	High	Master Protein	P10852	Amino acid transporter heavy chain SLC3A2 OS=Mus musculus OX=10090 GN=Slc3a2 PE=1 SV=1	0	109.147	43	18	303	18	526	58.3	5.91	878.2	18	0	82.6	123.9	82.6	110.9	1.34	0.17	1.3	1.63	82.7	82.6	84.6	124	124.3	123.9	81.3	82.7	83.4	108.1	111	111.3	6.52154e+07	6.51299e+07	6.81056e+07	1.47102e+08	1.45147e+08	1.43807e+08	9.22307e+07	9.49339e+07	9.63314e+07	5.18402e+07	5.45792e+07	5.49479e+07	High
FALSE	High	Master Protein	Q8BFR5	Elongation factor Tu, mitochondrial OS=Mus musculus OX=10090 GN=Tufm PE=1 SV=1	0	109.113	48	16	174	16	452	49.5	7.56	528.18	16	0	140.2	69	122.4	68.4	2.97	1.77	4.32	4.33	147.9	140.3	140.9	67.4	69.3	69.7	114.9	124.7	123	69.1	63.9	68.7	4.29496e+07	4.07141e+07	4.17533e+07	2.94433e+07	2.97941e+07	2.97857e+07	4.80253e+07	5.27028e+07	5.23408e+07	1.21936e+07	1.15554e+07	1.24868e+07	High
FALSE	High	Master Protein	Q0GNC1	Inverted formin-2 OS=Mus musculus OX=10090 GN=Inf2 PE=1 SV=1	0	109.09	23	18	136	18	1273	138.5	5.21	369.16	18	0	114.3	78.2	131.4	76.1	3.38	19.92	3.27	21.84	117.4	122.3	114.4	59.9	80.4	89.8	129	137.6	134.9	78.1	82.6	53.6	9.99991e+06	1.04094e+07	9.94562e+06	7.67437e+06	1.01307e+07	1.12562e+07	1.58168e+07	1.70577e+07	1.68381e+07	4.04523e+06	4.38454e+06	2.85731e+06	High
FALSE	High	Master Protein	Q9QYB1	Chloride intracellular channel protein 4 OS=Mus musculus OX=10090 GN=Clic4 PE=1 SV=3	0	108.895	66	14	195	14	253	28.7	5.59	626.28	14	0	105.2	99.1	96.9	98.8	2.2	1.27	6.19	9.69	105.2	101	104.7	98.7	96.5	98.6	91.4	103.4	96.4	98.4	112.4	93.4	4.97314e+07	4.77418e+07	5.05493e+07	7.01438e+07	6.75321e+07	6.86234e+07	6.2201e+07	71146520	6.67993e+07	2.82855e+07	3.31089e+07	2.76362e+07	High
FALSE	High	Master Protein	Q61990	Poly(rC)-binding protein 2 OS=Mus musculus OX=10090 GN=Pcbp2 PE=1 SV=1	0	108.883	62	11	158	7	362	38.2	6.79	483.21	11	1	104.7	88.1	116.3	90.9	4.07	6.96	6.98	3.26	105.6	108.4	100	79.7	88.9	91.1	110.9	117.4	127.3	92.1	86.8	91.7	3.25424e+07	3.33777e+07	3.14635e+07	3.69421e+07	4.05469e+07	4.1296e+07	4.91537e+07	5.26528e+07	5.74703e+07	1.72539e+07	1.66715e+07	1.76872e+07	High
FALSE	High	Master Protein	Q6ZWX6	Eukaryotic translation initiation factor 2 subunit 1 OS=Mus musculus OX=10090 GN=Eif2s1 PE=1 SV=3	0	108.672	60	16	168	16	315	36.1	5.08	494.75	16	0	111.9	89.1	116.4	82.6	1.63	0.84	7.87	5.79	113.7	114.3	110.9	90.2	91.6	90.4	103.7	118.2	120	77	83.9	86.1	3.71055e+07	3.7283e+07	3.69375e+07	4.42483e+07	4.42569e+07	4.34352e+07	4.86886e+07	56152844	5.7404e+07	1.52825e+07	1.70684e+07	1.75919e+07	High
FALSE	High	Master Protein	P68040	Small ribosomal subunit protein RACK1 OS=Mus musculus OX=10090 GN=Rack1 PE=1 SV=3	0	108.496	74	16	360	16	317	35.1	7.69	1046.82	16	0	105.9	82.4	125	86.6	2.17	3.97	1.38	2.21	104.9	108.9	105	86	81.7	79.6	122.8	123.9	126.1	85.8	89.2	85.9	7.43607e+07	7.72071e+07	7.60423e+07	9.17287e+07	8.57867e+07	8.30598e+07	1.25278e+08	1.27932e+08	1.3106e+08	3.7008e+07	3.94155e+07	3.81194e+07	High
FALSE	High	Master Protein	Q61576	Peptidyl-prolyl cis-trans isomerase FKBP10 OS=Mus musculus OX=10090 GN=Fkbp10 PE=1 SV=2	0	108.483	36	17	205	16	581	64.7	5.64	537.2	17	1	116.3	94.3	101.3	88	2.26	1.29	4.47	4.93	112.1	117	116	96	94.1	93.8	101	108.2	99.7	82.9	91.5	87.8	4.48484e+07	4.67986e+07	4.73721e+07	5.77915e+07	5.57158e+07	5.52356e+07	5.81741e+07	6.30368e+07	5.84347e+07	2.0178e+07	2.28212e+07	2.19729e+07	High
FALSE	High	Master Protein	P05622	Platelet-derived growth factor receptor beta OS=Mus musculus OX=10090 GN=Pdgfrb PE=1 SV=2	0	108.273	24	17	120	17	1098	122.7	5.12	357.89	17	0	179	119	54.8	47.2	8.1	12.91	6.34	9.57	164	180.2	192.9	119.8	132.2	101.9	55.2	50.3	57	47.5	54	44.9	2.39352e+07	2.62881e+07	2.87481e+07	2.62938e+07	2.85679e+07	2.18877e+07	1.15944e+07	1.06982e+07	1.21885e+07	4.21948e+06	4.91402e+06	4.1055e+06	High
FALSE	High	Master Protein	Q9CU62	Structural maintenance of chromosomes protein 1A OS=Mus musculus OX=10090 GN=Smc1a PE=1 SV=4	0	108.253	23	21	77	21	1233	143.1	7.64	202.97	21	0	107.6	88.9	121.6	81.8	7.98	4.39	5.57	10.88	105.3	106.6	121.3	88.1	85.2	92.9	123.1	110.6	120.5	91.6	73.8	81.1	8.0347e+06	8.13135e+06	9.44689e+06	1.01111e+07	9.62291e+06	1.04323e+07	1.35134e+07	1.2285e+07	1.3474e+07	4.24907e+06	3.50898e+06	3.86998e+06	High
FALSE	High	Master Protein	Q8BP47	Asparagine--tRNA ligase, cytoplasmic OS=Mus musculus OX=10090 GN=Nars1 PE=1 SV=2	0	108.226	36	20	168	20	559	64.2	5.86	460.64	20	0	78.9	111.1	98.6	111.3	4.9	2.86	2.44	2.37	74.7	78.7	82.4	110.8	107.4	113.7	101	96.2	98.4	115.2	110.3	111.1	3.86645e+07	4.06889e+07	4.35407e+07	8.61905e+07	8.2237e+07	8.65486e+07	7.5225e+07	7.24703e+07	7.45832e+07	3.6245e+07	3.55452e+07	3.59476e+07	High
FALSE	High	Master Protein	Q9CQ65	S-methyl-5'-thioadenosine phosphorylase OS=Mus musculus OX=10090 GN=Mtap PE=1 SV=1	0	107.208	61	13	197	13	283	31	7.14	558.48	13	0	102.4	99.1	109.5	89	0.84	0.85	2.64	2.42	102	100.9	102.6	98.7	99.8	98.1	113	107.3	109.1	91.9	87.7	88.7	3.43712e+07	3.39846e+07	3.52925e+07	5.00128e+07	4.97687e+07	4.86502e+07	5.47748e+07	5.26194e+07	5.38574e+07	1.88224e+07	1.84188e+07	1.8704e+07	High
FALSE	High	Master Protein	P62814	V-type proton ATPase subunit B, brain isoform OS=Mus musculus OX=10090 GN=Atp6v1b2 PE=1 SV=1	0	107.176	44	16	168	16	511	56.5	5.81	489.08	16	0	98.7	100	114.9	86.4	0.66	3.8	3.61	4.76	98.5	98.2	99.5	99.9	98.3	105.6	114.7	116.8	108.9	82.4	90.7	86.3	2.62601e+07	2.61625e+07	2.70657e+07	4.00274e+07	3.87791e+07	4.14151e+07	4.40065e+07	4.53269e+07	4.25414e+07	1.3362e+07	1.50601e+07	1.43953e+07	High
FALSE	High	Master Protein	Q8R429	Sarcoplasmic/endoplasmic reticulum calcium ATPase 1 OS=Mus musculus OX=10090 GN=Atp2a1 PE=1 SV=1	0	107.163	22	21	185	12	994	109.4	5.22	448.17	21	0	69.4	171.8	31.4	127.5	1.84	8.62	12.95	4.97	70.7	69.9	68.2	182.8	154	173	38.3	31.6	30.2	128.4	120.2	132.6	8.88708e+06	8.77807e+06	8.75136e+06	3.45439e+07	2.86482e+07	3.1994e+07	6.92748e+06	5.77757e+06	5.56846e+06	9.81011e+06	9.41481e+06	1.04298e+07	High
FALSE	High	Master Protein	Q8K4G5	Actin-binding LIM protein 1 OS=Mus musculus OX=10090 GN=Ablim1 PE=1 SV=1	0	107.144	27	16	140	16	861	96.7	8.63	428.23	16	0	131	98.2	86.9	83.8	1.95	5.45	2.37	6.23	132.6	132.6	128.2	90.4	99.4	99.5	88	90	85.8	79.1	84.8	89.6	3.06924e+07	3.06959e+07	3.0297e+07	3.14612e+07	3.40711e+07	3.39099e+07	2.93185e+07	3.03377e+07	2.91222e+07	1.11345e+07	1.22403e+07	1.29805e+07	High
FALSE	High	Master Protein	Q62448	Eukaryotic translation initiation factor 4 gamma 2 OS=Mus musculus OX=10090 GN=Eif4g2 PE=1 SV=2	0	107.121	34	21	132	21	906	102	7.14	390.06	21	0	117.8	77.7	126	78.5	8.07	2.27	4.51	5.25	119.3	106	124.2	79.2	78.6	75.9	127.5	117.8	127.6	86.1	78.1	79.5	2.07049e+07	1.83933e+07	2.20075e+07	2.06804e+07	2.02067e+07	1.93892e+07	3.18624e+07	2.97729e+07	3.24436e+07	9.09087e+06	8.45317e+06	8.63694e+06	High
FALSE	High	Master Protein	Q99JI4	26S proteasome non-ATPase regulatory subunit 6 OS=Mus musculus OX=10090 GN=Psmd6 PE=1 SV=1	0	107.068	52	18	215	18	389	45.5	5.52	573.16	18	0	95.2	88.4	123.6	92.8	2.88	3.62	1.15	5.2	95.2	99.1	93.8	88.4	93.7	87.8	122.1	125	123.6	93.5	85	92.8	3.43882e+07	3.57708e+07	3.45691e+07	4.79956e+07	5.00985e+07	4.66576e+07	6.34717e+07	6.56908e+07	6.54135e+07	2.05275e+07	1.9134e+07	2.09736e+07	High
FALSE	High	Master Protein	O08638	Myosin-11 OS=Mus musculus OX=10090 GN=Myh11 PE=1 SV=1	0	106.933	6	13	385	1	1972	226.9	5.45	1168.09	13	0	72.8	99.7	106.6	120.8	10.08	11.77	4.97	6.59	84.8	70.8	72.3	85.5	108.3	99	109.5	99.2	105.9	114.4	130.2	120	1.60655e+07	13417356	13991494	24358368	30387354	27601545	29852504	27363952	29409942	13188646	15381597	1.42298e+07	High
FALSE	High	Master Protein	Q61656	Probable ATP-dependent RNA helicase DDX5 OS=Mus musculus OX=10090 GN=Ddx5 PE=1 SV=2	0	106.827	36	23	221	17	614	69.2	8.92	559.79	23	6	113.8	77.7	127.4	81.1	0.47	3.67	0.6	4.77	113.5	113.1	114.1	75.5	81.2	77.6	127.2	125.8	127	85.8	80.9	78.1	4.54063e+07	4.52284e+07	4.66273e+07	4.54559e+07	4.81005e+07	4.56661e+07	7.32748e+07	7.33013e+07	7.44974e+07	2.088e+07	2.01861e+07	19558143	High
FALSE	High	Master Protein	P28271	Cytoplasmic aconitate hydratase OS=Mus musculus OX=10090 GN=Aco1 PE=1 SV=3	0	106.796	35	22	148	22	889	98.1	7.5	408.02	22	0	110.7	99.6	105.1	84.6	0.96	6.51	3.17	4.26	110.1	110.6	112.1	93.2	99.5	106.1	105.1	99.7	105.7	90.1	84.5	83.2	1.44088e+07	1.44674e+07	1.49824e+07	1.83338e+07	1.92752e+07	2.04372e+07	1.97921e+07	1.90044e+07	2.02782e+07	7.17271e+06	6.89644e+06	6.81534e+06	High
FALSE	High	Master Protein	Q9D819	Inorganic pyrophosphatase OS=Mus musculus OX=10090 GN=Ppa1 PE=1 SV=1	0	106.638	64	13	192	13	289	32.6	5.6	624.45	13	0	98.8	105.5	98.8	96.8	3.67	0.53	1.77	2.63	99.1	101.7	94.5	106.1	105.8	105	101.2	97.8	99	97	93.9	98.9	3.17465e+07	3.25671e+07	3.09307e+07	5.1131e+07	5.0174e+07	4.95158e+07	4.66878e+07	4.56066e+07	4.6502e+07	1.89119e+07	1.87494e+07	1.98341e+07	High
FALSE	High	Master Protein	Q3UJB9	Enhancer of mRNA-decapping protein 4 OS=Mus musculus OX=10090 GN=Edc4 PE=1 SV=2	0	106.449	20	16	105	16	1406	152.4	5.78	342.04	16	0	130.4	102.8	106.2	60.6	4.49	4.22	7.96	22.09	134.3	122.7	129.1	102.2	101.9	94.8	105.2	119.2	103.2	60	50	77.3	1.04949e+07	9.58781e+06	1.03052e+07	1.20189e+07	1.17875e+07	1.09026e+07	1.18371e+07	1.35605e+07	1.18235e+07	2.85311e+06	2.43813e+06	3.78166e+06	High
FALSE	High	Master Protein	Q8BSY0	Aspartyl/asparaginyl beta-hydroxylase OS=Mus musculus OX=10090 GN=Asph PE=1 SV=1	0	106.08	37	17	207	17	741	83	5.08	579.47	17	0	85	123.2	79.2	112.6	6.03	4.94	1.69	9.21	83.8	80.7	90.7	132	121.6	121.1	78.2	79.4	76.8	111.1	102	122.6	2.55463e+07	2.45771e+07	2.82273e+07	6.04812e+07	5.48473e+07	5.4276e+07	3.4288e+07	3.52301e+07	3.42884e+07	2.05867e+07	1.93714e+07	2.33704e+07	High
FALSE	High	Master Protein	Q8CDN6	Thioredoxin-like protein 1 OS=Mus musculus OX=10090 GN=Txnl1 PE=1 SV=3	0	105.954	48	12	141	12	289	32.2	4.96	466.36	12	0	109.3	85.1	103.9	101.6	1.41	2.63	1.99	2.28	110	107.7	110.7	81.8	85.6	85.7	101.9	104.5	106	102.2	99.7	104.3	2.52626e+07	2.47383e+07	2.59633e+07	2.82521e+07	2.91054e+07	2.89585e+07	3.36906e+07	3.49516e+07	3.56777e+07	1.42807e+07	1.42745e+07	1.50012e+07	High
FALSE	High	Master Protein	Q99KE1	NAD-dependent malic enzyme, mitochondrial OS=Mus musculus OX=10090 GN=Me2 PE=1 SV=1	0	105.877	42	15	142	15	589	65.8	7.61	443.63	15	0	115.3	101.3	92.8	90.6	6.45	5.15	1.17	3.03	113.9	126.8	113.3	107.9	98	100.1	93	91.7	90.9	89.5	85	89.8	2.11507e+07	2.35296e+07	2.14792e+07	3.01326e+07	2.69265e+07	2.73318e+07	2.48541e+07	2.47796e+07	24725051	1.01051e+07	9.83753e+06	1.04292e+07	High
FALSE	High	Master Protein	Q8BMD8	Mitochondrial adenyl nucleotide antiporter SLC25A24 OS=Mus musculus OX=10090 GN=Slc25a24 PE=1 SV=1	0	105.587	52	18	178	18	475	52.9	7.43	540.19	18	0	71.8	88.6	112.3	127.3	5.55	7.89	9.59	3.01	70.5	78.3	72.2	96.3	89.2	82.3	113	97.6	117.7	128	131.3	123.6	1.86529e+07	2.07055e+07	1.95203e+07	3.83471e+07	3.49414e+07	3.2041e+07	4.30564e+07	3.76168e+07	4.56416e+07	2.06103e+07	2.16587e+07	2.0478e+07	High
FALSE	High	Master Protein	Q60854	Serpin B6 OS=Mus musculus OX=10090 GN=Serpinb6 PE=1 SV=1	0	105.34	46	15	188	15	378	42.6	5.74	535.17	15	0	86.6	77.7	147.3	88.4	6.65	6.28	3.44	2.74	87	81	92.5	70.7	78.1	79.6	148	153.5	143.4	88.9	91	86.2	5.19693e+07	4.8331e+07	5.64082e+07	6.3491e+07	6.90763e+07	6.99651e+07	1.27227e+08	1.33474e+08	1.25442e+08	3.2273e+07	3.38776e+07	3.21991e+07	High
FALSE	High	Master Protein	Q9D8E6	Large ribosomal subunit protein uL4 OS=Mus musculus OX=10090 GN=Rpl4 PE=1 SV=3	0	105.277	42	17	242	17	419	47.1	11	689.07	17	0	117.9	86	117.2	78.9	0.61	4.77	3.91	4.44	117	118	118.4	86	85.9	93.3	117.6	109.6	117.3	82.4	75.4	79	1.13034e+08	1.13965e+08	1.16772e+08	1.24986e+08	1.22827e+08	1.32567e+08	1.63464e+08	1.54181e+08	1.66004e+08	4.84291e+07	4.54107e+07	4.77545e+07	High
FALSE	High	Master Protein	Q8JZN5	Complex I assembly factor ACAD9, mitochondrial OS=Mus musculus OX=10090 GN=Acad9 PE=1 SV=2	0	105.275	44	18	115	18	625	68.7	7.46	309.86	18	0	127	71.7	123.6	77.7	3.71	2.01	2.83	7.54	134.4	127.3	125.4	69.7	72.3	71.9	118.6	123.9	125.2	82.5	70.9	77.9	2.30535e+07	2.18155e+07	2.19468e+07	1.79648e+07	1.83603e+07	1.81501e+07	2.92807e+07	3.09276e+07	3.14636e+07	8.60051e+06	7.57983e+06	8.35998e+06	High
FALSE	High	Master Protein	Q6Q477	Plasma membrane calcium-transporting ATPase 4 OS=Mus musculus OX=10090 GN=Atp2b4 PE=1 SV=1	0	105.103	23	16	163	12	1205	133	6.13	553.1	16	0	108	114.1	71.6	106.3	6.26	1.86	4.82	2.36	108.5	113.2	99.9	114.8	114.5	111	68.3	71.9	75.2	105.6	106.7	110.5	1.94721e+07	2.03067e+07	18316383	3.09848e+07	3.04301e+07	2.93208e+07	1.76367e+07	1.87985e+07	1.97772e+07	1.15342e+07	1.19364e+07	1.24095e+07	High
FALSE	High	Master Protein	Q80WJ7	Protein LYRIC OS=Mus musculus OX=10090 GN=Mtdh PE=1 SV=1	0	105.011	35	16	169	16	579	63.8	9.33	558.61	16	0	135.3	90	86.2	88.6	2.42	8.18	3.85	0.98	137.6	131.1	134.5	99.7	89.5	85.2	85.7	83.3	89.9	86.9	88.6	88.1	3.03876e+07	2.89368e+07	3.03236e+07	3.31275e+07	2.92568e+07	2.76819e+07	2.72404e+07	2.67874e+07	2.9091e+07	1.1675e+07	1.21982e+07	1.21709e+07	High
FALSE	High	Master Protein	Q9R118	Serine protease HTRA1 OS=Mus musculus OX=10090 GN=Htra1 PE=1 SV=2	0	104.839	52	15	167	15	480	51.2	7.65	475.81	15	0	70.6	176.5	36.8	116.1	1.97	7.74	3.83	10.05	66.8	68.3	69.5	170.8	166.7	192.1	35.6	38	35.6	111.5	132.6	112.3	3.39599e+07	3.46849e+07	3.60651e+07	1.30493e+08	1.25332e+08	1.43628e+08	2.60533e+07	2.81365e+07	2.65224e+07	3.44552e+07	4.198e+07	3.57025e+07	High
FALSE	High	Master Protein	P62334	26S proteasome regulatory subunit 10B OS=Mus musculus OX=10090 GN=Psmc6 PE=1 SV=1	0	104.815	44	13	260	13	389	44.1	7.49	779.91	13	0	110	82.2	117.9	89.9	3.04	10.17	3.1	2.66	110.7	107.8	114.5	82.6	90.6	73.9	118.5	119.2	112.6	87.2	91.9	90.4	4.07649e+07	3.96985e+07	4.30818e+07	4.57727e+07	4.94105e+07	4.0037e+07	6.28472e+07	6.39352e+07	6.08089e+07	1.95392e+07	2.10971e+07	2.08448e+07	High
FALSE	High	Master Protein	O88844	Isocitrate dehydrogenase [NADP] cytoplasmic OS=Mus musculus OX=10090 GN=Idh1 PE=1 SV=2	0	104.735	44	15	183	14	414	46.6	7.17	527.96	15	0	115.9	65	139.4	79.7	2.01	6.49	1.98	13.11	116.2	119.4	114.8	62	70.5	65.2	139.8	142.7	137.1	86.1	79.9	66.2	3.38102e+07	3.47184e+07	3.41016e+07	2.71357e+07	3.03563e+07	2.7903e+07	5.85099e+07	6.04113e+07	5.84479e+07	1.52252e+07	1.44941e+07	1.20582e+07	High
FALSE	High	Master Protein	Q8BML9	Glutamine--tRNA ligase OS=Mus musculus OX=10090 GN=Qars1 PE=1 SV=1	0	104.302	25	15	108	14	775	87.6	7.31	314.26	15	0	93.2	180.2	111	15.6	7	74.2	52.33	4.08	113.6	103.5	118.9	24	244.2	219.6	42.3	135.3	142.4	19	17.8	19.3	3.5964e+07	3.27573e+07	3.8455e+07	1.14364e+07	1.14493e+08	102345136	1.93017e+07	6.23658e+07	6.608e+07	3660439	3.51952e+06	3.8168e+06	High
FALSE	High	Master Protein	Q62167	ATP-dependent RNA helicase DDX3X OS=Mus musculus OX=10090 GN=Ddx3x PE=1 SV=3	0	104.242	37	19	140	17	662	73.1	7.18	394.94	19	1	101.5	76.1	141.1	81.3	1.01	5.49	3.51	3.12	102.9	101	101.3	78.5	70.5	76	140.9	136.1	146	85.2	80.5	81.1	2.04621e+07	2.00707e+07	2.05652e+07	2.34837e+07	2.07463e+07	2.22247e+07	4.03106e+07	3.93919e+07	4.25328e+07	1.03022e+07	9.97281e+06	1.00899e+07	High
FALSE	High	Master Protein	Q9D1Q6	Endoplasmic reticulum resident protein 44 OS=Mus musculus OX=10090 GN=Erp44 PE=1 SV=1	0	104.166	31	11	201	11	406	46.8	5.27	659.54	11	0	105.9	100.6	92.6	101	5.69	7.2	5.68	10.07	106.3	99	110.9	101	109.1	94.5	93	98.3	87.7	101.4	109.4	89.4	2.89513e+07	2.69394e+07	3.08186e+07	4.13561e+07	4.39835e+07	3.78731e+07	3.64351e+07	3.89722e+07	3.50133e+07	1.67898e+07	1.857e+07	1.5233e+07	High
FALSE	High	Master Protein	P50247	Adenosylhomocysteinase OS=Mus musculus OX=10090 GN=Ahcy PE=1 SV=3	0	103.896	59	20	194	19	432	47.7	6.54	501.08	20	1	111.1	95.4	102.5	91.1	2.11	2.86	3.32	4.75	114.2	109.5	111.6	97.2	95.8	92	103	104.7	98.2	86.8	91.5	95.4	5.94628e+07	5.69813e+07	5.93343e+07	7.61064e+07	7.38707e+07	7.04656e+07	7.71735e+07	7.93703e+07	7.49165e+07	2.74806e+07	2.97072e+07	3.1096e+07	High
FALSE	High	Master Protein	P21619	Lamin-B2 OS=Mus musculus OX=10090 GN=Lmnb2 PE=1 SV=2	0	103.712	46	23	227	20	596	67.3	5.5	550.87	23	0	93.7	112.9	76.9	116.5	5.67	4.92	10.31	3.94	86.4	94.9	95.9	114.3	110.9	122	77.9	83.2	67.7	110.3	118	118.4	2.85969e+07	3.13938e+07	3.24242e+07	5.6897e+07	5.43631e+07	5.94482e+07	3.71212e+07	4.00848e+07	3.28504e+07	2.22128e+07	2.43501e+07	2.45309e+07	High
FALSE	High	Master Protein	P17183	Gamma-enolase OS=Mus musculus OX=10090 GN=Eno2 PE=1 SV=2	0	103.704	45	14	445	7	434	47.3	5.11	1345.94	14	0	137	95.4	105.7	61.9	7.74	5.21	4.87	20.86	154.2	136	134.6	94.7	102.7	93.3	97.7	105	107.4	61.4	68.3	44.7	6.69213e+06	5.89705e+06	5.96282e+06	6.18147e+06	6.59582e+06	5.95861e+06	6.10335e+06	6.63017e+06	6.8304e+06	1.62126e+06	1.84747e+06	1.21435e+06	High
FALSE	High	Master Protein	Q9WTM5	RuvB-like 2 OS=Mus musculus OX=10090 GN=Ruvbl2 PE=1 SV=3	0	103.352	44	20	202	20	463	51.1	5.64	559.1	20	0	83.8	101.4	103.2	111.6	0.18	2.96	1.05	2.78	83.7	83.4	83.5	100	101.2	105.7	102	104.1	103	108	111.3	114.1	3.31524e+07	3.30206e+07	3.37649e+07	5.95467e+07	5.93021e+07	6.16049e+07	5.81168e+07	6.00232e+07	5.97397e+07	2.59982e+07	2.74589e+07	2.82814e+07	High
FALSE	High	Master Protein	O55029	Coatomer subunit beta' OS=Mus musculus OX=10090 GN=Copb2 PE=1 SV=2	0	103.013	32	18	250	18	905	102.4	5.3	711.08	18	0	118.6	83.3	112.9	85.3	2.22	8.67	2.24	5.97	115.8	117	120.8	94.5	82.1	81.1	111.3	112	107.4	84.2	82.1	91.8	3.5862e+07	3.6219e+07	3.81994e+07	4.40135e+07	3.7675e+07	3.69543e+07	4.96481e+07	5.04967e+07	4.87679e+07	1.58603e+07	1.58477e+07	1.78041e+07	High
FALSE	High	Master Protein	Q9CZW5	Mitochondrial import receptor subunit TOM70 OS=Mus musculus OX=10090 GN=Tomm70 PE=1 SV=2	0	102.962	39	16	143	16	611	67.5	7.53	437.6	16	0	108.6	96.1	99.5	95.8	8.03	4.16	8.35	5.29	107.2	107.1	122.8	97.9	90.1	94.8	88	103.9	98.1	94.5	102.6	93.1	1.91204e+07	1.9093e+07	2.23564e+07	2.62564e+07	2.37904e+07	2.48895e+07	2.25902e+07	2.69919e+07	2.56528e+07	1.02521e+07	1.14038e+07	1.039e+07	High
FALSE	High	Master Protein	Q9R0B9	Procollagen-lysine,2-oxoglutarate 5-dioxygenase 2 OS=Mus musculus OX=10090 GN=Plod2 PE=1 SV=2	0	102.961	32	19	155	19	737	84.4	6.89	448.53	19	0	72.4	117.8	74.3	135.5	5.55	1.36	3.13	4.21	74.5	72.2	66.8	119.7	117.4	116.6	74.1	70.3	74.5	144.6	135.1	134.2	2.6305e+07	2.54521e+07	2.40757e+07	6.35171e+07	6.13373e+07	6.05412e+07	3.76364e+07	3.61393e+07	3.85149e+07	3.10438e+07	2.97077e+07	2.96242e+07	High
FALSE	High	Master Protein	Q9CZ13	Cytochrome b-c1 complex subunit 1, mitochondrial OS=Mus musculus OX=10090 GN=Uqcrc1 PE=1 SV=2	0	102.908	43	14	270	14	480	52.8	6.21	855.46	14	0	86.1	106.6	106	101.3	2.28	1.05	1.32	2.77	87.4	86.3	83.6	105.5	106.9	107.7	105	106.2	107.8	98.3	103.9	101.5	6.789e+07	6.69781e+07	6.62952e+07	1.23269e+08	1.2288e+08	1.23168e+08	1.17352e+08	1.2014e+08	1.22676e+08	4.64452e+07	5.03011e+07	4.93287e+07	High
FALSE	High	Master Protein	Q8VIJ6	Splicing factor, proline- and glutamine-rich OS=Mus musculus OX=10090 GN=Sfpq PE=1 SV=1	0	102.905	31	14	185	13	699	75.4	9.44	586.96	14	1	99	85.7	113.2	102.1	3.24	4.17	6.25	6.29	98.4	104.2	98.9	90	82.9	85.6	106.3	113	120.4	93.1	105.3	101.9	4.26533e+07	4.51741e+07	4.37705e+07	5.87134e+07	5.32308e+07	5.45951e+07	6.63299e+07	7.13569e+07	7.6531e+07	2.45611e+07	2.84708e+07	2.76545e+07	High
FALSE	High	Master Protein	Q99L45	Eukaryotic translation initiation factor 2 subunit 2 OS=Mus musculus OX=10090 GN=Eif2s2 PE=1 SV=1	0	102.836	43	16	166	16	331	38.1	5.8	468.62	16	0	96.5	120.3	90.6	92.6	3.62	2.12	8.22	0.9	97.9	91.6	97.4	117.7	122.6	121.5	91.5	96.7	82.1	92.9	94.6	93.5	2.91139e+07	2.72476e+07	2.95786e+07	5.26611e+07	5.39948e+07	5.31779e+07	3.91643e+07	4.18792e+07	3.57863e+07	1.68131e+07	1.75371e+07	1.73984e+07	High
FALSE	High	Master Protein	Q921T2	Torsin-1A-interacting protein 1 OS=Mus musculus OX=10090 GN=Tor1aip1 PE=1 SV=3	0	102.678	38	13	145	13	595	66.7	7.05	494.68	13	0	87.3	120.8	81.3	110.6	10.29	55.31	1.9	114.76	58.6	47.6	53.9	74.6	63.8	165.9	49.3	50.2	51.2	453.2	63.3	68.3	1.94819e+07	1.58333e+07	1.83142e+07	3.73184e+07	3.13954e+07	8.11959e+07	2.36071e+07	2.4328e+07	2.49668e+07	9.16724e+07	1.31129e+07	1.4216e+07	High
FALSE	High	Master Protein	Q7TMK9	Heterogeneous nuclear ribonucleoprotein Q OS=Mus musculus OX=10090 GN=Syncrip PE=1 SV=2	0	102.666	39	19	165	19	623	69.6	8.59	446.39	19	0	92.2	89.6	116.8	101.4	2.07	3.14	1	3.79	91.7	94.6	90.9	89.2	93.9	88.9	114.3	116.2	116.3	105.4	100.9	97.7	4.42818e+07	4.56289e+07	4.48121e+07	6.47248e+07	6.71187e+07	6.31095e+07	7.93723e+07	8.16818e+07	8.22479e+07	3.09316e+07	3.03458e+07	2.95198e+07	High
FALSE	High	Master Protein	Q3THK7	GMP synthase [glutamine-hydrolyzing] OS=Mus musculus OX=10090 GN=Gmps PE=1 SV=2	0	102.548	34	18	153	18	693	76.7	6.73	445.41	18	0	88.6	108.4	109.3	93.8	3.45	5.43	6.98	6.28	87.6	87	92.6	108.3	98	107.1	105	108	119.7	102.5	91.6	92.7	1.10375e+07	1.09649e+07	1.19158e+07	2.05389e+07	1.82814e+07	1.98697e+07	1.90508e+07	1.98256e+07	2.21052e+07	7.8571e+06	7.19458e+06	7.31247e+06	High
FALSE	High	Master Protein	Q05920	Pyruvate carboxylase, mitochondrial OS=Mus musculus OX=10090 GN=Pc PE=1 SV=1	0	102.313	23	19	77	19	1178	129.6	6.71	224.88	19	0	255	16.5	101	27.5	2.91	9.64	10.96	6.58	252.6	267.5	257.7	18.2	15	16.7	84.9	102.1	104.4	27.8	28.1	24.9	1.99571e+07	2.112e+07	2.07862e+07	2.16696e+06	1.75785e+06	1.93851e+06	9.65256e+06	1.174e+07	1.20835e+07	1.33351e+06	1.38437e+06	1.23024e+06	High
FALSE	High	Master Protein	P16045	Galectin-1 OS=Mus musculus OX=10090 GN=Lgals1 PE=1 SV=3	0	102.087	77	7	1346	7	135	14.9	5.49	4089.04	7	0	126.4	81.3	105.1	87.2	3	5.83	5.48	2.3	125.9	125.8	119.4	88	80.9	78.8	104.6	103.4	114.1	84.2	88.1	86.8	1.15254e+09	1.15097e+09	1.11613e+09	1.21206e+09	1.09725e+09	1.06208e+09	1.37843e+09	1.37774e+09	1.53115e+09	4.68912e+08	5.02902e+08	4.97105e+08	High
FALSE	High	Master Protein	P26043	Radixin OS=Mus musculus OX=10090 GN=Rdx PE=1 SV=3	0	101.801	26	15	235	6	583	68.5	6.2	683.62	15	0	128.4	74.7	113.7	83.3	1.47	11.88	12.47	6.87	127.5	124.2	124.4	86.9	72.4	70.1	133.6	110.1	106.9	87.2	80.7	76.1	7.82989e+06	7.62361e+06	7.8003e+06	8.02285e+06	6.58045e+06	6.33779e+06	1.18102e+07	9.84888e+06	9.6192e+06	3.25707e+06	3.09065e+06	2.92351e+06	High
FALSE	High	Master Protein	Q9DBR7	Protein phosphatase 1 regulatory subunit 12A OS=Mus musculus OX=10090 GN=Ppp1r12a PE=1 SV=2	0	101.217	24	20	186	20	1029	114.9	5.49	501.79	20	0	131.7	94.9	85.1	88.3	4.8	6.99	6.34	12.08	131.8	136.5	124.1	104.3	95	91.2	82.8	85.2	93.3	88.4	73.8	93.8	2.71898e+07	2.81565e+07	2.61376e+07	3.23723e+07	2.9011e+07	2.76863e+07	2.45901e+07	2.55862e+07	2.82208e+07	1.10908e+07	9.49728e+06	1.21095e+07	High
FALSE	High	Master Protein	P47757	F-actin-capping protein subunit beta OS=Mus musculus OX=10090 GN=Capzb PE=1 SV=3	0	101.052	58	15	176	15	277	31.3	5.74	550.84	15	0	116.5	93	105.9	84.6	0.98	0.7	5.22	2.01	115.6	117.7	117.5	92.8	93.7	94.1	98.3	108.6	106.7	85.3	83.2	86.6	5.73781e+07	5.83872e+07	5.95286e+07	6.92803e+07	6.88922e+07	6.87125e+07	7.02536e+07	7.84509e+07	7.76387e+07	2.57432e+07	2.57336e+07	2.6889e+07	High
FALSE	High	Master Protein	P63158	High mobility group protein B1 OS=Mus musculus OX=10090 GN=Hmgb1 PE=1 SV=2	0	100.973	50	11	149	10	215	24.9	5.74	554.38	11	2	104.6	80.2	106.9	108.4	1.86	4.63	2.71	1.2	104.5	104.6	108	83	75.7	80.2	104.3	110.1	106.8	108.3	108.4	106.1	5.09453e+07	5.09624e+07	5.37312e+07	6.08459e+07	5.46248e+07	5.75007e+07	7.32002e+07	7.81463e+07	7.63161e+07	3.21177e+07	3.29232e+07	3.23683e+07	High
FALSE	High	Master Protein	P68254	14-3-3 protein theta OS=Mus musculus OX=10090 GN=Ywhaq PE=1 SV=1	0	100.938	53	13	364	9	245	27.8	4.78	731.33	13	0	118.5	91.2	107.4	82.8	1	2.83	0.8	2.29	116.7	119.1	117.7	90.5	90.3	94.9	106.5	108.1	106.7	85.3	81.9	82.2	6.19134e+07	6.31288e+07	6.37313e+07	7.22268e+07	7.09208e+07	7.41027e+07	8.13378e+07	8.34639e+07	8.29239e+07	2.75351e+07	2.70811e+07	2.72906e+07	High
FALSE	High	Master Protein	P63242	Eukaryotic translation initiation factor 5A-1 OS=Mus musculus OX=10090 GN=Eif5a PE=1 SV=2	0	100.737	65	11	221	7	154	16.8	5.24	713.14	11	5	114.8	97.8	98.9	88.5	3.57	4.7	6.04	0.67	117.1	109.7	116.4	99.1	92.8	101.7	91.6	100.2	103.1	88.7	89.7	89.8	9.15754e+07	8.57508e+07	9.29323e+07	1.16559e+08	1.07389e+08	1.17038e+08	1.03144e+08	1.14071e+08	1.18101e+08	4.22034e+07	4.37342e+07	4.39485e+07	High
FALSE	High	Master Protein	Q8BFZ3	Beta-actin-like protein 2 OS=Mus musculus OX=10090 GN=Actbl2 PE=1 SV=1	0	100.711	32	9	1653	3	376	42	5.49	3071.11	9	0	112	102.4	80.1	105.5	4.71	5.65	3.52	5.99	111.5	117.8	107.3	102.6	102	92.6	83.6	79.8	78.1	104.1	105	115.8	1.35155e+09	1.42723e+09	1.32796e+09	1.86964e+09	1.82951e+09	1.65144e+09	1.45843e+09	1.40769e+09	1.38666e+09	7.6722e+08	7.93402e+08	8.78008e+08	High
FALSE	High	Master Protein	Q00612	Glucose-6-phosphate 1-dehydrogenase X OS=Mus musculus OX=10090 GN=G6pdx PE=1 SV=3	0	100.461	40	19	176	19	515	59.2	6.49	453.1	19	0	88.9	73.3	167.1	70.7	7.87	5.09	1.56	6.7	85.2	87.5	98.5	72.1	78.7	72.2	166.5	164.5	161.4	76.5	69.6	67.4	2.27203e+07	2.33214e+07	2.68194e+07	2.89098e+07	3.10625e+07	2.83198e+07	6.39281e+07	6.38656e+07	6.30975e+07	1.24113e+07	1.15629e+07	1.12486e+07	High
FALSE	High	Master Protein	Q91VR5	ATP-dependent RNA helicase DDX1 OS=Mus musculus OX=10090 GN=Ddx1 PE=1 SV=1	0	100.454	35	19	156	19	740	82.4	7.21	464.33	19	0	151.9	77.1	110.6	60.4	5.18	11.33	9.11	13.16	158.2	142.6	150	92	76.2	75.8	93.8	109.3	111.1	59.6	73.3	58.1	2.04023e+07	1.83841e+07	1.9759e+07	1.7839e+07	1.45551e+07	1.43871e+07	1.74097e+07	2.05269e+07	2.10058e+07	4.67906e+06	5.89274e+06	4.68681e+06	High
FALSE	High	Master Protein	Q9CQV8	14-3-3 protein beta/alpha OS=Mus musculus OX=10090 GN=Ywhab PE=1 SV=3	0	100.22	56	13	389	7	246	28.1	4.83	821.8	13	3	109.8	97.8	108.5	84	3.98	3.63	6.65	5.82	114.8	108.9	106.3	100.5	93.5	97	107.6	100.4	114.7	81.9	83.3	91.1	5.97943e+07	5.66505e+07	5.65141e+07	7.87008e+07	7.20408e+07	7.4305e+07	8.06343e+07	7.61021e+07	8.75189e+07	2.59208e+07	2.70282e+07	2.96804e+07	High
FALSE	High	Master Protein	Q99LG2	Transportin-2 OS=Mus musculus OX=10090 GN=Tnpo2 PE=1 SV=1	0	100.192	29	15	103	13	887	100.4	4.98	322.69	15	0	83.9	104.7	118.6	92.8	7.64	15.16	4.26	4.68	75.8	87.9	85.2	114.1	84.4	106.4	128.1	118.2	120.5	94.3	88.3	96.8	4.94131e+06	5.7254e+06	5.66888e+06	1.11831e+07	8.14326e+06	1.02031e+07	1.20205e+07	1.12156e+07	1.15081e+07	3.73888e+06	3.58695e+06	3.94656e+06	High
FALSE	High	Master Protein	P80317	T-complex protein 1 subunit zeta OS=Mus musculus OX=10090 GN=Cct6a PE=1 SV=3	0	99.94	42	16	180	16	531	58	7.08	491.42	16	0	109.7	85.1	123.2	81.9	2.63	0.69	2.42	5.43	112.7	106.9	109.6	85	84.2	85.4	120	123	126	78.3	87.2	81.8	6.35414e+07	6.02562e+07	6.30656e+07	7.20629e+07	7.03149e+07	7.0846e+07	9.7399e+07	1.00967e+08	1.0408e+08	2.68404e+07	3.06309e+07	2.88572e+07	High
FALSE	High	Master Protein	Q9QYR6	Microtubule-associated protein 1A OS=Mus musculus OX=10090 GN=Map1a PE=1 SV=2	0	99.903	11	21	112	20	2776	300	5	307.96	21	0	135.2	71.9	124.4	68.5	5.34	9.84	9.17	4.89	137.1	137.9	125.2	69.9	72.9	84.1	126.1	109	130	65.8	69.5	72.6	8.08794e+06	8.1291e+06	7.5386e+06	6.20376e+06	6.36765e+06	7.29667e+06	1.07103e+07	9.36275e+06	1.12389e+07	2.3608e+06	2.55411e+06	2.67891e+06	High
FALSE	High	Master Protein	Q8C1B7	Septin-11 OS=Mus musculus OX=10090 GN=Septin11 PE=1 SV=4	0	99.829	50	17	189	9	431	49.7	6.68	550.49	17	8	98.5	101.5	110.5	89.6	2.33	2.8	2.93	1.83	100.7	96.1	98.4	101.4	100.5	105.9	110.4	106.3	112.7	87.4	90.6	89.5	6.06333e+07	5.78457e+07	6.0497e+07	9.1828e+07	8.95838e+07	9.3808e+07	9.56476e+07	9.31617e+07	9.93858e+07	3.20055e+07	3.40102e+07	3.37154e+07	High
FALSE	High	Master Protein	Q9DCD0	6-phosphogluconate dehydrogenase, decarboxylating OS=Mus musculus OX=10090 GN=Pgd PE=1 SV=3	0	99.786	37	15	195	15	483	53.2	7.23	540.19	15	0	81.1	79.9	151.4	87.6	2.52	1.12	2.67	4	79.6	83.6	80.7	79.5	78.4	80.1	150.7	156.1	148.2	84.5	87.2	91.4	4.16818e+07	4.37428e+07	4.31689e+07	6.26324e+07	6.07605e+07	6.17375e+07	1.13609e+08	1.19052e+08	1.1377e+08	2.6906e+07	2.84553e+07	2.99666e+07	High
FALSE	High	Master Protein	Q61696	Heat shock 70 kDa protein 1A OS=Mus musculus OX=10090 GN=Hspa1a PE=1 SV=2	0	99.768	30	12	176	9	641	70	5.72	546.77	12	0	126.5	81.1	100.2	92.2	1.7	2.84	7.73	8.39	128.4	132.3	128.4	79.1	83.6	82.4	89.1	102.6	101.7	96.5	93.7	82.1	1.24655e+07	1.28299e+07	1.27259e+07	1.15434e+07	1.20066e+07	1.17691e+07	1.24492e+07	1.45038e+07	1.44714e+07	5.69525e+06	5.66766e+06	4.98798e+06	High
FALSE	High	Master Protein	P26516	26S proteasome non-ATPase regulatory subunit 7 OS=Mus musculus OX=10090 GN=Psmd7 PE=1 SV=2	0	99.694	47	10	145	10	321	36.5	6.77	474.99	10	0	96.7	101.4	81.1	120.8	7.8	1.4	5.11	14.23	91.7	98.5	107.2	103.3	103.3	100.8	85.3	77.1	82.7	129.2	123.1	97.9	2.05328e+07	2.20334e+07	2.44858e+07	3.47767e+07	3.423e+07	3.32089e+07	2.7474e+07	2.51261e+07	2.71179e+07	1.75854e+07	1.71663e+07	1.37055e+07	High
FALSE	High	Master Protein	Q61292	Laminin subunit beta-2 OS=Mus musculus OX=10090 GN=Lamb2 PE=1 SV=2	0	99.548	14	18	88	18	1799	196.5	6.67	224.86	18	0	190.4	74.3	69.4	65.9	0.99	12.17	9.21	22.02	189.2	189	192.4	59.4	74	73.9	69	79.2	66.8	55.9	85.6	65.5	8.65548e+06	8.64071e+06	8.983e+06	4.08508e+06	5.01356e+06	4.97208e+06	4.54414e+06	5.27353e+06	4.47923e+06	1.55363e+06	2.44141e+06	1.87526e+06	High
FALSE	High	Master Protein	Q8BFY9	Transportin-1 OS=Mus musculus OX=10090 GN=Tnpo1 PE=1 SV=2	0	99.508	29	17	146	15	898	102.3	4.98	426.22	17	2	90.5	109.4	102.8	97.2	12.35	5.81	4.27	10.65	96.3	90.2	75.3	104.5	109	117.1	102.5	98.9	107.6	111.2	96.9	90.5	1.68125e+07	1.57434e+07	1.343e+07	2.74516e+07	2.81765e+07	3.01066e+07	2.57531e+07	2.51407e+07	2.75439e+07	1.18144e+07	1.05438e+07	9.89407e+06	High
FALSE	High	Master Protein	O88738	Baculoviral IAP repeat-containing protein 6 OS=Mus musculus OX=10090 GN=Birc6 PE=1 SV=2	0	99.481	8	21	90	21	4882	531.8	6.07	261.44	21	0	88.8	134.3	77.7	99.2	21.07	5.7	10.93	10.08	90.8	106.5	69.2	126.7	141.7	137.3	79.4	65.8	80.7	90.1	101.4	110.3	4.0806e+06	4.78371e+06	3.17599e+06	8.56406e+06	9.42827e+06	9.08059e+06	5.13738e+06	4.30795e+06	5.31475e+06	2.46113e+06	2.83944e+06	3.10139e+06	High
FALSE	High	Master Protein	P09405	Nucleolin OS=Mus musculus OX=10090 GN=Ncl PE=1 SV=2	0	99.389	27	19	338	19	707	76.7	4.75	887.16	19	0	90.8	104.5	100.6	104	1.97	2.29	1.35	1.36	91.9	88.4	90.8	102.9	107.6	104.5	101	100.6	98.5	103.5	104	106.2	2.05612e+08	1.97751e+08	2.0749e+08	3.46298e+08	3.56505e+08	3.43964e+08	3.25342e+08	3.27727e+08	3.2299e+08	1.40783e+08	1.45053e+08	1.4863e+08	High
FALSE	High	Master Protein	Q91VC3	Eukaryotic initiation factor 4A-III OS=Mus musculus OX=10090 GN=Eif4a3 PE=1 SV=3	0	99.33	49	16	170	16	411	46.8	6.73	485.38	16	0	88.1	101.9	113.7	96.4	4.94	4.06	5.07	5.94	86.3	87.2	94.3	106.3	98.2	100.8	112.5	104.3	115	95.4	94.6	105.1	2.53464e+07	2.55931e+07	2.82876e+07	4.69608e+07	4.27101e+07	4.3579e+07	4.75725e+07	4.45985e+07	4.95065e+07	1.70403e+07	1.73289e+07	1.93243e+07	High
FALSE	High	Master Protein	Q60875	Rho guanine nucleotide exchange factor 2 OS=Mus musculus OX=10090 GN=Arhgef2 PE=1 SV=4	0	98.892	29	18	101	18	985	111.9	7.25	334.96	18	0	112.7	72.2	149	66.1	0.65	6.91	24.61	11.18	116.7	116.6	115.4	68.1	78.1	74.7	99.5	162.1	154.1	68.3	80.6	65.6	1.49791e+07	1.49594e+07	1.51147e+07	1.31453e+07	1.48445e+07	1.41057e+07	1.83683e+07	3.02786e+07	2.89823e+07	5.33358e+06	6.44755e+06	5.26758e+06	High
FALSE	High	Master Protein	Q6A068	Cell division cycle 5-like protein OS=Mus musculus OX=10090 GN=Cdc5l PE=1 SV=2	0	98.84	30	14	126	14	802	92.1	8.02	431.9	14	0	102.7	101.9	106.3	89.1	11.66	9.54	3.81	12.06	117.3	93.5	101.3	114.1	100.4	94.9	104.8	106.4	98.9	87.9	79.5	100.9	1.17099e+07	9.33009e+06	1.03221e+07	1.71254e+07	1.48451e+07	1.39494e+07	1.50619e+07	1.54655e+07	1.4475e+07	5.33567e+06	4.94807e+06	6.30555e+06	High
FALSE	High	Master Protein	P07214	SPARC OS=Mus musculus OX=10090 GN=Sparc PE=1 SV=1	0	98.779	45	11	155	11	302	34.4	4.86	424.48	11	0	235.1	52.8	64.9	47.2	2.61	5.9	4.8	7.93	243	231.3	233.6	54.5	52.4	48.5	64.5	63.4	69.4	42.6	46.9	49.9	7.13407e+07	6.7881e+07	7.00409e+07	2.40507e+07	2.27914e+07	2.09405e+07	2.72675e+07	2.71142e+07	2.98478e+07	7.60584e+06	8.58544e+06	9.17401e+06	High
FALSE	High	Master Protein	Q99JB2	Stomatin-like protein 2, mitochondrial OS=Mus musculus OX=10090 GN=Stoml2 PE=1 SV=1	0	98.686	39	11	152	11	353	38.4	8.87	569.57	11	0	96.1	113.8	89	101.1	3.12	9.05	7.73	6.45	97.3	91.4	95	112.6	125.6	105.1	88.1	95.6	81.9	100	109.9	97.4	2.66602e+07	2.50422e+07	2.65873e+07	4.64065e+07	5.09457e+07	4.23903e+07	3.4732e+07	3.81305e+07	3.28992e+07	1.6662e+07	1.87758e+07	1.67081e+07	High
FALSE	High	Master Protein	P42227	Signal transducer and activator of transcription 3 OS=Mus musculus OX=10090 GN=Stat3 PE=1 SV=2	0	98.671	34	16	101	16	770	88	6.3	317.39	16	0	78.5	73.8	66.4	181.3	5.46	7.51	8.84	33.29	69	71.5	76.7	64.6	67.2	74.6	55.3	66	60.5	165.2	274.2	155.2	7.90514e+06	8.19101e+06	8.97738e+06	1.1129e+07	1.14e+07	1.25702e+07	9.11678e+06	1.10076e+07	1.01608e+07	1.15115e+07	1.95784e+07	1.11284e+07	High
FALSE	High	Master Protein	Q922D8	C-1-tetrahydrofolate synthase, cytoplasmic OS=Mus musculus OX=10090 GN=Mthfd1 PE=1 SV=4	0	98.56	27	21	155	21	935	101.1	7.14	397.21	21	0	96.8	88.8	121.3	93.2	5.14	4.09	4.69	3.15	98.1	89.4	97.6	84.4	89.6	91.4	122.3	126.8	115.5	94	98.3	92.5	2.00707e+07	1.82801e+07	2.03866e+07	2.59744e+07	2.71189e+07	2.75206e+07	3.60162e+07	3.77641e+07	3.46205e+07	1.16934e+07	1.253e+07	1.18449e+07	High
FALSE	High	Master Protein	Q91ZA3	Propionyl-CoA carboxylase alpha chain, mitochondrial OS=Mus musculus OX=10090 GN=Pcca PE=1 SV=2	0	98.488	33	17	134	17	724	79.9	7.25	407.35	17	0	110.2	95.7	105.3	88.8	9.01	13.33	12.86	23.29	115.9	96.9	109.6	118.2	95.2	93.9	122.6	95.3	104.8	61.1	88.4	98.2	1.10072e+07	9.19739e+06	1.06345e+07	1.6886e+07	1.3393e+07	1.31304e+07	1.67608e+07	1.31849e+07	1.45845e+07	3.5299e+06	5.23241e+06	5.83838e+06	High
FALSE	High	Master Protein	Q6PIC6	Sodium/potassium-transporting ATPase subunit alpha-3 OS=Mus musculus OX=10090 GN=Atp1a3 PE=1 SV=1	0	98.41	18	12	150	3	1013	111.6	5.41	426.57	12	0	64.9	118.4	40.5	176.2	15.1	15.99	17.97	3.24	78.4	59.4	63	115	100	137.3	39.3	38.9	52.7	171	178	167	837311	633880	686683	1.84514e+06	1579766	2.15626e+06	604195	603745	823685	1.11012e+06	1.18424e+06	1.1155e+06	Peak Found
FALSE	High	Master Protein	P62962	Profilin-1 OS=Mus musculus OX=10090 GN=Pfn1 PE=1 SV=2	0	98.314	86	9	489	9	140	14.9	8.28	1339.77	9	0	97.1	88.2	139.4	75.3	9.05	2.42	4.46	1.32	93.5	110.4	96.2	87.4	85	89.2	132.6	145	138	74.5	73.2	75.1	1.33889e+08	1.57895e+08	1.40534e+08	1.88044e+08	1.80149e+08	1.87927e+08	2.73279e+08	3.02069e+08	2.89519e+08	6.48619e+07	6.52897e+07	6.72672e+07	High
FALSE	High	Master Protein	O08917	Flotillin-1 OS=Mus musculus OX=10090 GN=Flot1 PE=1 SV=1	0	98.113	36	12	117	12	428	47.5	7.15	342.03	12	0	101.2	86.8	134.6	77.5	7.11	6.5	7.05	6.26	94.7	100.5	109	86.1	78.3	88.9	129.7	133.6	148	72.3	76.9	81.9	1.28592e+07	1.36374e+07	1.51157e+07	1.75923e+07	1.5746e+07	1.7769e+07	2.5345e+07	26408488	2.94581e+07	5.96912e+06	6.50866e+06	6.96091e+06	High
FALSE	High	Master Protein	Q05D44	Eukaryotic translation initiation factor 5B OS=Mus musculus OX=10090 GN=Eif5b PE=1 SV=2	0	98.066	19	17	138	17	1216	137.5	5.59	424.66	17	0	124.8	96.4	96.3	82.5	1.1	6.6	1.1	11.59	127.4	124.9	125.1	89	96.7	101.6	98	96.6	95.9	82.8	90.5	71.6	1.81445e+07	1.77769e+07	1.81923e+07	1.90687e+07	2.03807e+07	2.12896e+07	2.00847e+07	2.00331e+07	2.00113e+07	7.16873e+06	8.02899e+06	6.38392e+06	High
FALSE	High	Master Protein	Q9R0X4	Acyl-coenzyme A thioesterase 9, mitochondrial OS=Mus musculus OX=10090 GN=Acot9 PE=1 SV=1	0	97.911	40	15	256	15	439	50.5	8.59	636.97	15	0	100.2	93.3	115.7	90.8	7.16	1.16	2	3.07	109.9	95.6	100.3	93.5	94.4	92.2	115.9	112.2	116.4	86.7	90.9	91.9	3.53629e+07	3.07364e+07	3.29557e+07	4.5227e+07	4.49444e+07	4.3653e+07	5.36753e+07	5.25369e+07	5.48613e+07	1.69679e+07	1.82281e+07	1.8508e+07	High
FALSE	High	Master Protein	Q9ERG0	LIM domain and actin-binding protein 1 OS=Mus musculus OX=10090 GN=Lima1 PE=1 SV=3	0	97.668	33	17	136	17	753	84	6.6	365.5	17	0	158.4	75.2	96.9	69.5	3.16	1.38	3.96	5.53	160.5	161.3	152.3	77.7	76.2	75.7	99.8	92.5	98.2	64.2	71.2	70.4	3.84337e+07	3.85903e+07	3.72216e+07	2.79862e+07	2.7005e+07	26675618	3.44075e+07	3.225e+07	3.4445e+07	9.35312e+06	1.06178e+07	1.05437e+07	High
FALSE	High	Master Protein	P51859	Hepatoma-derived growth factor OS=Mus musculus OX=10090 GN=Hdgf PE=1 SV=2	0	97.631	65	14	175	13	237	26.3	4.83	524.88	14	1	86.4	101.9	106.9	104.8	5.13	1.38	2.93	16.81	92.4	88.3	83.4	102	104.7	104.1	109.2	107	113.3	109.1	107.1	79.4	4.28837e+07	4.09228e+07	3.9504e+07	7.11342e+07	7.18843e+07	7.10704e+07	7.28875e+07	7.22677e+07	7.70507e+07	3.07728e+07	3.09549e+07	2.30594e+07	High
FALSE	High	Master Protein	Q99PT1	Rho GDP-dissociation inhibitor 1 OS=Mus musculus OX=10090 GN=Arhgdia PE=1 SV=3	0	97.625	72	12	257	12	204	23.4	5.2	790.33	12	0	123.6	89.6	103.6	83.2	9.71	3.46	3.77	2.77	121.3	142.8	121	83	88.4	88	101.4	101.7	108.3	83.4	79	81.7	1.87993e+08	2.21083e+08	1.91438e+08	1.93475e+08	2.02813e+08	2.0058e+08	2.26011e+08	2.29381e+08	2.45864e+08	7.86064e+07	7.6237e+07	7.91673e+07	High
FALSE	High	Master Protein	Q8CHH9	Septin-8 OS=Mus musculus OX=10090 GN=Septin8 PE=1 SV=4	0	97.506	43	13	140	9	429	49.8	6	409.38	13	0	97.4	83.8	118.4	100.4	8.9	7.17	7.07	12.74	104.7	87.6	98.1	84.4	93.7	82	127.5	119.2	110.6	83.6	107.6	101.1	9.94343e+06	8.31652e+06	9.51168e+06	1.20563e+07	1.31817e+07	1.14564e+07	1.74269e+07	1.64909e+07	1.54003e+07	4.83037e+06	6.3728e+06	6.00755e+06	High
FALSE	High	Master Protein	Q60634	Flotillin-2 OS=Mus musculus OX=10090 GN=Flot2 PE=1 SV=2	0	97.271	38	14	124	14	428	47	5.2	379.14	14	0	106.1	102.6	97.1	94.2	1.24	4.84	6.43	3.59	106.2	106.5	108.6	96.2	103	105.7	97.5	91.5	104	94.5	96.4	89.8	2.42367e+07	2.429e+07	25312012	3.3004e+07	3.48072e+07	3.54964e+07	3.20293e+07	3.03868e+07	3.47895e+07	1.31203e+07	1.37048e+07	1.28294e+07	High
FALSE	High	Master Protein	Q9EPL8	Importin-7 OS=Mus musculus OX=10090 GN=Ipo7 PE=1 SV=2	0	97.245	19	13	123	13	1038	119.4	4.82	383.43	13	0	98.5	113.6	106.6	81.3	2.02	5.28	2.86	17.83	98.3	96.9	100.8	119.2	113.3	107.3	105.8	106.4	111.4	81.1	65.4	93.9	1.19762e+07	1.18032e+07	1.25449e+07	2.18498e+07	2.04448e+07	1.92346e+07	1.8559e+07	1.88749e+07	1.98981e+07	6.00877e+06	4.96741e+06	7.16358e+06	High
FALSE	High	Master Protein	Q91YE6	Importin-9 OS=Mus musculus OX=10090 GN=Ipo9 PE=1 SV=3	0	96.847	21	16	117	16	1041	116	4.81	333.54	16	0	97.7	80	146.2	76	10.07	6.7	5.67	4.65	99.2	82.7	98.8	80.9	79.1	89.6	156.5	139.7	147.9	76.9	77.6	71.2	6.65048e+06	5.5409e+06	6.76353e+06	8.15974e+06	7.85496e+06	8.83685e+06	1.51013e+07	1.36363e+07	1.45278e+07	3.13386e+06	3.24258e+06	2.98713e+06	High
FALSE	High	Master Protein	O35737	Heterogeneous nuclear ribonucleoprotein H OS=Mus musculus OX=10090 GN=Hnrnph1 PE=1 SV=3	0	96.793	34	10	177	3	449	49.2	6.3	498.43	10	0	127.7	79	119.2	74.1	6.43	4.43	4.67	1.09	126.9	137.8	121.5	78.5	73	79.2	118.3	127.2	116.7	73.5	74.5	72.9	1.10996e+07	1.20476e+07	1.08557e+07	1.03239e+07	9.45373e+06	1.02005e+07	1.49033e+07	1.62006e+07	1.49634e+07	3.91356e+06	4.06234e+06	3.99095e+06	High
FALSE	High	Master Protein	Q9Z1R2	Large proline-rich protein BAG6 OS=Mus musculus OX=10090 GN=Bag6 PE=1 SV=1	0	96.781	18	13	126	13	1154	121	5.71	395.14	13	0	113.9	101.3	97	87.9	6.83	5.71	3.03	6.38	114.7	118	103.4	96.7	102	108.4	100	97.7	94.1	82.6	88.5	93.9	8.38747e+06	8.62808e+06	7.72247e+06	1.06331e+07	1.10404e+07	1.16616e+07	1.05248e+07	1.03997e+07	1.0089e+07	3.67394e+06	4.03294e+06	4.29593e+06	High
FALSE	High	Master Protein	O35129	Prohibitin-2 OS=Mus musculus OX=10090 GN=Phb2 PE=1 SV=1	0	96.775	55	14	256	14	299	33.3	9.83	686.18	14	0	79.2	105.4	113.1	102.3	2.77	9.6	7.37	6.22	79.2	78.7	75.2	89.5	107.5	104.7	126.2	110.4	112.4	101.7	113	101.5	5.92553e+07	5.8844e+07	5.74716e+07	1.00789e+08	1.19088e+08	1.15359e+08	1.35907e+08	1.20333e+08	1.2327e+08	4.62905e+07	5.27014e+07	4.75602e+07	High
FALSE	High	Master Protein	Q99K85	Phosphoserine aminotransferase OS=Mus musculus OX=10090 GN=Psat1 PE=1 SV=1	0	96.615	50	16	211	16	370	40.4	8.03	561.97	16	0	98.5	95.4	102.2	103.8	17.06	2.89	2.02	2.59	124.9	91.9	96.7	93.5	94.8	89.6	100.3	97.5	101.4	106.3	101.9	101.4	7.00847e+07	5.15434e+07	5.53845e+07	7.89448e+07	7.87614e+07	7.40447e+07	8.10156e+07	7.96352e+07	8.33657e+07	3.62729e+07	3.56311e+07	3.56233e+07	High
FALSE	High	Master Protein	Q9EQP2	EH domain-containing protein 4 OS=Mus musculus OX=10090 GN=Ehd4 PE=1 SV=1	0	96.488	47	21	146	17	541	61.4	6.76	367.96	21	2	116.5	90.1	108	85.4	2.02	9.8	3.28	7.87	112.2	115.9	116.5	89.6	101.4	83.7	107.4	105.3	112.2	85	78.7	92.1	1.75108e+07	1.80842e+07	1.85553e+07	2.10305e+07	2.34187e+07	1.92298e+07	2.41265e+07	2.39252e+07	2.5671e+07	8.06803e+06	7.65375e+06	8.99366e+06	High
FALSE	High	Master Protein	P49718	DNA replication licensing factor MCM5 OS=Mus musculus OX=10090 GN=Mcm5 PE=1 SV=2	0	96.431	39	18	111	18	734	82.4	8.29	336.35	18	0	103.5	100.4	111.2	85	4.84	11.38	2.28	25.58	111.7	101.9	104.1	100.9	91.9	115	113.6	111.8	108.6	85.4	57.5	97.5	9.96901e+06	9.09138e+06	9.48798e+06	1.35532e+07	1.21413e+07	1.51142e+07	1.46007e+07	1.45305e+07	1.421e+07	4.63936e+06	3.2022e+06	5.44967e+06	High
FALSE	High	Master Protein	Q5XJY5	Coatomer subunit delta OS=Mus musculus OX=10090 GN=Arcn1 PE=1 SV=2	0	96.339	39	19	180	19	511	57.2	6.21	453.85	19	0	115.3	83.9	118.5	82.3	2	2.74	0.66	8.82	118.4	114	115.1	85.8	81.2	83.7	118.3	117.3	118.8	89.9	75.4	82.2	3.5849e+07	3.44852e+07	3.55728e+07	3.90481e+07	3.63913e+07	3.73084e+07	5.15527e+07	5.16935e+07	5.27141e+07	1.65612e+07	1.42273e+07	1.55706e+07	High
FALSE	High	Master Protein	Q64737	Trifunctional purine biosynthetic protein adenosine-3 OS=Mus musculus OX=10090 GN=Gart PE=1 SV=3	0	96.324	27	16	82	16	1010	107.4	6.68	292.47	16	0	116.3	84	118.9	80.8	7.26	3.61	7.67	8.52	115.9	115.5	130.9	83.7	85.8	79.8	121.2	104.8	118.6	80.6	88.5	74.7	9.14672e+06	9.10524e+06	1.0542e+07	9.92967e+06	1.0014e+07	9.26768e+06	1.37563e+07	1.20332e+07	1.37065e+07	3.86662e+06	4.35286e+06	3.6889e+06	High
FALSE	High	Master Protein	P50580	Proliferation-associated protein 2G4 OS=Mus musculus OX=10090 GN=Pa2g4 PE=1 SV=3	0	95.971	44	14	181	14	394	43.7	6.86	508.92	14	0	120.9	97.1	92.4	89.6	2.66	3.48	3.53	5.06	121.5	123.3	117.1	100.2	93.5	97.6	92.9	88	94.1	86.2	90.1	95.4	6.69775e+07	6.79622e+07	6.59053e+07	8.30761e+07	7.63096e+07	7.9207e+07	7.37355e+07	7.06304e+07	7.60235e+07	2.8906e+07	3.09435e+07	3.28925e+07	High
FALSE	High	Master Protein	Q9DBS1	Transmembrane protein 43 OS=Mus musculus OX=10090 GN=Tmem43 PE=1 SV=1	0	95.947	48	13	275	13	400	44.8	7.36	800.98	13	0	86.8	113.4	103.1	96.7	5.98	1.85	4.02	1.14	81.7	87.3	92.1	115.4	111.2	113.9	103.6	97.7	105.6	97.2	98.2	96	7.25741e+07	7.74275e+07	8.35157e+07	1.54056e+08	1.46204e+08	1.48835e+08	1.3235e+08	1.26229e+08	1.37365e+08	5.24622e+07	5.43566e+07	5.33438e+07	High
FALSE	High	Master Protein	Q9D8N0	Elongation factor 1-gamma OS=Mus musculus OX=10090 GN=Eef1g PE=1 SV=3	0	95.844	38	15	213	15	437	50	6.74	597.47	15	0	100.5	78.9	129.7	90.8	3.02	1.38	6.07	15.64	99.1	94.3	99.6	78.4	76.3	77.8	125	127.9	140	89.6	110.2	81.8	3.67717e+07	3.49648e+07	3.7742e+07	4.37178e+07	4.19023e+07	4.24879e+07	6.67224e+07	6.9074e+07	7.60895e+07	20206991	2.54883e+07	1.89963e+07	High
FALSE	High	Master Protein	P70698	CTP synthase 1 OS=Mus musculus OX=10090 GN=Ctps1 PE=1 SV=2	0	95.767	35	14	125	14	591	66.6	6.58	376.1	14	0	106.8	81.3	129.7	82.2	7.62	8.31	6.48	6.77	101.1	104.5	116.7	79.5	91.3	79.1	125.8	141	126.9	81.8	80.4	72	8.35186e+06	8.62577e+06	9.83794e+06	9.87054e+06	1.116e+07	9.61573e+06	1.49494e+07	1.69552e+07	1.53549e+07	4.10737e+06	4136986	3.72104e+06	High
FALSE	High	Master Protein	P53994	Ras-related protein Rab-2A OS=Mus musculus OX=10090 GN=Rab2a PE=1 SV=1	0	95.723	71	14	188	7	212	23.5	6.54	517.61	14	6	90	94.3	110	105.7	3.22	2.38	0.49	3.15	92.4	90.1	86.6	91.1	95.3	94.3	110.1	111	110.1	103.3	105.8	109.9	4.4081e+07	4.29596e+07	4.22035e+07	6.53431e+07	6.73241e+07	6.62413e+07	7.56171e+07	7.71178e+07	7.6957e+07	2.99829e+07	3.14595e+07	3.28273e+07	High
FALSE	High	Master Protein	Q60932	Voltage-dependent anion-selective channel protein 1 OS=Mus musculus OX=10090 GN=Vdac1 PE=1 SV=3	0	95.665	63	15	2082	14	296	32.3	8.43	6864.96	15	1	65.9	101.6	116.5	116	1.47	4.93	6.73	1.72	65.8	64.4	66.2	106.4	96.4	101.3	110	125.7	116.2	118	115.8	114	1.13588e+08	1.11129e+08	1.16771e+08	2.76264e+08	2.46413e+08	2.57591e+08	2.73404e+08	3.15991e+08	2.94199e+08	1.23914e+08	1.24609e+08	1.23199e+08	High
FALSE	High	Master Protein	O35286	ATP-dependent RNA helicase DHX15 OS=Mus musculus OX=10090 GN=Dhx15 PE=1 SV=2	0	95.394	28	18	161	17	795	90.9	7.46	416.7	18	1	78.9	74.8	145	101.3	4.51	13.75	6.48	8.39	73.8	80.7	76.7	72.7	84.9	64.6	140.1	141	156.9	112.8	98.5	97.3	1.17332e+07	1.28264e+07	1.24533e+07	17393871	1.99747e+07	1.51179e+07	3.20595e+07	3.26476e+07	3.65674e+07	1.09048e+07	9.75925e+06	9.67631e+06	High
FALSE	High	Master Protein	P70333	Heterogeneous nuclear ribonucleoprotein H2 OS=Mus musculus OX=10090 GN=Hnrnph2 PE=1 SV=1	0	95.151	37	11	147	5	449	49.2	6.3	402.72	11	6	110.2	96.4	112.8	80.6	5.74	5.85	4.58	1.09	118.9	109.7	106.6	100.2	89.2	96	112.3	108.5	118.7	79	80.2	80.7	4.76057e+07	4.38887e+07	4.35662e+07	6.03275e+07	5.28451e+07	5.65244e+07	6.46739e+07	6.32062e+07	6.9636e+07	1.92218e+07	2.00033e+07	2.01997e+07	High
FALSE	High	Master Protein	P57776	Elongation factor 1-delta OS=Mus musculus OX=10090 GN=Eef1d PE=1 SV=3	0	95.139	68	15	207	13	281	31.3	5.02	635.34	15	2	122.8	92.2	95.7	89.2	1.04	3.66	3.28	1.73	122.7	120.7	123	90.1	92.1	96.8	95.6	91.8	98	89.1	91.5	88.5	1.03578e+08	1.01809e+08	1.06022e+08	1.14396e+08	1.15126e+08	1.20195e+08	1.16186e+08	1.12772e+08	1.21161e+08	4.57523e+07	4.81126e+07	4.6757e+07	High
FALSE	High	Master Protein	P46935	E3 ubiquitin-protein ligase NEDD4 OS=Mus musculus OX=10090 GN=Nedd4 PE=1 SV=3	0	95.08	29	18	107	16	887	102.6	5.26	314.75	18	2	137.8	44	138.3	79.9	5.71	43.18	0.54	18.94	122.3	134.7	135.7	39.4	43	82.1	136.1	135.2	134.6	94.4	64.5	78.1	1.24613e+07	13715367	14120839	6.03398e+06	6.49194e+06	1.231e+07	1.99567e+07	2.00546e+07	2.01018e+07	5.8512e+06	4.09773e+06	4.9814e+06	High
FALSE	High	Master Protein	Q68FL6	Methionine--tRNA ligase, cytoplasmic OS=Mus musculus OX=10090 GN=Mars1 PE=1 SV=1	0	95.04	26	17	128	17	902	101.4	7.14	338.86	17	0	98.5	91.2	129.1	81.2	2.31	4.91	3.32	8.05	99.9	99.5	95.8	92.2	91	99.5	130.5	131.4	123.6	71.5	83	82.1	1.19534e+07	1.19086e+07	1.17033e+07	1.65904e+07	1.61245e+07	1.75303e+07	2.24805e+07	2.29004e+07	2.16819e+07	5.20757e+06	6.18968e+06	6.14549e+06	High
FALSE	High	Master Protein	Q9Z2I0	Mitochondrial proton/calcium exchanger protein OS=Mus musculus OX=10090 GN=Letm1 PE=1 SV=1	0	94.805	34	16	105	16	738	82.9	6.52	314.59	16	0	151.8	83.9	112.7	51.6	9.08	4.66	6.58	7.34	151.7	157.8	132.2	90.1	82.7	83.9	110	112.7	124.3	47.7	51.5	55.3	1.63435e+07	1.69905e+07	1.45403e+07	1.45942e+07	1.31809e+07	1.32973e+07	1.70601e+07	1.7667e+07	19626821	3.12476e+06	3.45946e+06	3.72484e+06	High
FALSE	High	Master Protein	Q62418	Drebrin-like protein OS=Mus musculus OX=10090 GN=Dbnl PE=1 SV=2	0	94.074	35	11	115	11	436	48.7	4.92	375.38	11	0	112	97.6	98.8	91.6	10.1	18.15	6.59	3.4	94.8	113.8	113.3	87.5	124.1	98.7	99.9	101.6	89.8	95	88.8	92.6	1.54e+07	1.84795e+07	1.87915e+07	2.13772e+07	2.98614e+07	2.36119e+07	2.33687e+07	2.40471e+07	2.13827e+07	9.39243e+06	8.99707e+06	9.42109e+06	High
FALSE	High	Master Protein	Q99JY9	Actin-related protein 3 OS=Mus musculus OX=10090 GN=Actr3 PE=1 SV=3	0	93.915	42	13	226	13	418	47.3	5.88	707.78	13	0	95.7	88.6	116.9	98.8	2.83	2.9	7.03	2.05	97.9	92.6	95.2	91.8	88.1	86.9	109.4	116.2	125.8	97	100.9	98.3	4.60267e+07	4.34705e+07	4.56526e+07	6.48962e+07	6.13024e+07	6.00795e+07	7.39826e+07	79517327	8.66142e+07	2.77086e+07	2.95583e+07	2.8893e+07	High
FALSE	High	Master Protein	Q9Z1X4	Interleukin enhancer-binding factor 3 OS=Mus musculus OX=10090 GN=Ilf3 PE=1 SV=2	0	93.706	29	18	165	18	898	96	8.76	444.75	18	0	89.3	107	105.9	97.9	9.07	4.93	9.37	10.07	83.8	99.9	88.9	106.6	112	101.5	105.5	91.8	110.2	111	91.3	97.5	1.76277e+07	2.10123e+07	1.91052e+07	33739454	3.48892e+07	3.14239e+07	3.1951e+07	2.81071e+07	3.39924e+07	1.42057e+07	1.19782e+07	1.28384e+07	High
FALSE	High	Master Protein	Q6NS46	Protein RRP5 homolog OS=Mus musculus OX=10090 GN=Pdcd11 PE=1 SV=2	0	93.64	14	16	103	16	1862	207.6	8.75	322.71	16	0	89.4	123.7	95.4	91.5	1.42	11.47	2.77	12.83	88.7	87.7	90.2	131.2	104.4	122.7	96.5	91.4	94.6	89.8	90.8	111.9	4.34818e+06	4.30118e+06	4.51809e+06	9.67966e+06	7.58175e+06	8.85515e+06	6.81356e+06	6.52277e+06	6.79898e+06	2.67839e+06	2.7748e+06	3.43548e+06	High
FALSE	High	Master Protein	Q91YT0	NADH dehydrogenase [ubiquinone] flavoprotein 1, mitochondrial OS=Mus musculus OX=10090 GN=Ndufv1 PE=1 SV=1	0	93.63	45	13	160	13	464	50.8	8.21	482.53	13	0	132.8	83.8	100.8	82.6	3.46	1.95	0.27	2.03	131.9	131.5	139.7	85.6	83.3	82.4	100.4	99.9	100.1	82	80	83.3	3.22389e+07	3.21224e+07	3.48732e+07	3.14576e+07	3.01364e+07	2.96455e+07	3.53291e+07	3.55414e+07	3.5856e+07	1.21954e+07	1.21917e+07	1.27438e+07	High
FALSE	High	Master Protein	Q91W50	Cold shock domain-containing protein E1 OS=Mus musculus OX=10090 GN=Csde1 PE=1 SV=1	0	93.34	26	18	133	18	798	88.7	6.37	375.77	18	0	110.7	79.4	131.4	78.5	2.4	0.85	9.99	22.35	110.2	105.4	106.1	76.9	76.1	75.6	147.5	125.9	123.5	75.2	71.7	106	1.41751e+07	1.35538e+07	1.39417e+07	1.48762e+07	1.44968e+07	1.43141e+07	2.73151e+07	2.35828e+07	2.32869e+07	5.88647e+06	5.75289e+06	8.53242e+06	High
FALSE	High	Master Protein	O08807	Peroxiredoxin-4 OS=Mus musculus OX=10090 GN=Prdx4 PE=1 SV=1	0	92.959	53	11	151	9	274	31	7.15	491.29	11	0	94.2	91.6	124.4	89.8	2	0.83	3.77	8.1	91.2	93.3	94.9	91.6	90.8	90.1	119.9	129.2	123.3	100.4	89	86.3	2.08965e+07	2.13688e+07	2.22011e+07	3.15687e+07	3.07902e+07	3.0384e+07	3.95437e+07	4.30763e+07	4.13812e+07	1.39827e+07	1.27101e+07	1.23765e+07	High
FALSE	High	Master Protein	P35700	Peroxiredoxin-1 OS=Mus musculus OX=10090 GN=Prdx1 PE=1 SV=1	0	92.828	70	14	267	12	199	22.2	8.12	641.22	14	2	86.9	89.6	130.7	92.8	0.72	2.1	2.74	0.69	86.8	87.1	88	92	89.7	88.2	126.2	133.1	130.9	92.9	92	93.2	2.66101e+08	2.66852e+08	2.75462e+08	4.2414e+08	4.07228e+08	3.98092e+08	5.56872e+08	5.94431e+08	5.88419e+08	1.73318e+08	1.75808e+08	1.78859e+08	High
FALSE	High	Master Protein	P51881	ADP/ATP translocase 2 OS=Mus musculus OX=10090 GN=Slc25a5 PE=1 SV=3	0	92.693	52	15	347	8	298	32.9	9.73	804.35	15	0	72.7	102.4	123.5	101.4	4.74	1.84	2.66	2.75	74.5	67.9	72.4	105.3	102.1	101.9	126.7	120.1	123.1	101.1	105.1	99.8	1.14319e+08	1.04075e+08	1.13434e+08	2.42812e+08	2.31728e+08	2.30019e+08	2.79552e+08	2.68103e+08	2.76699e+08	9.4282e+07	1.00488e+08	9.5727e+07	High
FALSE	High	Master Protein	Q8BMF4	Dihydrolipoyllysine-residue acetyltransferase component of pyruvate dehydrogenase complex, mitochondrial OS=Mus musculus OX=10090 GN=Dlat PE=1 SV=2	0	92.683	29	12	161	12	642	67.9	8.57	446.4	12	0	102	105.4	100.6	92	3.9	1.91	0.88	2.38	105	101.6	97.1	104.9	108.3	104.6	100.2	99.9	101.6	91.6	90.6	94.8	3.45125e+07	3.33767e+07	3.25955e+07	5.18768e+07	5.26891e+07	5.0608e+07	4.74159e+07	4.78208e+07	4.89365e+07	1.83121e+07	1.85569e+07	1.94967e+07	High
FALSE	High	Master Protein	Q99KQ4	Nicotinamide phosphoribosyltransferase OS=Mus musculus OX=10090 GN=Nampt PE=1 SV=1	0	92.531	47	16	165	16	491	55.4	7.15	426.23	16	0	62.9	110.3	110.6	116.2	3.87	6.11	5.27	4.34	62.6	64.7	59.9	109.7	109	121.3	109.9	101.2	111.8	115.5	122.2	112.2	1.31068e+07	1.3539e+07	1.28009e+07	3.45489e+07	3.37959e+07	3.73948e+07	3.31309e+07	3.08513e+07	3.43253e+07	1.47102e+07	1.59451e+07	1.47076e+07	High
FALSE	High	Master Protein	Q62351	Transferrin receptor protein 1 OS=Mus musculus OX=10090 GN=Tfrc PE=1 SV=1	0	92.529	26	18	117	18	763	85.7	6.57	338.4	18	0	86.8	128.4	59.5	125.3	1.59	2.11	7.67	3.47	87.7	85.4	87.9	129.8	133.9	128.7	60.2	60.2	52.5	127.6	126.6	119.6	6.42345e+07	6.24886e+07	6.56682e+07	1.42865e+08	1.45108e+08	1.38614e+08	6.34754e+07	6.41143e+07	5.6371e+07	5.67999e+07	5.77734e+07	5.48125e+07	High
FALSE	High	Master Protein	E9Q555	E3 ubiquitin-protein ligase RNF213 OS=Mus musculus OX=10090 GN=Rnf213 PE=1 SV=3	0	92.528	5	16	110	16	5148	583.9	6.77	321.9	16	0	36.2	200.9	62.9	100	44.14	15.4	3.97	34.45	21.1	36.5	53.8	202.4	155.9	209.5	64.5	59.7	63.4	100.7	79.1	153.5	495778	857337	1.29262e+06	7.1556e+06	5.42534e+06	7.2496e+06	2.18114e+06	2.04394e+06	2.18365e+06	1.44038e+06	1.15871e+06	2.25828e+06	High
FALSE	High	Master Protein	Q9CPY7	Cytosol aminopeptidase OS=Mus musculus OX=10090 GN=Lap3 PE=1 SV=3	0	92.31	43	15	130	15	519	56.1	7.72	382.04	15	0	164.5	57.9	127	50.6	3.62	11.96	1.78	11.87	156.7	168.2	164.7	67.3	58	53.4	127.1	130.8	126.5	42.7	50.6	54	20462841	2.19594e+07	2.19549e+07	1.32244e+07	1.1211e+07	1.0253e+07	2.38987e+07	2.48594e+07	2.42181e+07	3.38843e+06	4.12282e+06	4.4142e+06	High
FALSE	High	Master Protein	O88207	Collagen alpha-1(V) chain OS=Mus musculus OX=10090 GN=Col5a1 PE=1 SV=2	0	92.065	14	14	94	14	1838	183.6	4.98	270.38	14	0	210.6	91.3	27.7	70.4	2.56	12.03	26.07	22.01	200.8	211	203.9	88.3	100.2	78.8	26.8	26.5	40.8	61.9	68.1	92.8	1.53577e+07	1.61314e+07	1.59195e+07	1.01622e+07	1.13454e+07	8.86959e+06	2.95597e+06	2.94812e+06	4.57696e+06	2.88008e+06	3.24901e+06	4.44356e+06	High
FALSE	High	Master Protein	O08709	Peroxiredoxin-6 OS=Mus musculus OX=10090 GN=Prdx6 PE=1 SV=3	0	91.923	76	15	170	15	224	24.9	6.01	503.18	15	0	109.6	91	123.5	75.9	1.14	4.24	4.4	8.37	107.7	109.9	109.7	91.1	92.6	85.4	132.8	123.5	122.9	80.4	75.9	68	4.43559e+07	4.52593e+07	4.61509e+07	5.64256e+07	5.64929e+07	5.17707e+07	7.87784e+07	7.40945e+07	7.4218e+07	2.01443e+07	1.95004e+07	1.75394e+07	High
FALSE	High	Master Protein	Q8R3B1	1-phosphatidylinositol 4,5-bisphosphate phosphodiesterase delta-1 OS=Mus musculus OX=10090 GN=Plcd1 PE=1 SV=2	0	91.753	26	12	98	12	756	85.8	6.21	367.71	12	0	93.6	84.1	147.3	75	2.84	13.8	6.03	10.04	95.3	91.1	96.2	68.7	85.6	90	135.4	151.2	149.9	87.8	72.6	76.3	5.17731e+06	4.95032e+06	5.33485e+06	5.61723e+06	6.88721e+06	7.1996e+06	1.05905e+07	1.19601e+07	1.19396e+07	2.90051e+06	2.45809e+06	2.59395e+06	High
FALSE	High	Master Protein	Q501J6	Probable ATP-dependent RNA helicase DDX17 OS=Mus musculus OX=10090 GN=Ddx17 PE=1 SV=1	0	91.668	34	19	165	13	650	72.4	8.59	436.65	19	0	98.3	93.1	112.5	96.1	2.2	2.71	2.17	2.86	95.8	100.1	97.7	92.6	92.6	97	111.8	111.5	115.9	95.5	92.1	97.4	2.20646e+07	2.3043e+07	2.29656e+07	3.20468e+07	3.15458e+07	3.28537e+07	3.70567e+07	3.73753e+07	3.91052e+07	1.33669e+07	1.32124e+07	1.40382e+07	High
FALSE	High	Master Protein	Q4VA53	Sister chromatid cohesion protein PDS5 homolog B OS=Mus musculus OX=10090 GN=Pds5b PE=1 SV=1	0	91.579	16	18	107	16	1446	164.3	8.5	314.22	18	2	113.9	94	109.2	82.9	4.28	14.95	7.73	21.58	119.8	110	115.8	95.6	113	84	111.1	102.5	119.7	57.3	84.3	87	6.11962e+06	5.61556e+06	6.03734e+06	7.3411e+06	8.54184e+06	6.31367e+06	8.16517e+06	7.62443e+06	8.96154e+06	1.7792e+06	2.68393e+06	2.78152e+06	High
FALSE	High	Master Protein	Q8K1M6	Dynamin-1-like protein OS=Mus musculus OX=10090 GN=Dnm1l PE=1 SV=3	0	91.497	29	14	108	14	736	81.8	6.81	320.39	14	0	106	93.9	96.6	103.5	9.31	4.86	1.25	4.24	110.6	92.2	105.9	91.9	93.9	100.8	98.2	96.6	95.9	109.6	100.9	103.5	1.86621e+07	1.55443e+07	1.82514e+07	2.33318e+07	2.34588e+07	2.50269e+07	2.38589e+07	23730283	2.37084e+07	1.12464e+07	1.06164e+07	1.09289e+07	High
FALSE	High	Master Protein	Q91YH5	Atlastin-3 OS=Mus musculus OX=10090 GN=Atl3 PE=1 SV=1	0	91.182	40	13	154	13	541	60.5	6.1	421.37	13	0	122	83.1	119.1	75.9	2.74	2.42	0.58	7.04	122.7	117.1	123	83.6	84.9	81	119.8	119.7	118.6	71.2	76.3	82	1.93828e+07	1.84937e+07	1.98394e+07	1.98586e+07	1.98709e+07	1.88301e+07	2.72564e+07	2.75448e+07	2.74616e+07	6.846e+06	7.51824e+06	8.10966e+06	High
FALSE	High	Master Protein	Q99MN1	Lysine--tRNA ligase OS=Mus musculus OX=10090 GN=Kars1 PE=1 SV=1	0	91.064	32	17	173	17	595	67.8	5.94	535.39	17	0	72	137.4	68.2	122.4	1.67	0.48	3.05	2.05	71.9	73.7	71.3	137.2	136.9	138.1	68.1	67.8	71.6	122.2	118.3	123	8.54113e+07	8.74586e+07	8.65368e+07	2.45094e+08	2.4069e+08	2.41472e+08	1.16406e+08	1.17239e+08	1.24609e+08	8.82703e+07	8.76146e+07	9.14113e+07	High
FALSE	High	Master Protein	Q99LC5	Electron transfer flavoprotein subunit alpha, mitochondrial OS=Mus musculus OX=10090 GN=Etfa PE=1 SV=2	0	90.984	61	13	122	13	333	35	8.38	394.5	13	0	152.3	81.9	82	83.8	2.68	6.07	2.34	9.97	154.7	152.3	146.8	86	81.9	76.2	80.4	84.3	82	83.8	94.2	77.4	2.67165e+07	2.62801e+07	2.58791e+07	2.23376e+07	2.09232e+07	1.9358e+07	1.99837e+07	2.11775e+07	2.07565e+07	8.79833e+06	1.01365e+07	8.3597e+06	High
FALSE	High	Master Protein	Q2KN98	Cytospin-A OS=Mus musculus OX=10090 GN=Specc1l PE=1 SV=1	0	90.867	18	15	89	15	1118	124.4	5.76	261.87	15	0	102.6	134.9	69.1	93.4	9.11	5.76	12.28	15.09	109.4	91.3	98.6	127	129.6	141.4	79.2	66.4	63	115.1	89.7	89.3	6.81984e+06	5.69058e+06	6.27321e+06	1.1907e+07	1.19612e+07	1.29676e+07	7.10574e+06	6.02612e+06	5.75577e+06	4.36539e+06	3.48668e+06	3.48388e+06	High
FALSE	High	Master Protein	Q921G7	Electron transfer flavoprotein-ubiquinone oxidoreductase, mitochondrial OS=Mus musculus OX=10090 GN=Etfdh PE=1 SV=1	0	90.805	32	16	165	16	616	68	7.58	451.11	16	0	86.3	101.7	97.6	114.5	4.6	1.95	1.27	1.18	86.4	80.6	88.1	101.8	104.5	100.6	99.7	97.7	97.4	112.9	114.6	115.6	2.21805e+07	2.069e+07	2.30884e+07	3.93126e+07	3.97178e+07	3.80081e+07	3.68623e+07	3.65409e+07	3.66691e+07	1.76349e+07	1.83451e+07	1.85734e+07	High
FALSE	High	Master Protein	Q61941	NAD(P) transhydrogenase, mitochondrial OS=Mus musculus OX=10090 GN=Nnt PE=1 SV=2	0	90.73	18	17	138	17	1086	113.8	7.64	346.87	17	0	96.5	106.2	111	86.2	2.11	4.81	1.79	0.89	98.7	97.1	94.6	109.3	99.5	106.9	111.7	108.8	112.6	86.7	86.3	87.8	2.7408e+07	2.69609e+07	2.68358e+07	4.56498e+07	4.09407e+07	4.36876e+07	4.46583e+07	4.39946e+07	4.58391e+07	1.46499e+07	1.4948e+07	1.52682e+07	High
FALSE	High	Master Protein	Q8R1Q8	Cytoplasmic dynein 1 light intermediate chain 1 OS=Mus musculus OX=10090 GN=Dync1li1 PE=1 SV=1	0	90.724	38	15	119	15	523	56.6	6.42	325.15	15	0	95.7	99.7	114.5	90	5.26	6.58	13.53	15.04	98.3	99.4	90.2	109.5	96	102.4	124.7	117.6	95.5	74	99.9	92.5	1.24135e+07	1.254e+07	1.16204e+07	2.07952e+07	17946780	1.90282e+07	2.265e+07	2.16143e+07	1.76604e+07	5.67749e+06	7.85744e+06	7.3051e+06	High
FALSE	High	Master Protein	Q9QXS6	Drebrin OS=Mus musculus OX=10090 GN=Dbn1 PE=1 SV=4	0	90.539	30	13	128	13	706	77.2	4.49	416.08	13	0	159.8	88.7	52.5	99	2.77	8.2	3.86	23.22	164.6	163.3	156.3	85.4	90.6	100.3	54.1	53.6	50.3	69.3	101.2	110.9	2.71667e+07	2.69236e+07	2.6331e+07	2.1188e+07	22138335	2.43498e+07	1.2838e+07	1.28869e+07	1.21739e+07	6.95456e+06	1.04085e+07	1.14551e+07	High
FALSE	High	Master Protein	P27612	Phospholipase A-2-activating protein OS=Mus musculus OX=10090 GN=Plaa PE=1 SV=4	0	90.374	29	15	117	15	794	87.2	6.14	340.77	15	0	107.4	74.1	136.6	81.9	6.04	20.76	6.67	8.35	110.4	105.8	97.9	73	87.4	57.3	134.5	131.4	148.7	80.2	80.7	92.6	7.78983e+06	7.45873e+06	7.05228e+06	7.74753e+06	9.12738e+06	5.9461e+06	1.36561e+07	1.34943e+07	1.53715e+07	3.43894e+06	3.54666e+06	4.08841e+06	High
FALSE	High	Master Protein	Q9R1J0	Sterol-4-alpha-carboxylate 3-dehydrogenase, decarboxylating OS=Mus musculus OX=10090 GN=Nsdhl PE=1 SV=1	0	90.287	47	12	163	12	362	40.7	7.85	545.43	12	0	96.5	105.6	103.5	94.3	3.9	1.95	3.12	1.5	97.8	90.7	96.2	105.1	105.4	108.8	108.8	103	103.3	92	94.1	94.7	2.145e+07	1.98916e+07	2.15467e+07	3.46637e+07	3.42132e+07	3.51237e+07	3.43382e+07	3.28735e+07	3.31946e+07	1.22771e+07	1.28617e+07	1.30019e+07	High
FALSE	High	Master Protein	Q8K297	Procollagen galactosyltransferase 1 OS=Mus musculus OX=10090 GN=Colgalt1 PE=1 SV=2	0	90.125	30	14	141	14	617	71	7.28	466.6	14	0	102.4	104.5	88.6	104.5	6.81	4.16	7.61	3.79	96.5	101.2	110.3	103.3	109.9	101.6	87.5	94.2	80.9	102	103.2	109.4	1.6427e+07	1.72261e+07	1.91627e+07	2.64434e+07	2.76836e+07	2.54455e+07	2.14481e+07	2.33506e+07	2.01801e+07	1.0557e+07	1.09538e+07	1.16532e+07	High
FALSE	High	Master Protein	O55222	Integrin-linked protein kinase OS=Mus musculus OX=10090 GN=Ilk PE=1 SV=2	0	90.038	38	14	150	14	452	51.3	8.07	372.54	14	0	93.3	95.4	125	86.3	5.98	1.5	5.25	7.54	88.9	99.9	92.6	94.5	97.1	94.7	129.4	116.5	124.2	85.7	81.9	94.7	1.90236e+07	2.13687e+07	2.02251e+07	3.03907e+07	3.07421e+07	2.98274e+07	3.98344e+07	3.62821e+07	3.89278e+07	1.11468e+07	1.09142e+07	1.26756e+07	High
FALSE	High	Master Protein	Q91V41	Ras-related protein Rab-14 OS=Mus musculus OX=10090 GN=Rab14 PE=1 SV=3	0	89.74	64	10	111	9	215	23.9	6.21	367.31	10	1	92.2	89.5	123.1	95.2	2.68	6.33	2.11	3.05	95.1	90.4	91.3	88.7	98	87.5	122	119.6	124.7	97	91.3	94.4	3.10106e+07	2.9477e+07	3.04064e+07	4.34843e+07	4.7331e+07	4.19751e+07	5.72555e+07	5.67651e+07	5.96039e+07	1.92403e+07	1.85506e+07	1.92545e+07	High
FALSE	High	Master Protein	Q9Z0X1	Apoptosis-inducing factor 1, mitochondrial OS=Mus musculus OX=10090 GN=Aifm1 PE=1 SV=1	0	89.552	43	15	115	15	612	66.7	9.17	361.6	15	0	112.5	96.8	110	80.8	5.2	2.23	10.85	3.2	106.4	111.6	118	98.2	94	96	126.6	103	109.1	76.1	80.8	80.1	1.96878e+07	2.06487e+07	2.22965e+07	2.73493e+07	2.57472e+07	2.6148e+07	3.37352e+07	2.77617e+07	2.96017e+07	8.5709e+06	9.32407e+06	9.28361e+06	High
FALSE	High	Master Protein	Q921F2	TAR DNA-binding protein 43 OS=Mus musculus OX=10090 GN=Tardbp PE=1 SV=1	0	89.383	36	10	150	10	414	44.5	6.7	480.21	10	0	101.3	91.6	112.2	94.9	0.95	1.89	4.62	4.72	102.8	101.1	101.2	94.3	91.2	91.4	112	112.1	103.3	93.7	102.1	94.8	3.70793e+07	3.64566e+07	3.72454e+07	5.11394e+07	4.86677e+07	4.85127e+07	5.81137e+07	5.8853e+07	5.45955e+07	2.0557e+07	2.29513e+07	2.13854e+07	High
FALSE	High	Master Protein	B2RY56	RNA-binding protein 25 OS=Mus musculus OX=10090 GN=Rbm25 PE=1 SV=2	0	89.319	18	12	112	12	838	99.5	6.32	369.77	12	0	117.3	103.2	100.2	79.4	1.89	1.84	2.85	3.28	119.7	117.4	115.3	100.6	104.2	103.3	98.9	104.4	100.3	79.5	80.7	75.8	8.79244e+06	8.61643e+06	8.64333e+06	1.11081e+07	1.13301e+07	1.1163e+07	1.04511e+07	1.1163e+07	1.07917e+07	3.54982e+06	3.695e+06	3.48195e+06	High
FALSE	High	Master Protein	P70699	Lysosomal alpha-glucosidase OS=Mus musculus OX=10090 GN=Gaa PE=1 SV=2	0	89.222	22	15	152	15	953	106.2	5.83	487.63	15	0	111.4	92.8	107.6	88.2	2.57	7.13	2.38	6.32	108.7	113.7	113.6	94.6	85.4	98.2	109.8	110	105.4	80.6	90.2	89.9	1.71061e+07	1.78859e+07	1.82578e+07	2.23868e+07	1.98972e+07	2.27522e+07	2.48648e+07	2.51952e+07	2.43081e+07	7.71098e+06	8.85107e+06	8.85289e+06	High
FALSE	High	Master Protein	Q6PDG5	SWI/SNF complex subunit SMARCC2 OS=Mus musculus OX=10090 GN=Smarcc2 PE=1 SV=2	0	89.192	23	18	107	13	1213	132.5	5.59	288.37	18	5	104.6	123.9	89.2	82.2	6.83	3.84	2.84	5.82	93.6	105.1	106.1	121.2	124.5	130.7	93.3	88.3	89.6	82.6	77.6	87.2	1.78094e+07	1.99843e+07	2.06061e+07	3.46779e+07	3.50575e+07	3.65879e+07	2.55397e+07	2.44583e+07	24985922	9.5514e+06	9.19581e+06	1.03743e+07	High
FALSE	High	Master Protein	Q62523	Zyxin OS=Mus musculus OX=10090 GN=Zyx PE=1 SV=2	0	88.959	39	13	204	13	564	60.5	6.4	613.97	13	0	113.2	106.9	82.6	97.3	0.91	1.39	11.02	4.16	111.7	111.8	110	103.4	106.2	105.5	81.3	98	81.5	96	101.3	93.4	5.40945e+07	5.41247e+07	5.43945e+07	7.53112e+07	7.61339e+07	7.52212e+07	5.67177e+07	6.91228e+07	5.78515e+07	2.82821e+07	3.05973e+07	2.83279e+07	High
FALSE	High	Master Protein	Q99L04	Dehydrogenase/reductase SDR family member 1 OS=Mus musculus OX=10090 GN=Dhrs1 PE=1 SV=1	0	88.843	69	16	182	16	313	34	8.35	489.81	16	0	62.5	119.9	120.8	96.8	9.77	6.07	1.7	4.13	61.9	68.8	56.6	114.3	128.6	118.7	120.7	116.7	119.6	95.8	102.8	95.7	1.63267e+07	1.81232e+07	1.52357e+07	4.53179e+07	5.01964e+07	4.60758e+07	4.57979e+07	4.48196e+07	4.62138e+07	1.53704e+07	1.68911e+07	1.57869e+07	High
FALSE	High	Master Protein	Q99MN9	Propionyl-CoA carboxylase beta chain, mitochondrial OS=Mus musculus OX=10090 GN=Pccb PE=1 SV=2	0	88.472	40	16	134	16	541	58.4	7.66	367.93	16	0	96.1	99.4	116	88.5	9.02	1.74	3.48	13.88	85.9	102.9	96.8	100.2	101.4	98	112.1	116.9	120.2	75.9	89.1	100.5	1.38134e+07	1.65282e+07	1.58921e+07	2.42195e+07	2.41234e+07	2.3168e+07	2.59441e+07	2.73512e+07	2.83149e+07	7.42259e+06	8.93094e+06	1.01069e+07	High
FALSE	High	Master Protein	P62141	Serine/threonine-protein phosphatase PP1-beta catalytic subunit OS=Mus musculus OX=10090 GN=Ppp1cb PE=1 SV=3	0	88.422	49	11	208	4	327	37.2	6.19	625.34	11	0	118.6	99.9	96.7	84.8	1.56	7.97	12.17	9.87	121.7	118.1	120.7	103.1	101.8	89	98.4	83.9	107.1	76.6	93.3	86.4	1.18349e+07	1.14762e+07	1.19837e+07	1.50759e+07	1.46482e+07	1.27283e+07	1.37772e+07	11875804	1.52652e+07	4.52768e+06	5.65696e+06	5.25531e+06	High
FALSE	High	Master Protein	P62137	Serine/threonine-protein phosphatase PP1-alpha catalytic subunit OS=Mus musculus OX=10090 GN=Ppp1ca PE=1 SV=1	0	88.348	49	12	214	3	330	37.5	6.33	601.82	12	9	112.7	84.5	108.3	94.5	1.79	5.05	0.96	1.78	114	110	112	83.9	91.3	83.6	108.8	106.8	107.6	95.8	92.4	93.8	5.60866e+07	5.40848e+07	5.62176e+07	6.20544e+07	6.64607e+07	6.04838e+07	7.7014e+07	7.64316e+07	7.75434e+07	2.86433e+07	2.83336e+07	2.88753e+07	High
FALSE	High	Master Protein	Q9D154	Leukocyte elastase inhibitor A OS=Mus musculus OX=10090 GN=Serpinb1a PE=1 SV=1	0	88.293	43	13	153	13	379	42.5	6.21	456.3	13	0	138.4	54.5	147.3	59.8	0.64	19.91	2.63	5.34	137.4	136.1	137.7	46.9	69	54.1	150.8	146.3	143.1	62.8	59.3	56.4	47428581	4.69527e+07	4.8547e+07	2.43594e+07	3.5291e+07	2.74944e+07	7.49276e+07	7.35175e+07	7.24102e+07	1.31843e+07	1.27671e+07	1.21929e+07	High
FALSE	High	Master Protein	P48962	ADP/ATP translocase 1 OS=Mus musculus OX=10090 GN=Slc25a4 PE=1 SV=4	0	88.287	58	16	384	9	298	32.9	9.72	829.1	16	7	84	93.4	115.8	106.8	1.82	5.6	2.94	5.77	83.5	81.6	84.6	92.9	100	89.7	110.7	117.3	115.2	106.3	115.1	103.1	2.37211e+08	2.3159e+08	2.45202e+08	3.9654e+08	4.20346e+08	3.74797e+08	4.52644e+08	4.85093e+08	4.79287e+08	1.83521e+08	2.03769e+08	1.8318e+08	High
FALSE	High	Master Protein	Q99K48	Non-POU domain-containing octamer-binding protein OS=Mus musculus OX=10090 GN=Nono PE=1 SV=3	0	88.283	43	12	156	11	473	54.5	8.95	429.75	12	0	94.5	87	128	90.5	2.95	3.91	8.35	1.94	91.8	96.7	96.5	91.1	84.4	88.8	112.8	130.7	130.9	92.5	90.2	93.7	2.89748e+07	3.05281e+07	3.1104e+07	4.32727e+07	3.94315e+07	4.12634e+07	5.12349e+07	6.00731e+07	6.05616e+07	1.77554e+07	1.77421e+07	1.8509e+07	High
FALSE	High	Master Protein	Q7TQ48	Sarcalumenin OS=Mus musculus OX=10090 GN=Srl PE=1 SV=2	0	88.264	49	16	143	16	472	54.3	6.64	314.03	16	0	60	180.7	25.5	133.8	4.01	3.49	2.8	3.21	59.7	55.9	60.3	179.7	176.2	188.5	25.4	24.6	26	131.3	139.5	133	1.54301e+07	1.44545e+07	1.59107e+07	6.98799e+07	6.74693e+07	7.17388e+07	9.44804e+06	9.26264e+06	9.8619e+06	2.06571e+07	2.24896e+07	2.15301e+07	High
FALSE	High	Master Protein	P42208	Septin-2 OS=Mus musculus OX=10090 GN=Septin2 PE=1 SV=2	0	88.262	45	10	133	10	361	41.5	6.55	414.52	10	0	90.7	103.2	102.3	103.8	6.76	3.22	0.54	1.3	92.9	91	81.7	101.8	103.5	108.3	103.5	102.4	102.6	102.8	104.1	105.5	2.94245e+07	2.87811e+07	2.64162e+07	4.84539e+07	4.8507e+07	5.04425e+07	4.71446e+07	4.71957e+07	4.76145e+07	1.97854e+07	2.05339e+07	2.08928e+07	High
FALSE	High	Master Protein	Q61753	D-3-phosphoglycerate dehydrogenase OS=Mus musculus OX=10090 GN=Phgdh PE=1 SV=3	0	88.19	32	13	164	13	533	56.5	6.54	472.06	13	0	117.6	90.6	109.7	82.1	0.26	0.88	2.83	0.85	118.2	117.6	118	89.8	91.4	91	110.1	105.4	111.2	81.8	82.4	83.2	6.59873e+07	6.56125e+07	6.72143e+07	7.53728e+07	7.5475e+07	7.46972e+07	8.84332e+07	8.56081e+07	9.09004e+07	2.77533e+07	2.86512e+07	2.90465e+07	High
FALSE	High	Master Protein	Q9DBH5	Vesicular integral-membrane protein VIP36 OS=Mus musculus OX=10090 GN=Lman2 PE=1 SV=2	0	88.168	44	14	170	14	358	40.4	6.95	524.48	14	0	79	114.6	110.6	95.8	6.2	1.85	1.66	1.85	71.4	80.1	79.3	111.7	115.7	114.9	110.7	114	110.9	99.1	96.1	95.9	4.2016e+07	4.70584e+07	4.76031e+07	9.88281e+07	1.00757e+08	9.94787e+07	9.37282e+07	9.7642e+07	9.56075e+07	3.54471e+07	3.52425e+07	3.52851e+07	High
FALSE	High	Master Protein	Q60605	Myosin light polypeptide 6 OS=Mus musculus OX=10090 GN=Myl6 PE=1 SV=3	0	88.09	84	10	547	9	151	16.9	4.65	1425.83	10	1	93.8	119.1	80.1	107	2.76	3.02	1.21	6.24	97	93.6	91.8	119.2	112.9	118.8	79.9	79.6	81.4	116	106.8	102.8	3.5358e+08	3.41215e+08	3.41902e+08	6.53663e+08	6.09487e+08	6.37671e+08	4.19473e+08	4.2235e+08	4.34941e+08	2.57333e+08	2.42634e+08	2.34658e+08	High
FALSE	High	Master Protein	O88544	COP9 signalosome complex subunit 4 OS=Mus musculus OX=10090 GN=Cops4 PE=1 SV=1	0	88.057	51	14	101	14	406	46.3	5.83	295.5	14	0	106.1	90.5	120.9	82.5	9.73	4.26	10.9	2.77	115.4	106	94.9	90.5	95.6	88	134.4	108	120.9	82.5	84.1	79.6	1.16274e+07	10675386	9.76328e+06	1.37118e+07	1.42576e+07	1.30399e+07	1.94772e+07	1.58316e+07	1.78458e+07	5.0537e+06	5.27817e+06	5.01665e+06	High
FALSE	High	Master Protein	P30416	Peptidyl-prolyl cis-trans isomerase FKBP4 OS=Mus musculus OX=10090 GN=Fkbp4 PE=1 SV=5	0	88.046	36	15	163	15	458	51.5	5.72	407.69	15	0	87.6	93.8	127.6	91	14.31	5.05	5.2	4.02	87.8	89.5	68.4	93.8	94	102.4	135.2	121.9	127.8	97.4	91.2	90.7	2.07429e+07	2.11364e+07	1.6501e+07	3.33383e+07	3.28851e+07	3.55968e+07	4.60001e+07	4.19506e+07	4.42575e+07	1.40001e+07	1.34283e+07	1.34131e+07	High
FALSE	High	Master Protein	P67778	Prohibitin 1 OS=Mus musculus OX=10090 GN=Phb1 PE=1 SV=1	0	88.01	82	17	212	17	272	29.8	5.76	523.08	17	0	88.2	112.3	95.9	103.6	1.89	1.25	1.41	0.7	88	90.2	86.9	112.1	113.8	111	96.9	94.3	95.8	103.1	104.5	103.4	8.84075e+07	9.04888e+07	8.9062e+07	1.6922e+08	1.69129e+08	1.64007e+08	1.40096e+08	1.3778e+08	1.40945e+08	6.29702e+07	6.53968e+07	6.49946e+07	High
FALSE	High	Master Protein	O08784	Treacle protein OS=Mus musculus OX=10090 GN=Tcof1 PE=1 SV=1	0	87.916	21	18	148	18	1320	134.9	9.35	433.86	18	0	118	96.1	89	96.9	5.36	8.94	2.11	7.58	108.8	116.7	121.1	90.8	107.6	95	88	90.6	86.9	92.2	106.5	95.8	1.77188e+07	1.89845e+07	2.01194e+07	2.2232e+07	2.59285e+07	2.27463e+07	2.06064e+07	2.14591e+07	2.07382e+07	9.13249e+06	1.08104e+07	9.76092e+06	High
FALSE	High	Master Protein	P02469	Laminin subunit beta-1 OS=Mus musculus OX=10090 GN=Lamb1 PE=1 SV=3	0	87.72	15	20	141	20	1786	197	4.94	379.79	20	0	65	121.7	94	119.3	7.56	5.91	10.07	5.86	74	65.2	64.9	121.9	134.1	120.6	94.2	78.7	94.2	109.7	123	119.5	1.07489e+07	9.46562e+06	9.63675e+06	2.66439e+07	2.88489e+07	2.57995e+07	1.97155e+07	1.66527e+07	2.00701e+07	9.69559e+06	1.11378e+07	1.08687e+07	High
FALSE	High	Master Protein	Q8CH18	Cell division cycle and apoptosis regulator protein 1 OS=Mus musculus OX=10090 GN=Ccar1 PE=1 SV=1	0	87.665	20	16	118	16	1146	132	5.76	312.15	16	0	100.5	101.3	101.6	96.6	6.17	4.76	2.38	3.97	98.4	109.8	99.5	106.9	97.5	100.2	97.3	101.9	100.5	100	95.5	92.5	2.16555e+07	2.41671e+07	2.23545e+07	3.53751e+07	3.17619e+07	3.24709e+07	3.08258e+07	3.26638e+07	3.24223e+07	1.33922e+07	1.31095e+07	1.27363e+07	High
FALSE	High	Master Protein	P0DOV2	Interferon-activable protein 204 OS=Mus musculus OX=10090 GN=Ifi204 PE=1 SV=1	0	87.506	38	17	92	10	619	69.4	8.69	249.58	17	5	36.7	120.2	97.3	145.8	17.85	0.92	4.69	3.65	47.4	34.4	36.3	118.9	118.6	120.6	95.4	96.2	103.8	147.3	137.1	144.2	5.21248e+06	3.77812e+06	4.07694e+06	1.96566e+07	1.93006e+07	1.95157e+07	1.50963e+07	1.54015e+07	1.67206e+07	9.84854e+06	9.39667e+06	9.92626e+06	High
FALSE	High	Master Protein	P47856	Glutamine--fructose-6-phosphate aminotransferase [isomerizing] 1 OS=Mus musculus OX=10090 GN=Gfpt1 PE=1 SV=3	0	87.405	31	16	120	16	697	78.5	6.84	343.6	16	0	87.6	101.1	119.7	91.6	1.23	6.09	8.58	13.5	88.4	88.4	90.3	102.1	111.2	99	104	121.4	120.8	103.3	78.6	92.5	7.00525e+06	6.99686e+06	7.30291e+06	1.21602e+07	1.30377e+07	1.15389e+07	1.18523e+07	1.39988e+07	1.40249e+07	4.9738e+06	3.88157e+06	4.58646e+06	High
FALSE	High	Master Protein	Q60737	Casein kinase II subunit alpha OS=Mus musculus OX=10090 GN=Csnk2a1 PE=1 SV=2	0	87.4	45	12	130	12	391	45.1	7.74	444.29	12	0	85.6	99	119.6	95.9	4.47	5.63	7.16	8.66	89.5	82.1	84.1	97.3	91.4	102.3	117.5	131.8	116	94.2	88.8	105.1	1.49015e+07	1.36695e+07	1.42986e+07	2.43593e+07	2.25362e+07	2.50768e+07	2.81557e+07	3.19423e+07	2.82965e+07	9.53867e+06	9.21362e+06	1.09522e+07	High
FALSE	High	Master Protein	P62880	Guanine nucleotide-binding protein G(I)/G(S)/G(T) subunit beta-2 OS=Mus musculus OX=10090 GN=Gnb2 PE=1 SV=3	0	87.385	64	13	148	6	340	37.3	6	451.86	13	7	83.1	91.4	125.7	99.7	1.91	4.44	0.8	2.57	86.1	83.4	83.2	91.8	93.5	85.8	127.4	126.2	125.4	100.1	100.9	96.1	3.64283e+07	3.52615e+07	3.59575e+07	5.83791e+07	5.85678e+07	5.34468e+07	7.76004e+07	7.77214e+07	7.77622e+07	2.57529e+07	2.66129e+07	2.54561e+07	High
FALSE	High	Master Protein	O08539	Myc box-dependent-interacting protein 1 OS=Mus musculus OX=10090 GN=Bin1 PE=1 SV=1	0	87.181	30	13	125	13	588	64.4	5.03	414.47	13	0	131.1	82.7	108.2	78	4.23	2.28	2.43	1.21	133.8	132.2	123.6	83.4	83.4	80.2	109.1	111.9	106.6	79.5	77.6	78.7	2.02188e+07	1.99536e+07	1.90604e+07	1.89502e+07	1.86548e+07	1.78213e+07	2.37217e+07	2.46111e+07	2.36013e+07	7.30461e+06	7.30699e+06	7.43636e+06	High
FALSE	High	Master Protein	P42225	Signal transducer and activator of transcription 1 OS=Mus musculus OX=10090 GN=Stat1 PE=1 SV=1	0	87.086	31	17	73	17	749	87.1	5.58	220.69	17	0	31.4	169.2	37.9	161.5	21.28	12.26	13.06	4.9	41.7	30.3	28.6	163.2	197.4	158.6	32.4	42	36.5	149.2	155.8	164.4	3.11203e+06	2.25816e+06	2.17794e+06	1.83137e+07	2.18103e+07	1.74144e+07	3.47983e+06	4.56534e+06	3.99434e+06	6.76979e+06	7.24505e+06	7.67994e+06	High
FALSE	High	Master Protein	P14901	Heme oxygenase 1 OS=Mus musculus OX=10090 GN=Hmox1 PE=1 SV=1	0	87.04	60	10	103	10	289	32.9	6.54	373.98	10	0	30.5	100.8	160.1	108.6	6.86	6.68	2.65	4.62	33.3	29.2	30.1	109.2	96.2	99.5	158.1	156.6	164.6	112.9	103	107.2	5.89758e+06	5.1776e+06	5.45658e+06	2.91383e+07	2.52545e+07	2.59688e+07	4.03609e+07	4.04363e+07	4.27746e+07	1.21822e+07	1.13898e+07	1.18971e+07	High
FALSE	High	Master Protein	Q9JLV5	Cullin-3 OS=Mus musculus OX=10090 GN=Cul3 PE=1 SV=1	0	87.006	24	14	94	14	768	88.9	8.46	257.06	14	0	102.5	51.6	73.5	172.4	13.68	8.28	4.69	6.11	82.3	106.6	104.1	59.6	52.4	51.3	70.7	77.7	74.7	162.3	175.1	183.3	2.31459e+07	2.99617e+07	2.98855e+07	2.51839e+07	2.17953e+07	2.12128e+07	2.86322e+07	3.18051e+07	3.07715e+07	2.77535e+07	3.06893e+07	3.22609e+07	High
FALSE	High	Master Protein	Q9JIF0	Protein arginine N-methyltransferase 1 OS=Mus musculus OX=10090 GN=Prmt1 PE=1 SV=1	0	86.915	44	14	115	14	371	42.4	5.43	329.91	14	0	97.6	82	138.8	81.6	6.42	4.91	6.04	4.33	105.1	97.7	92.6	81.1	88.7	82	142.4	138.9	126.7	85.1	78	81.7	2.03529e+07	1.89034e+07	1.82936e+07	2.36146e+07	2.54088e+07	2.33617e+07	3.96667e+07	3.91454e+07	3.59504e+07	1.00156e+07	9.41267e+06	9.89396e+06	High
FALSE	High	Master Protein	Q9WVJ2	26S proteasome non-ATPase regulatory subunit 13 OS=Mus musculus OX=10090 GN=Psmd13 PE=1 SV=1	0	86.884	50	15	163	15	376	42.8	5.71	477.04	15	0	86.4	106	108.6	99	1.11	1.72	1.67	4.89	88.1	86.4	86.5	106.3	103.1	106.2	108.8	107.8	111.3	93.4	99.2	102.9	3.42639e+07	3.35715e+07	3.43386e+07	62180874	59366660	6.07552e+07	6.08645e+07	6.09952e+07	6.34183e+07	2.208e+07	2.40404e+07	2.50433e+07	High
FALSE	High	Master Protein	Q9DB05	Alpha-soluble NSF attachment protein OS=Mus musculus OX=10090 GN=Napa PE=1 SV=1	0	86.756	45	11	116	11	295	33.2	5.45	416.14	11	0	111.2	90.1	113.1	85.6	2.21	10.52	3.84	1.64	109.1	111.8	114	80.4	90.5	99.4	114.2	106.6	113.7	86	85.8	88.4	1.33552e+07	1.36752e+07	1.4251e+07	1.48077e+07	1.64027e+07	1.79021e+07	2.01211e+07	1.89865e+07	2.03909e+07	6.40537e+06	6.54731e+06	6.7703e+06	High
FALSE	High	Master Protein	Q61171	Peroxiredoxin-2 OS=Mus musculus OX=10090 GN=Prdx2 PE=1 SV=3	0	86.685	74	12	304	12	198	21.8	5.41	866.11	12	0	147.8	73.5	107.9	70.8	1.86	8.88	7.68	4.88	145.1	140.6	145.4	71.7	83.5	72.1	104.4	119.8	105.9	67.6	74.3	69.5	2.87412e+08	2.7837e+08	2.93966e+08	2.1349e+08	2.44933e+08	2.10127e+08	2.97652e+08	3.45258e+08	3.07423e+08	8.14567e+07	9.17166e+07	8.61411e+07	High
FALSE	High	Master Protein	Q8BH97	Reticulocalbin-3 OS=Mus musculus OX=10090 GN=Rcn3 PE=1 SV=1	0	86.675	34	10	104	10	328	38	4.88	331.74	10	0	190.7	48.9	108.9	51.4	4.52	1.95	9.13	6.82	190.1	196.7	179.8	47.9	49.8	48.8	123.1	103.4	108.6	46.9	53.7	51.3	2.33972e+07	2.41919e+07	2.25839e+07	8.8694e+06	9.07734e+06	8.83432e+06	2.18021e+07	1.8527e+07	1.95884e+07	3.50697e+06	4.11555e+06	3.94839e+06	High
FALSE	High	Master Protein	P26040	Ezrin OS=Mus musculus OX=10090 GN=Ezr PE=1 SV=3	0	86.656	23	13	231	6	586	69.4	6.1	633.19	13	0	108	95.7	100.7	95.6	2.24	4.34	5.18	1.75	111.3	107.5	106.7	93.2	95.3	101.3	95	105.3	100.2	92.9	96.1	95.2	3.16251e+07	3.0538e+07	3.09661e+07	3.98425e+07	4.00875e+07	4.2359e+07	38836551	4.35779e+07	4.1725e+07	1.60513e+07	1.70217e+07	1.69216e+07	High
FALSE	High	Master Protein	Q8BXZ1	Protein disulfide-isomerase TMX3 OS=Mus musculus OX=10090 GN=Tmx3 PE=1 SV=2	0	86.381	32	13	154	13	456	51.8	5.16	428.8	13	0	101.4	112.6	82.5	103.4	4.52	1.23	2.7	7.21	106	96.9	100.8	112.3	109.8	111.9	85.6	82	81.4	112.6	97.8	102.8	2.73358e+07	2.49684e+07	2.65453e+07	4.35651e+07	4.19111e+07	42469417	3.17534e+07	3.07986e+07	3.07539e+07	1.76622e+07	1.57237e+07	1.65882e+07	High
FALSE	High	Master Protein	Q58A65	C-Jun-amino-terminal kinase-interacting protein 4 OS=Mus musculus OX=10090 GN=Spag9 PE=1 SV=2	0	86.303	15	15	92	15	1321	146.1	5.15	242.22	15	0	133.1	85.8	103	78.1	3.45	6.01	10.24	12.45	135.8	127	129.8	76.6	83.7	86.2	118.7	99.4	100.4	92.4	76.2	73.9	8.82422e+06	8.24498e+06	8.60982e+06	7.48977e+06	8.04684e+06	8.23977e+06	1.11022e+07	9.40436e+06	9.55825e+06	3.65027e+06	3.08439e+06	3.0067e+06	High
FALSE	High	Master Protein	F8VPU2	FERM, ARHGEF and pleckstrin domain-containing protein 1 OS=Mus musculus OX=10090 GN=Farp1 PE=1 SV=1	0	86.22	21	15	142	15	1048	118.8	7.88	427.82	15	0	81.2	113.6	94.4	110.8	3.26	7.67	5.59	15.11	79.9	85.2	82.1	114.8	102.7	119.4	95.4	97.9	87.8	94.6	128.4	111.9	8.30573e+06	8.85566e+06	8.71032e+06	1.79416e+07	1.58063e+07	1.82624e+07	1.42754e+07	1.48152e+07	1.33804e+07	5.98427e+06	8.31939e+06	7.28098e+06	High
FALSE	High	Master Protein	Q9Z1T1	AP-3 complex subunit beta-1 OS=Mus musculus OX=10090 GN=Ap3b1 PE=1 SV=2	0	86.193	22	17	99	17	1105	122.7	5.66	243.23	17	0	77.9	82	150.7	89.5	6.72	18.78	6.53	10.96	77.6	70.2	80	81.7	69	100.2	150.2	136	154.2	89.2	86.3	105.4	4.17754e+06	3.77619e+06	4.39407e+06	6.61135e+06	5.49983e+06	7.94025e+06	1.16333e+07	1.06547e+07	1.21658e+07	2.9206e+06	2.89622e+06	3.5494e+06	High
FALSE	High	Master Protein	E9Q912	Rap1 GTPase-GDP dissociation stimulator 1 OS=Mus musculus OX=10090 GN=Rap1gds1 PE=2 SV=1	0	85.913	33	15	94	15	607	66	5.35	276.75	15	0	99.3	154.3	46.3	100.1	6.31	6.1	5.66	2.58	107.7	95.6	98.4	162.4	143.7	152.9	45.9	44.5	49.6	102.6	99.1	97.6	8.41637e+07	7.46457e+07	7.84937e+07	1.90819e+08	1.66246e+08	1.75849e+08	5.16084e+07	5.06216e+07	5.68107e+07	4.87739e+07	4.82831e+07	4.7728e+07	High
FALSE	High	Master Protein	Q8R050	Eukaryotic peptide chain release factor GTP-binding subunit ERF3A OS=Mus musculus OX=10090 GN=Gspt1 PE=1 SV=2	0	85.81	25	13	137	10	636	68.6	5.21	374.68	13	4	118.9	91.1	113	77	1.38	5.04	2.91	2.45	120.2	120.5	117.5	92.1	94.4	85.6	115.3	114.3	109.2	78.2	74.8	77.9	2.07442e+07	2.07751e+07	2.06999e+07	2.39053e+07	2.41057e+07	2.17278e+07	2.86281e+07	2.87078e+07	2.76024e+07	8.20094e+06	8.03776e+06	8.40511e+06	High
FALSE	High	Master Protein	P70227	Inositol 1,4,5-trisphosphate receptor type 3 OS=Mus musculus OX=10090 GN=Itpr3 PE=1 SV=3	0	85.595	13	20	58	20	2670	304.1	6.54	156.68	20	0	44.1	115.7	103.1	137.1	23.87	1.38	1.95	4.26	38.1	59.8	43.6	114.3	113	116.1	104.8	101	101.9	141.8	130.3	135.4	2.44381e+06	3.83023e+06	2.85442e+06	1.10159e+07	1.07232e+07	1.09544e+07	9.66705e+06	9.42127e+06	9.57004e+06	5.52889e+06	5204623	5.4324e+06	High
FALSE	High	Master Protein	Q61335	B-cell receptor-associated protein 31 OS=Mus musculus OX=10090 GN=Bcap31 PE=1 SV=4	0	85.521	22	7	148	7	245	27.9	8.7	456.07	7	0	109.9	119.1	76	95	3.12	1.23	4.46	2.42	112.2	110.1	105.5	119.3	120.7	117.8	72.2	78.9	76.1	95.2	98.3	93.8	3.51927e+07	3.44981e+07	3.37876e+07	5.62544e+07	5.60444e+07	5.43501e+07	3.25842e+07	3.60276e+07	3.49887e+07	1.815e+07	1.92152e+07	1.84038e+07	High
FALSE	High	Master Protein	Q9DCL9	Bifunctional phosphoribosylaminoimidazole carboxylase/phosphoribosylaminoimidazole succinocarboxamide synthetase OS=Mus musculus OX=10090 GN=Paics PE=1 SV=4	0	85.457	35	12	157	12	425	47	7.23	472.05	12	0	119.6	83.8	122.1	74.5	4.59	2.18	2.83	8.37	116.6	119.3	127.3	84.2	83.6	80.8	124.4	117.6	121.7	68.8	81.3	74.3	2.69595e+07	2.75664e+07	3.00438e+07	2.92695e+07	2.86279e+07	2.74962e+07	4.14167e+07	3.9597e+07	4.12571e+07	9.68111e+06	1.17228e+07	10758753	High
FALSE	High	Master Protein	Q8BWY3	Eukaryotic peptide chain release factor subunit 1 OS=Mus musculus OX=10090 GN=Etf1 PE=1 SV=4	0	85.357	35	11	107	11	437	49	5.71	291.59	11	0	119.6	75.9	142.2	62.3	6.15	10.27	5.26	7.25	130.1	118.5	116.1	75.2	73.3	88.2	141	128.5	140.9	67.6	61.8	58.7	1.64833e+07	1.50031e+07	1.50216e+07	1.43304e+07	1.3753e+07	1.64459e+07	2.5713e+07	2.36999e+07	2.61656e+07	5.21121e+06	4.87752e+06	4652811	High
FALSE	High	Master Protein	Q9WV91	Prostaglandin F2 receptor negative regulator OS=Mus musculus OX=10090 GN=Ptgfrn PE=1 SV=2	0	85.353	25	18	194	18	879	98.7	6.61	477.35	18	0	112.3	96.6	94.3	96.8	6.48	9.94	10.31	4.26	111.7	103.4	117.7	96.1	108.7	89.5	93.8	104	84.6	96.3	101.2	93	3.07999e+07	2.8482e+07	3.31227e+07	3.98297e+07	4.43669e+07	3.63194e+07	3.72048e+07	4.17281e+07	3.41679e+07	1.61509e+07	1.73884e+07	1.6042e+07	High
FALSE	High	Master Protein	P27641	X-ray repair cross-complementing protein 5 OS=Mus musculus OX=10090 GN=Xrcc5 PE=1 SV=4	0	85.306	25	16	149	16	732	83	5.16	426.27	16	0	113.7	101.5	117.5	67.4	4.93	17.38	3.8	4.32	109.2	120.5	114.2	102	78.9	112.1	118	114.3	123.2	67.2	72.6	67.7	1.63658e+07	1.80457e+07	1.74707e+07	2.29795e+07	1.75127e+07	2.47089e+07	2.54512e+07	2.4927e+07	2.70592e+07	6.12762e+06	6.78339e+06	6.348e+06	High
FALSE	High	Master Protein	Q8CJG0	Protein argonaute-2 OS=Mus musculus OX=10090 GN=Ago2 PE=1 SV=3	0	85.281	27	16	83	16	860	97.2	9.19	236.01	16	0	96	102.5	106.7	94.7	5.85	6.34	16.55	3.84	107.8	98.5	96.9	94.6	106.3	105.2	82.1	112.5	109.5	97.2	91.3	98.1	7.65444e+06	6.98805e+06	7.02048e+06	1.00991e+07	1.11741e+07	1.09873e+07	8.38294e+06	1.16216e+07	1.13942e+07	4.19718e+06	4.04058e+06	4.35579e+06	High
FALSE	High	Master Protein	G5E870	E3 ubiquitin-protein ligase TRIP12 OS=Mus musculus OX=10090 GN=Trip12 PE=1 SV=1	0	85.261	11	15	80	15	2025	224	8.35	233.83	15	0	123.2	79.7	142	55.1	1.47	8.02	8.03	31.01	120.4	123.8	121	78.3	84.4	71.9	153.1	139.4	130.6	54.1	79.3	43.7	4.23043e+06	4.34579e+06	4.33956e+06	4.13343e+06	4.38999e+06	3.71538e+06	7.73826e+06	7.13004e+06	6.72248e+06	1.1554e+06	1.73584e+06	960365	High
FALSE	High	Master Protein	Q3TCN2	Putative phospholipase B-like 2 OS=Mus musculus OX=10090 GN=Plbd2 PE=1 SV=2	0	85.152	39	15	115	15	594	66.2	6.13	286.66	15	0	122.3	81.4	128.5	67.8	0.76	7.76	4.37	10.97	121.8	123.6	122.8	81.7	84.2	72.5	128.9	138.8	128.7	71.4	57.6	68	1.35972e+07	1.37976e+07	1.3995e+07	1.37213e+07	1.39186e+07	1.19124e+07	2.07234e+07	2.25681e+07	2.10631e+07	4.8508e+06	4.00826e+06	4.75154e+06	High
FALSE	High	Master Protein	Q8BUK6	Protein Hook homolog 3 OS=Mus musculus OX=10090 GN=Hook3 PE=1 SV=2	0	85.099	26	15	115	15	718	83.2	5.19	323.26	15	0	51.4	159.3	60	129.4	8.58	4.24	2.51	4.26	56.7	51.5	47.8	160.9	159.6	148.8	59.2	62.2	60.1	126.3	129.6	137.2	2.38303e+07	2.16327e+07	2.0519e+07	1.01701e+08	9.93221e+07	9.20475e+07	3.58413e+07	3.806e+07	3.70156e+07	3.22846e+07	3.39629e+07	3.60879e+07	High
FALSE	High	Master Protein	Q8R550	SH3 domain-containing kinase-binding protein 1 OS=Mus musculus OX=10090 GN=Sh3kbp1 PE=1 SV=1	0	84.86	28	15	167	15	709	78.1	7.55	481.95	15	0	95.5	112.4	81	111.1	7.77	7.67	3.08	1.22	106.9	93.6	93.7	107.6	110.3	123.9	81.3	76.5	79.5	109	107.5	110.1	1.99393e+07	1.74588e+07	1.78531e+07	3.02006e+07	3.04632e+07	3.40239e+07	2.18335e+07	2.07761e+07	2.17428e+07	1.23716e+07	1.24957e+07	1.28553e+07	High
FALSE	High	Master Protein	O35344	Importin subunit alpha-4 OS=Mus musculus OX=10090 GN=Kpna3 PE=1 SV=1	0	84.854	42	13	123	9	521	57.7	4.94	378.19	13	4	113.3	90.1	114.8	81.8	0.84	5.49	2.4	5.33	113.2	114.6	112.8	90	86.5	96.3	115.7	110.5	114.7	77.6	81.7	86.3	1.39188e+07	1.40851e+07	1.4161e+07	1.66318e+07	1.57384e+07	1.7425e+07	2.04633e+07	1.97796e+07	2.0666e+07	5.80185e+06	6.26058e+06	6.64051e+06	High
FALSE	High	Master Protein	P47754	F-actin-capping protein subunit alpha-2 OS=Mus musculus OX=10090 GN=Capza2 PE=1 SV=3	0	84.844	57	12	179	11	286	32.9	5.85	618.2	12	1	112.5	82.1	111.5	93.9	6.57	1.28	4.53	5.03	124.6	111.8	111	81.6	82.1	80.1	110.7	114.8	104.9	88	93.3	97.3	4.36056e+07	3.91037e+07	3.96842e+07	4.29632e+07	4.25256e+07	4.12472e+07	5.57934e+07	5.84901e+07	5.37903e+07	1.87309e+07	2.03548e+07	2.13144e+07	High
FALSE	High	Master Protein	Q7TMB8	Cytoplasmic FMR1-interacting protein 1 OS=Mus musculus OX=10090 GN=Cyfip1 PE=1 SV=1	0	84.721	17	18	83	12	1253	145.1	6.9	223.73	18	5	79.2	99.8	163.2	57.7	5.12	18.18	9.89	30.7	76.3	83.8	77.4	101.2	71.2	97.5	159.5	188.4	159.5	56.4	46	82.8	4.73349e+06	5.19574e+06	4.90046e+06	9.43559e+06	6.53773e+06	8.9026e+06	1.42378e+07	1.70156e+07	1.4495e+07	2.12824e+06	1.77803e+06	3.21203e+06	High
FALSE	High	Master Protein	Q6P1F6	Serine/threonine-protein phosphatase 2A 55 kDa regulatory subunit B alpha isoform OS=Mus musculus OX=10090 GN=Ppp2r2a PE=1 SV=1	0	84.682	42	13	118	8	447	51.7	6.2	373.04	13	5	90.9	90.6	104.3	114.2	3.8	2.72	2.76	8.59	85.2	90.8	91.2	90.5	90.4	94.8	108.3	102.8	104.1	123.7	114.1	104.1	1.40511e+07	1.49735e+07	1.53644e+07	2.24497e+07	2.20763e+07	2.30078e+07	2.57273e+07	2.46862e+07	2.51737e+07	1.24118e+07	1.17294e+07	1.07486e+07	High
FALSE	High	Master Protein	Q3UZ39	Leucine-rich repeat flightless-interacting protein 1 OS=Mus musculus OX=10090 GN=Lrrfip1 PE=1 SV=2	0	84.515	29	11	132	10	729	79.2	4.82	485.28	11	2	83.8	135.9	71.6	108.6	1.88	3.87	16.56	2.93	84.6	87.2	84.3	133.8	137.1	144.3	76.1	55	72.3	109.6	110.9	104.9	1.24089e+07	1.27858e+07	1.2622e+07	2.95176e+07	2.9787e+07	3.11469e+07	1.60699e+07	1.17533e+07	1.5538e+07	9.78043e+06	1.01428e+07	9.62925e+06	High
FALSE	High	Master Protein	O88447	Kinesin light chain 1 OS=Mus musculus OX=10090 GN=Klc1 PE=1 SV=3	0	84.262	32	15	129	12	541	61.4	5.68	377.56	15	3	122.8	91.1	93.1	93	3.51	10.73	2.05	3.7	122.8	122.5	130.2	91.2	77.8	96.1	89.9	93.1	93.3	91.7	98.3	93.1	1.58106e+07	1.57592e+07	1.71189e+07	1.76505e+07	1.48246e+07	1.8209e+07	1.6662e+07	1.74489e+07	1.75966e+07	7.18032e+06	7.88871e+06	7.49627e+06	High
FALSE	High	Master Protein	O35640	Annexin A8 OS=Mus musculus OX=10090 GN=Anxa8 PE=1 SV=2	0	84.207	53	12	159	12	327	36.7	5.94	496.91	12	0	66.6	126.7	80.1	126.6	5.7	0.78	3.82	5.07	72.2	65.1	66	125.9	124	125.5	78.6	84.3	79.4	120.5	125.4	133.2	3.48558e+07	3.14237e+07	3.25108e+07	9.13861e+07	8.86464e+07	8.91716e+07	5.4617e+07	5.92453e+07	5.6178e+07	3.53746e+07	3.77446e+07	4.02417e+07	High
FALSE	High	Master Protein	Q9QZQ8	Core histone macro-H2A.1 OS=Mus musculus OX=10090 GN=Macroh2a1 PE=1 SV=4	0	83.984	44	13	92	11	369	39.3	9.83	251.3	13	2	80.9	101.4	139.4	78.2	3.27	3.55	5.62	17.05	76.4	81.1	80.7	101.2	101.9	95.4	145.5	130.1	139	78	98.8	71.9	1.03633e+07	1.09903e+07	1.11761e+07	2.06332e+07	2.04567e+07	1.90479e+07	2.84095e+07	25682133	2.76349e+07	6.4347e+06	8.35428e+06	6.09833e+06	High
FALSE	High	Master Protein	Q91ZW3	SWI/SNF-related matrix-associated actin-dependent regulator of chromatin subfamily A member 5 OS=Mus musculus OX=10090 GN=Smarca5 PE=1 SV=1	0	83.878	20	19	101	19	1051	121.6	8.15	278.34	19	0	100.1	104.6	118.5	76.9	7.56	2.87	9.13	8.96	88.7	99.9	102.6	104.4	107.1	101.2	130	118.3	108.3	88	76.8	74.7	9.96744e+06	1.12162e+07	1.1762e+07	1.76424e+07	17816497	1.67236e+07	2.10089e+07	1.93401e+07	17823200	6.01163e+06	5.373e+06	5.25316e+06	High
FALSE	High	Master Protein	Q8C1A5	Thimet oligopeptidase OS=Mus musculus OX=10090 GN=Thop1 PE=1 SV=1	0	83.798	25	14	119	14	687	78	6.06	364.23	14	0	146.7	74.3	103.4	75.6	5.98	18.11	9.77	12.11	149.9	140.3	133.1	93.2	71	67.3	98.6	98.9	116.5	72.3	87.8	71.1	1.78717e+07	1.67122e+07	1.6199e+07	1.6702e+07	1.25282e+07	1.18123e+07	1.6918e+07	1.71564e+07	2.03423e+07	5.239e+06	6.52537e+06	5.30545e+06	High
FALSE	High	Master Protein	P47962	Large ribosomal subunit protein uL18 OS=Mus musculus OX=10090 GN=Rpl5 PE=1 SV=3	0	83.7	47	11	192	11	297	34.4	9.77	553.34	11	0	124.8	94.9	114.4	65.9	3.84	1.56	1.83	2.2	124.5	122.6	131.8	92.4	95.2	94.7	114.2	110.9	114.8	65.1	67.9	65.8	7.3332e+07	7.21667e+07	7.92466e+07	8.18555e+07	8.29949e+07	8.20456e+07	9.67823e+07	9.50906e+07	9.90391e+07	2.33232e+07	2.49234e+07	2.42353e+07	High
FALSE	High	Master Protein	P70271	PDZ and LIM domain protein 4 OS=Mus musculus OX=10090 GN=Pdlim4 PE=1 SV=3	0	83.665	45	12	137	12	330	35.5	8.05	369.71	12	0	139.4	85.2	99	76.5	3.54	0.87	1.13	1.87	144.2	139.5	134.4	84.8	86.2	85.3	99.1	98.2	100.4	76.9	76.6	74.3	3.3157e+07	3.20594e+07	3.15364e+07	2.93068e+07	2.93446e+07	2.88363e+07	3.27757e+07	3.28651e+07	3.38313e+07	1.07567e+07	1.09707e+07	1.06906e+07	High
FALSE	High	Master Protein	P19157	Glutathione S-transferase P 1 OS=Mus musculus OX=10090 GN=Gstp1 PE=1 SV=2	0	83.594	40	7	208	7	210	23.6	7.87	607.7	7	0	83.6	93.5	132.1	90.8	3.22	1.45	1.3	6.92	87.7	82.5	83.6	93.4	94.3	91.7	132	130.3	133.7	90.7	96.3	83.8	8.14396e+07	7.66153e+07	7.92522e+07	1.30468e+08	1.29709e+08	1.25307e+08	1.76511e+08	1.76157e+08	1.81992e+08	5.12437e+07	5.57267e+07	4.87074e+07	High
FALSE	High	Master Protein	P51174	Long-chain specific acyl-CoA dehydrogenase, mitochondrial OS=Mus musculus OX=10090 GN=Acadl PE=1 SV=2	0	83.283	32	13	148	13	430	47.9	8.31	447.44	13	0	124	95.6	92.1	88.4	1.89	1.64	1.82	2.17	124.7	120.7	124.7	93.6	96.1	96.5	95.2	92	92.7	88.9	85.7	89.1	6.91246e+07	6.68509e+07	7.05649e+07	7.80301e+07	7.88722e+07	7.8695e+07	7.59375e+07	7.41979e+07	7.52774e+07	2.99666e+07	2.96033e+07	3.09008e+07	High
FALSE	High	Master Protein	Q8BJ71	Nuclear pore complex protein Nup93 OS=Mus musculus OX=10090 GN=Nup93 PE=1 SV=1	0	83.192	28	18	127	18	819	93.2	5.72	353.23	18	0	81.9	103.4	115.5	99.2	2.85	3.45	6.32	3.22	78.8	82.5	83.2	104.1	102.8	109.7	118.9	116.4	105.4	99.9	102.3	96	1.90737e+07	19934311	2.05474e+07	3.78701e+07	3.683e+07	3.9044e+07	4.13906e+07	4.09822e+07	3.73603e+07	1.47017e+07	1.54241e+07	1.45279e+07	High
FALSE	High	Master Protein	Q9WV80	Sorting nexin-1 OS=Mus musculus OX=10090 GN=Snx1 PE=1 SV=1	0	83.075	33	15	123	14	522	58.9	5.22	347.32	15	1	59.7	94	78.6	167.7	2.77	8.06	3.18	28.1	60.7	58.7	57.5	85.2	92.4	100.1	74.3	77.2	79.1	222.9	164.7	127.2	2.9694e+07	2.86784e+07	2.87013e+07	6.26476e+07	6.69118e+07	7.20438e+07	52309863	5.49773e+07	5.6742e+07	6.63324e+07	5.0231e+07	3.89535e+07	High
FALSE	High	Master Protein	Q9JMA1	Ubiquitin carboxyl-terminal hydrolase 14 OS=Mus musculus OX=10090 GN=Usp14 PE=1 SV=3	0	83.064	41	15	126	15	493	56	5.24	342.62	15	0	83	98	99.4	119.6	7.35	4.55	0.06	8.79	83.4	80.8	92.8	98.6	99.8	91.6	100	100	99.9	120.3	106.3	126.5	2.26324e+07	2.19012e+07	2.56919e+07	4.02184e+07	4.00597e+07	3.6574e+07	3.90326e+07	3.95098e+07	3.9727e+07	1.9842e+07	1.79768e+07	2.14816e+07	High
FALSE	High	Master Protein	P06801	NADP-dependent malic enzyme OS=Mus musculus OX=10090 GN=Me1 PE=1 SV=2	0	83.032	42	15	110	15	572	63.9	7.44	326.36	15	0	123.1	62.2	150.3	64.4	8.5	3.6	3.5	10.45	122.8	107	125.7	64	59.5	62	157.5	147.3	150	64.3	76.3	63.6	1.47156e+07	1.28084e+07	1.53689e+07	1.15219e+07	1.05544e+07	1.09354e+07	2.71643e+07	2.56861e+07	2.634e+07	4.6844e+06	5.69523e+06	4.77055e+06	High
FALSE	High	Master Protein	Q61584	RNA-binding protein FXR1 OS=Mus musculus OX=10090 GN=Fxr1 PE=1 SV=2	0	83.014	31	15	125	14	677	76.2	6.98	323.32	15	1	102.2	84.9	112	100.9	0.64	3.64	2.91	7.42	101.7	102.9	102.7	86.8	80.9	85.3	111.1	112.6	117.5	91.3	101.4	105.7	1.43587e+07	1.45232e+07	1.48067e+07	1.84255e+07	1.69028e+07	1.77163e+07	2.25802e+07	2.31353e+07	2.42963e+07	7.84068e+06	8.91753e+06	9.33808e+06	High
FALSE	High	Master Protein	Q9WTR5	Cadherin-13 OS=Mus musculus OX=10090 GN=Cdh13 PE=1 SV=2	0	82.895	24	11	113	11	714	78.1	5.12	362.72	11	0	93.5	130.1	57.6	118.8	3.55	0.99	4.21	3.1	98.4	93	92.2	131.4	129	129.4	57.3	53.6	58	123.4	118.1	116.3	2.3625e+07	2.2317e+07	2.26126e+07	4.74603e+07	4.5866e+07	4.573e+07	1.98035e+07	1.87264e+07	2.0396e+07	1.80266e+07	1.76817e+07	1.74761e+07	High
FALSE	High	Master Protein	P63330	Serine/threonine-protein phosphatase 2A catalytic subunit alpha isoform OS=Mus musculus OX=10090 GN=Ppp2ca PE=1 SV=1	0	82.872	47	10	115	9	309	35.6	5.54	365.28	10	1	107.6	97.5	108.9	85.9	3.74	0.88	2.93	4.7	109.8	102.4	108.7	98.5	99.7	98	110.6	110	104.8	86.8	81.4	89.3	3.41767e+07	3.18592e+07	3.45618e+07	4.61276e+07	4.59467e+07	4.48947e+07	4.95753e+07	4.9849e+07	4.78295e+07	1.6438e+07	1.57979e+07	1.73974e+07	High
FALSE	High	Master Protein	D3YXK2	Scaffold attachment factor B1 OS=Mus musculus OX=10090 GN=Safb PE=1 SV=2	0	82.712	24	15	93	11	937	105	5.35	245.38	15	4	83.5	92.9	117.4	106.2	23.11	20.41	2.29	3.58	111.1	71.5	82.6	72.2	91.9	109.5	119.3	116.1	114	107	99.8	105	9.89109e+06	6.36057e+06	7.5119e+06	9.67614e+06	1.21239e+07	1.43451e+07	1.52893e+07	1.50584e+07	1.48745e+07	5.79779e+06	5.54168e+06	5.85298e+06	High
FALSE	High	Master Protein	O70309	Integrin beta-5 OS=Mus musculus OX=10090 GN=Itgb5 PE=1 SV=2	0	82.63	24	11	73	11	798	87.9	6.16	227.33	11	0	113.3	101.8	86.5	98.4	3.07	13.32	11.39	13.89	112.1	110.9	117.5	107.1	82.3	100.8	85.7	75.7	95.2	120.9	94.5	97.3	5.39325e+06	5.33309e+06	5.76891e+06	7.74733e+06	5.86131e+06	7.13402e+06	5.93082e+06	5.30411e+06	6.71344e+06	3.53711e+06	2.83403e+06	2.93046e+06	High
FALSE	High	Master Protein	O08749	Dihydrolipoyl dehydrogenase, mitochondrial OS=Mus musculus OX=10090 GN=Dld PE=1 SV=2	0	82.604	30	13	151	13	509	54.2	7.9	436.34	13	0	157.7	82.9	92.6	66.8	1.23	4.4	1.31	3.85	159.9	158.6	156.1	83.7	83.3	77.3	93.1	94.8	92.4	64.2	67.2	69.3	6.74326e+07	6.6849e+07	6.71988e+07	5.30576e+07	5.20184e+07	4.79639e+07	5.64968e+07	5.81685e+07	5.70876e+07	1.64647e+07	1.76595e+07	1.82961e+07	High
FALSE	High	Master Protein	Q9D964	Glycine amidinotransferase, mitochondrial OS=Mus musculus OX=10090 GN=Gatm PE=1 SV=1	0	82.433	45	12	108	12	423	48.3	7.88	370.26	12	0	110.8	122.1	55	112.1	2.29	2.8	10.92	7.91	115.1	110.4	111	120.7	122.3	127.3	49.4	55.1	61.5	115.7	112.3	99.3	1.17703e+07	1.12843e+07	1.15849e+07	1.85585e+07	1.85172e+07	1.91595e+07	7.27011e+06	8.20655e+06	9.21237e+06	7.19679e+06	7.15547e+06	6.35725e+06	High
FALSE	High	Master Protein	Q9QYJ0	DnaJ homolog subfamily A member 2 OS=Mus musculus OX=10090 GN=Dnaja2 PE=1 SV=1	0	82.28	50	13	178	13	412	45.7	6.48	472.74	13	0	109.7	97.4	98.1	94.8	6.6	5.37	2.49	2.57	99.6	110.4	113.1	98	103.8	93.2	98.7	101.8	96.9	92.2	95.4	97	7.1411e+07	7.9078e+07	8.27242e+07	1.05609e+08	1.10092e+08	9.83137e+07	1.01826e+08	1.06173e+08	1.01741e+08	4.01774e+07	4.26314e+07	4.34829e+07	High
FALSE	High	Master Protein	P22315	Ferrochelatase, mitochondrial OS=Mus musculus OX=10090 GN=Fech PE=1 SV=3	0	81.959	35	10	98	10	422	47.4	8.91	288.12	10	0	205.2	56.8	88.5	49.4	2.66	13.23	9.8	6.84	205	215.3	206.7	57.2	48.9	63.8	93.2	76.9	89.2	44.2	49.9	49.8	1.4228e+07	1.49392e+07	1.4647e+07	5.9736e+06	5.02326e+06	6.5208e+06	9.30663e+06	7.77192e+06	9.07089e+06	1.86416e+06	2.1578e+06	2.16306e+06	High
FALSE	High	Master Protein	Q8VEM8	Solute carrier family 25 member 3 OS=Mus musculus OX=10090 GN=Slc25a3 PE=1 SV=1	0	81.71	48	13	232	13	357	39.6	9.26	594.25	13	0	61.3	101.1	108	129.6	6.61	12.68	11.74	5.42	58.9	58.5	65.7	97.1	115.1	90.3	103.8	125.1	101.8	123.3	135.9	124.6	8.05199e+07	7.99743e+07	9.16982e+07	1.99699e+08	2.32894e+08	1.81681e+08	2.042e+08	2.49039e+08	2.03946e+08	1.02502e+08	1.15775e+08	1.06566e+08	High
FALSE	High	Master Protein	Q08093	Calponin-2 OS=Mus musculus OX=10090 GN=Cnn2 PE=1 SV=1	0	81.491	55	11	193	10	305	33.1	7.62	564.72	11	0	105.9	104.8	81.1	108.2	2.48	1.97	3.34	5.45	102.9	106.5	108	105.4	102.4	106.4	81.6	85.4	80.1	100.6	108.8	111.9	2.4484e+07	2.53364e+07	2.62364e+07	3.77042e+07	3.60771e+07	3.72526e+07	2.79439e+07	2.9599e+07	2.79361e+07	1.45608e+07	1.61382e+07	1.66653e+07	High
FALSE	High	Master Protein	Q9WV32	Actin-related protein 2/3 complex subunit 1B OS=Mus musculus OX=10090 GN=Arpc1b PE=1 SV=4	0	81.347	39	10	123	9	372	41	8.35	442.23	10	1	104.1	105.8	105.4	84.7	6.3	0.28	0.88	8.55	102.8	104.3	115.2	106.1	105.7	106.3	105.6	106.6	104.8	84.9	84.9	72.9	3.3935e+07	3.44123e+07	3.8824e+07	5.26694e+07	5.16869e+07	5.16697e+07	5.01863e+07	5.12729e+07	5.07219e+07	1.70472e+07	1.7475e+07	1.50662e+07	High
FALSE	High	Master Protein	P17742	Peptidyl-prolyl cis-trans isomerase A OS=Mus musculus OX=10090 GN=Ppia PE=1 SV=2	0	81.308	65	10	524	10	164	18	7.9	1185.92	10	0	98.2	92.6	121.3	87.9	2.9	8.62	3.94	6.82	95.2	100.7	97.1	96.9	81.6	91.6	119.9	127.8	119.1	86	86.9	97.1	4.37406e+08	4.62839e+08	4.55887e+08	6.69844e+08	5.55346e+08	6.19613e+08	7.93494e+08	8.55259e+08	8.01985e+08	2.40445e+08	2.49038e+08	2.79233e+08	High
FALSE	High	Master Protein	O88643	Serine/threonine-protein kinase PAK 1 OS=Mus musculus OX=10090 GN=Pak1 PE=1 SV=1	0	81.1	30	13	151	7	545	60.7	5.74	451.64	13	3	81.8	129.7	77	111.5	3.93	2.31	12.67	13.45	81.2	75.5	80.4	130.8	124.9	127.6	75.7	92.9	74.5	109.7	98.5	128.4	1.49097e+07	1.38501e+07	1.50712e+07	3.61154e+07	3.39526e+07	3.44653e+07	2.00183e+07	2.48205e+07	2.00383e+07	1.22472e+07	1.12761e+07	1.47537e+07	High
FALSE	High	Master Protein	P63085	Mitogen-activated protein kinase 1 OS=Mus musculus OX=10090 GN=Mapk1 PE=1 SV=3	0	81.086	58	15	150	12	358	41.2	6.98	434.71	15	3	93.9	84.4	135.6	86.1	5.45	8.02	1.94	3.14	91.6	93	101.2	83.7	94.5	81.6	130.2	134.8	134.4	85.4	82.1	87.4	1.79573e+07	1.8221e+07	2.02549e+07	2.46557e+07	2.74173e+07	2.35238e+07	3.67106e+07	3.84636e+07	3.85981e+07	1.01755e+07	1.00266e+07	1.07144e+07	High
FALSE	High	Master Protein	O70251	Elongation factor 1-beta OS=Mus musculus OX=10090 GN=Eef1b PE=1 SV=5	0	80.98	51	8	121	6	225	24.7	4.69	398.93	8	0	158.2	70	113	58.7	5.76	4.09	7.56	17.89	152.4	171	161.5	68.3	71.5	74.1	115.4	102.6	118.6	60	61	43.5	5.29409e+07	5.93724e+07	5.7268e+07	3.56736e+07	3.67584e+07	3.78869e+07	5.76639e+07	5.1868e+07	6.03883e+07	1.26673e+07	1.32073e+07	9.45888e+06	High
FALSE	High	Master Protein	P20060	Beta-hexosaminidase subunit beta OS=Mus musculus OX=10090 GN=Hexb PE=1 SV=2	0	80.875	38	14	138	14	536	61.1	8.12	385.62	14	0	83.7	97.2	116.6	102.5	4.73	3.09	2.2	5.01	82.7	81.7	89	95.7	101	95.9	111.5	115.2	116.3	109.7	101.2	100.2	1.34683e+07	1.32967e+07	1.48065e+07	2.34423e+07	2.43633e+07	2.29951e+07	2.61513e+07	2.73121e+07	2.77781e+07	1.08651e+07	1.02734e+07	1.02168e+07	High
FALSE	High	Master Protein	Q9CY58	SERPINE1 mRNA-binding protein 1 OS=Mus musculus OX=10090 GN=Serbp1 PE=1 SV=2	0	80.861	31	10	165	10	407	44.7	8.54	470.8	10	0	110.8	97.2	95.5	96.5	3.95	2.28	7.21	4.49	109.1	111.3	117.7	97.3	101.4	97.7	84.5	96.2	95.9	100.2	91.6	97	2.7714e+07	2.82758e+07	3.05201e+07	3.7193e+07	3.81496e+07	3.65396e+07	3.09138e+07	3.5568e+07	3.57186e+07	1.54842e+07	1.45125e+07	1.54175e+07	High
FALSE	High	Master Protein	Q9DBC7	cAMP-dependent protein kinase type I-alpha regulatory subunit OS=Mus musculus OX=10090 GN=Prkar1a PE=1 SV=3	0	80.794	31	12	178	12	381	43.2	5.35	499.85	12	0	134.5	78.3	97.6	89.6	3.72	4.68	4.45	4.26	139.5	134.6	129.5	75.2	78.3	82.5	90.6	97.6	98.3	89.6	88.5	95.7	3.79123e+07	3.65552e+07	3.59287e+07	3.07163e+07	3.15106e+07	3.29894e+07	3.54399e+07	3.8607e+07	3.91481e+07	1.48139e+07	1.49862e+07	1.62784e+07	High
FALSE	High	Master Protein	Q9CVB6	Actin-related protein 2/3 complex subunit 2 OS=Mus musculus OX=10090 GN=Arpc2 PE=1 SV=3	0	80.751	58	15	182	15	300	34.3	7.36	471.45	15	0	93.9	88.5	113.4	104.2	0.79	4.41	2.26	3.24	94.2	94	92.8	93.1	85.3	88.6	109.3	113.8	113.5	102.2	108.9	104.4	2.98102e+07	2.97138e+07	2.99845e+07	4.42995e+07	3.99449e+07	4.12429e+07	49768321	5.24281e+07	5.26454e+07	1.96665e+07	2.14702e+07	2.06636e+07	High
FALSE	High	Master Protein	Q60598	Src substrate cortactin OS=Mus musculus OX=10090 GN=Cttn PE=1 SV=2	0	80.741	28	13	139	13	546	61.2	5.4	378.34	13	0	125.5	90.1	96.4	88	4.91	1.79	2.22	2.56	133.5	125.5	121.3	90	87.3	90.1	94.3	98.6	96.4	85.3	88	89.7	3.89611e+07	3.65952e+07	3.61234e+07	39504638	3.77066e+07	3.8682e+07	3.96091e+07	4.18797e+07	4.12183e+07	1.51314e+07	1.60014e+07	1.63833e+07	High
FALSE	High	Master Protein	P55937	Golgin subfamily A member 3 OS=Mus musculus OX=10090 GN=Golga3 PE=1 SV=3	0	80.677	16	16	71	16	1487	167.1	5.4	196.22	16	0	68.1	59.6	32.9	239.5	13.63	5.88	15.09	9.04	81.6	62.5	69.5	61.2	55	60.8	28.1	38.1	33.5	252.9	212.4	244.4	7.45284e+06	5.69901e+06	6.47598e+06	8.40131e+06	7.4348e+06	8.17102e+06	3.68966e+06	5.06386e+06	4.48675e+06	1.40432e+07	1.2084e+07	1.3963e+07	High
FALSE	High	Master Protein	P60122	RuvB-like 1 OS=Mus musculus OX=10090 GN=Ruvbl1 PE=1 SV=1	0	80.545	41	14	185	14	456	50.2	6.42	523.83	14	0	97.4	107.4	98.7	96.5	0.76	6.78	3.47	2.27	98	97.2	98.7	108.1	98.2	112.2	99.4	94.2	100.6	100.4	97.1	96.1	3.00198e+07	2.97453e+07	3.08461e+07	4.97801e+07	4.45186e+07	5.05677e+07	4.37994e+07	4.19789e+07	4.51306e+07	1.8693e+07	1.85272e+07	1.8425e+07	High
FALSE	High	Master Protein	P62702	Small ribosomal subunit protein eS4 OS=Mus musculus OX=10090 GN=Rps4x PE=1 SV=2	0	80.543	50	13	153	13	263	29.6	10.15	393.56	13	0	91.3	86.5	137.5	84.6	1.78	2.6	2.12	5.98	93.4	90.1	91.9	85.2	89.7	87	138.3	140.3	134.6	85.1	87	77.6	4.96563e+07	4.78943e+07	49856928	6.80869e+07	7.0573e+07	6.80566e+07	1.05818e+08	1.08614e+08	1.04843e+08	2.75212e+07	2.88137e+07	2.58051e+07	High
FALSE	High	Master Protein	O55201	Transcription elongation factor SPT5 OS=Mus musculus OX=10090 GN=Supt5h PE=1 SV=1	0	80.54	16	11	82	11	1082	120.6	5.05	239.79	11	0	105.4	100.1	97.2	97.3	15.5	14.03	3.73	15.5	94	105	127.1	99.6	105.9	80.3	96.8	95.2	102.2	96.9	83.4	113.7	4.04067e+06	4.50877e+06	5.57626e+06	6.4389e+06	6.73689e+06	5.0754e+06	5.98911e+06	5.9542e+06	6.43475e+06	2.53172e+06	2.23441e+06	3.05857e+06	High
FALSE	High	Master Protein	Q9DC69	NADH dehydrogenase [ubiquinone] 1 alpha subcomplex subunit 9, mitochondrial OS=Mus musculus OX=10090 GN=Ndufa9 PE=1 SV=2	0	80.504	48	14	89	14	377	42.5	9.74	244.75	14	0	131.1	74.2	125.8	69	4.39	10.16	9.19	7.44	128	128.1	138	78.8	64.3	72.5	122.9	140.4	118.2	65.9	67.4	75.5	1.38644e+07	1.38717e+07	1.52672e+07	1.2846e+07	1.03101e+07	1.15568e+07	1.91726e+07	2.21434e+07	1.87651e+07	4.34089e+06	4.55269e+06	5.12024e+06	High
FALSE	High	Master Protein	Q9CPV4	Glyoxalase domain-containing protein 4 OS=Mus musculus OX=10090 GN=Glod4 PE=1 SV=1	0	80.488	49	15	140	15	298	33.3	5.47	435.46	15	0	103.4	86.5	118.9	91.1	9.73	13.08	2.84	3.22	104.7	89.1	107	87.6	102.1	78.9	120.4	121.7	115.3	92.2	87.8	93.3	1.88898e+07	1.6066e+07	1.97189e+07	2.37656e+07	2.72781e+07	2.09587e+07	3.12658e+07	3.19892e+07	3.0499e+07	1.01185e+07	9.87441e+06	1.05409e+07	High
FALSE	High	Master Protein	O88456	Calpain small subunit 1 OS=Mus musculus OX=10090 GN=Capns1 PE=1 SV=2	0	80.376	43	8	142	8	268	28.4	5.63	525.11	8	0	122.4	80.8	107.7	89.1	4.88	5.39	1.53	1.08	122.3	125.2	113.9	88	80.8	79.8	105.7	107.6	108.9	89.1	88.4	90.3	2.40143e+07	2.45709e+07	2.28306e+07	2.59833e+07	2.34816e+07	2.30652e+07	2.98607e+07	3.07588e+07	3.13407e+07	1.06396e+07	1.08137e+07	1.10916e+07	High
FALSE	High	Master Protein	P18242	Cathepsin D OS=Mus musculus OX=10090 GN=Ctsd PE=1 SV=1	0	80.339	39	12	154	12	410	44.9	7.15	468.26	12	0	109	105.5	80.5	104.9	8.09	3.99	6.11	4.32	98.9	108.5	116.3	99.9	108.2	105	80.2	88.7	79.7	100.6	104.4	109.6	6.29091e+07	6.8983e+07	7.55375e+07	9.5582e+07	1.01871e+08	9.82977e+07	7.33719e+07	8.20895e+07	7.42449e+07	3.88952e+07	4.13768e+07	4.36124e+07	High
FALSE	High	Master Protein	Q9WVE8	Protein kinase C and casein kinase substrate in neurons protein 2 OS=Mus musculus OX=10090 GN=Pacsin2 PE=1 SV=1	0	80.221	34	13	149	13	486	55.8	5.2	447.36	13	0	118.9	85.1	109.4	86.6	3.51	1.81	8.17	8.79	120.1	126.9	118.9	85.2	86	88.2	96.6	110.5	112.6	90.8	87.5	76.6	2.41284e+07	2.54698e+07	2.43908e+07	2.5744e+07	2.55702e+07	2.60792e+07	2.79244e+07	3.2323e+07	3.31391e+07	1.10943e+07	1.09536e+07	9.62228e+06	High
FALSE	High	Master Protein	Q91W90	Thioredoxin domain-containing protein 5 OS=Mus musculus OX=10090 GN=Txndc5 PE=1 SV=2	0	80.22	45	11	107	11	417	46.4	5.78	318.67	11	0	164.4	67	101.4	67.3	8.07	10.88	4.52	17.87	168.4	161.5	143.7	65.9	60.8	75.2	107.2	99	99.6	87.9	64.7	66.1	3.21137e+07	3.07935e+07	2.79831e+07	1.88868e+07	1.71667e+07	2.11147e+07	2.94396e+07	2.74736e+07	2.78446e+07	1.01956e+07	7.6856e+06	7.88921e+06	High
FALSE	High	Master Protein	P37040	NADPH--cytochrome P450 reductase OS=Mus musculus OX=10090 GN=Por PE=1 SV=2	0	80.144	30	15	120	15	678	77	5.53	331.92	15	0	98.7	95.6	117.9	87.9	9.17	12.21	4.32	7.29	111.1	93	98.6	77.7	97.9	95.4	116.1	125.8	117.7	87.8	95.9	83.1	1.16916e+07	9.78505e+06	1.05924e+07	1.22893e+07	1.52445e+07	1.47799e+07	1.75808e+07	1.9266e+07	1.81576e+07	5.61663e+06	6.28939e+06	5.47133e+06	High
FALSE	High	Master Protein	O89079	Coatomer subunit epsilon OS=Mus musculus OX=10090 GN=Cope PE=1 SV=3	0	80.114	51	9	99	9	308	34.5	5.06	347.61	9	0	144.9	81	101.9	72.2	3.93	3.05	11.31	7.73	137.2	144.1	148.4	82.9	78	80.6	101.3	115.6	92.5	79.4	71.8	68.3	1.46571e+07	1.53798e+07	1.61799e+07	1.33081e+07	1.23248e+07	1.26629e+07	1.55756e+07	1.79716e+07	1.44712e+07	5.15562e+06	4.78124e+06	4.56509e+06	High
FALSE	High	Master Protein	Q9D8W5	26S proteasome non-ATPase regulatory subunit 12 OS=Mus musculus OX=10090 GN=Psmd12 PE=1 SV=4	0	80.076	41	15	124	15	456	52.9	7.06	352.88	15	0	117.9	75	123.6	83.6	5.8	7.83	4.93	17.59	113.2	111.8	124.1	70.1	81	72	115	126.6	118.7	79.9	107.3	80.3	2.04752e+07	2.02026e+07	2.2916e+07	1.905e+07	2.16771e+07	1.91609e+07	2.99258e+07	3.33204e+07	3.14531e+07	8.78422e+06	1.20891e+07	9.09009e+06	High
FALSE	High	Master Protein	Q569Z6	Thyroid hormone receptor-associated protein 3 OS=Mus musculus OX=10090 GN=Thrap3 PE=1 SV=1	0	79.989	15	15	126	14	951	108.1	10.17	290.71	15	1	104.3	120.2	78.6	96.9	5.94	3.12	3.97	3.22	101.6	103.5	113.3	119.2	119.3	112.9	77.9	83.1	77.4	96.1	100.8	94.9	2.51894e+07	2.56336e+07	2.86839e+07	4.44291e+07	4.37673e+07	4.11814e+07	2.7807e+07	2.99885e+07	2.81107e+07	1.44897e+07	1.55757e+07	1.47165e+07	High
FALSE	High	Master Protein	Q9WTP6	Adenylate kinase 2, mitochondrial OS=Mus musculus OX=10090 GN=Ak2 PE=1 SV=5	0	79.854	56	11	114	11	239	26.5	7.39	353.95	11	0	112.9	85.2	108.9	93	4.26	2.64	1.99	4.95	115.2	114	106.4	88.5	86	83.9	106.5	109.9	110.4	93.9	88.1	97.2	1.70245e+07	1.68347e+07	1.60536e+07	1.96591e+07	1.88206e+07	1.82493e+07	2.26449e+07	2.36502e+07	2.39188e+07	8.43873e+06	8.11592e+06	8.99107e+06	High
FALSE	High	Master Protein	Q7TQI3	Ubiquitin thioesterase OTUB1 OS=Mus musculus OX=10090 GN=Otub1 PE=1 SV=2	0	79.744	46	9	154	9	271	31.3	4.94	467.22	9	0	99.1	82.3	131.9	86.7	4.99	1.16	0.2	0.86	100.9	99.6	91.9	84	82.8	82.2	132.2	132.6	132.6	86.3	87.2	87.8	1.21476e+07	1.19899e+07	1.12975e+07	1.5221e+07	1.47571e+07	1.45584e+07	2.29099e+07	2.32533e+07	2.34058e+07	6.31886e+06	6.54159e+06	6.61335e+06	High
FALSE	High	Master Protein	Q8VDP4	Cell cycle and apoptosis regulator protein 2 OS=Mus musculus OX=10090 GN=Ccar2 PE=1 SV=2	0	79.625	27	14	90	14	922	102.9	5.25	301.14	14	0	91.5	118.7	112.1	77.7	7.16	11.06	9.36	4.92	87.4	89.4	99.7	128.5	102.9	116.1	109.6	106.3	126.2	82.4	76	75.5	6.77349e+06	6.92545e+06	7.88804e+06	1.49742e+07	1.18012e+07	1.32397e+07	1.22206e+07	1.19866e+07	1.43282e+07	3.88242e+06	3.67087e+06	3.66114e+06	High
FALSE	High	Master Protein	P34152	Focal adhesion kinase 1 OS=Mus musculus OX=10090 GN=Ptk2 PE=1 SV=4	0	79.575	22	14	160	14	1052	119.2	6.62	342.51	14	0	49.1	169.1	46.1	135.8	5.59	7.52	4.88	3.16	52.4	47	48.7	156.2	181.5	167.7	45.7	47.1	42.8	134.6	134.4	142	1.07749e+08	9.65949e+07	1.02224e+08	4.83561e+08	5.53061e+08	5.07731e+08	1.35272e+08	1.41183e+08	1.29052e+08	1.68491e+08	1.72383e+08	1.82888e+08	High
FALSE	High	Master Protein	Q6PGL7	WASH complex subunit 2 OS=Mus musculus OX=10090 GN=Washc2 PE=1 SV=1	0	79.297	16	13	86	13	1334	145.2	4.77	266.53	13	0	141.6	76.6	107.7	74	7.87	10.25	13.76	30.67	149.6	129.5	148.3	84.6	69.1	80.2	112.8	128.9	97.7	77.5	78.9	42.9	6.20444e+06	5.37087e+06	6.28024e+06	5.27952e+06	4.2445e+06	4.89723e+06	6.73298e+06	7.78206e+06	5.9422e+06	1.95479e+06	2.03989e+06	1.11415e+06	High
FALSE	High	Master Protein	P10630	Eukaryotic initiation factor 4A-II OS=Mus musculus OX=10090 GN=Eif4a2 PE=1 SV=2	0	79.239	41	12	151	5	407	46.4	5.48	380.94	12	0	92.9	93	129.7	84.4	23.58	15.55	28.62	23.71	108.3	67.1	86.5	106	78.7	86.6	192.4	120.8	120.6	58.7	78.6	95.5	6.0433e+06	3.74499e+06	4.92936e+06	8.9008e+06	6.50373e+06	7.11411e+06	1.54602e+07	9.81832e+06	9.8679e+06	1.99414e+06	2.73492e+06	3.33597e+06	High
FALSE	High	Master Protein	O54988	STE20-like serine/threonine-protein kinase OS=Mus musculus OX=10090 GN=Slk PE=1 SV=2	0	79.218	21	13	70	12	1233	141.4	5.14	246.2	13	1	37.1	74.8	29.8	258.2	3.94	3.86	5.59	22.77	40.2	39.4	37.2	83.5	77.4	79.4	29.3	31.6	32.7	290.4	184.8	274.1	9.27745e+06	9.0955e+06	8.7754e+06	2.89862e+07	2.64621e+07	2.69732e+07	9.72492e+06	1.06354e+07	1.10521e+07	4.07662e+07	2.65832e+07	3.96005e+07	High
FALSE	High	Master Protein	O35343	Importin subunit alpha-3 OS=Mus musculus OX=10090 GN=Kpna4 PE=1 SV=1	0	79.013	31	9	110	5	521	57.9	4.94	388.35	9	0	121.6	103.7	129.1	45.6	11.26	5.03	12.26	7.34	122.4	127.7	102.6	104.3	102.7	112.7	129.9	145.9	114.1	42.6	45.9	49.4	6.67785e+06	6.96407e+06	5.71445e+06	8.55951e+06	8.29604e+06	9.0487e+06	1.02034e+07	1.15925e+07	9.12117e+06	1.41408e+06	1.5595e+06	1.68538e+06	High
FALSE	High	Master Protein	P51150	Ras-related protein Rab-7a OS=Mus musculus OX=10090 GN=Rab7a PE=1 SV=2	0	78.898	68	12	172	12	207	23.5	6.7	476.24	12	0	112.2	75.5	127.9	84.4	3.1	41.7	1.2	18.15	104.3	100.8	107.2	67.1	133.9	70.2	119.2	116.6	119	78.4	105.5	77.7	5.05953e+07	4.88563e+07	5.30924e+07	4.89437e+07	9.61305e+07	5.00969e+07	8.31709e+07	8.23117e+07	8.45273e+07	2.31316e+07	3.18779e+07	2.35808e+07	High
FALSE	High	Master Protein	P50752	Troponin T, cardiac muscle OS=Mus musculus OX=10090 GN=Tnnt2 PE=1 SV=2	0	78.827	28	9	97	8	301	35.8	5.01	294.89	9	1	177.1	113.8	15	94.2	4.61	4.58	4.14	10.21	185.8	169.5	179.5	121.9	115.3	111.3	14.9	16.2	15.2	95.5	95.5	79.5	2.92114e+07	2.66365e+07	2.88095e+07	2.882e+07	2.68418e+07	2.57631e+07	3.37934e+06	3.69819e+06	3.50706e+06	9.1304e+06	9.35467e+06	7.82497e+06	High
FALSE	High	Master Protein	Q9DBP5	UMP-CMP kinase OS=Mus musculus OX=10090 GN=Cmpk1 PE=1 SV=1	0	78.779	55	10	104	10	196	22.2	5.83	310.81	10	0	132.7	85.5	104.5	77.3	3.57	2.83	4.19	20.97	137	127.7	134.1	89.9	85.1	86.3	105.5	111.2	102.4	56.4	78.1	86.2	1.69188e+07	1.57637e+07	1.69023e+07	1.66874e+07	1.55588e+07	1.56874e+07	1.87553e+07	1.99846e+07	1.85268e+07	4.23276e+06	6.01129e+06	6.66014e+06	High
FALSE	High	Master Protein	P56959	RNA-binding protein FUS OS=Mus musculus OX=10090 GN=Fus PE=1 SV=1	0	78.687	24	9	244	9	518	52.6	9.36	743.66	9	0	122.6	107.1	95.5	74.8	3.52	2.67	2.43	1.83	127.3	122.4	118.7	106.9	102.8	108.2	98.8	94.3	95.3	74.1	76.7	74.6	6.30956e+07	6.063e+07	6.0057e+07	7.97001e+07	7.54542e+07	7.89594e+07	7.04643e+07	6.80816e+07	6.92077e+07	2.23252e+07	2.36858e+07	2.31501e+07	High
FALSE	High	Master Protein	P39053	Dynamin-1 OS=Mus musculus OX=10090 GN=Dnm1 PE=1 SV=2	0	78.666	22	15	102	10	867	97.7	7.74	270.84	15	0	97.3	72	150.8	79.9	8.51	21.47	5.61	37.35	99.9	98.5	85.3	63.8	72.9	96.1	152.7	143.2	160.2	45.3	80.9	101.2	4.41578e+06	4.3516e+06	3.84975e+06	4.24088e+06	4.77186e+06	6.25174e+06	9.71103e+06	9.21177e+06	1.03749e+07	1.21702e+06	2.22981e+06	2.79923e+06	High
FALSE	High	Master Protein	Q8CGF7	Transcription elongation regulator 1 OS=Mus musculus OX=10090 GN=Tcerg1 PE=1 SV=2	0	78.665	19	18	111	18	1100	123.7	8.65	309.98	18	0	84.6	120.7	108.9	85.8	7.21	5.85	6.92	10.66	75.8	83	87.5	111.6	118.4	125.4	118.9	104.8	106.8	100.3	84.1	83.5	6.47303e+06	7.08373e+06	7.6324e+06	1.43349e+07	1.49754e+07	1.57692e+07	1.46187e+07	1.30308e+07	1.33736e+07	5.21015e+06	4.47806e+06	4.46367e+06	High
FALSE	High	Master Protein	Q8CFI7	DNA-directed RNA polymerase II subunit RPB2 OS=Mus musculus OX=10090 GN=Polr2b PE=1 SV=2	0	78.656	18	16	95	16	1174	133.8	6.87	255.53	16	0	72.3	74.5	170.1	83.1	5.43	7.18	5.33	22.5	72.9	65.4	69.7	71.8	75.3	65.3	164	179	162.9	78.6	80.1	114.9	6.50915e+06	5.8356e+06	6.35289e+06	9.64241e+06	9.956e+06	8.57927e+06	2.10691e+07	2.32624e+07	2.13136e+07	4.26765e+06	4.45424e+06	6.4156e+06	High
FALSE	High	Master Protein	O55131	Septin-7 OS=Mus musculus OX=10090 GN=Septin7 PE=1 SV=1	0	78.61	33	12	145	11	436	50.5	8.57	393.77	12	0	92.5	105.4	114	88.1	0.8	3.07	3.44	1.96	92.5	91.5	92.9	104.9	105.3	110.8	109.2	114	117	88.6	88	85.4	2.95029e+07	2.91828e+07	3.02798e+07	5.03264e+07	4.97451e+07	5.20104e+07	5.0173e+07	5.2943e+07	5.47048e+07	1.7192e+07	1.75044e+07	1.70479e+07	High
FALSE	High	Master Protein	P15116	Cadherin-2 OS=Mus musculus OX=10090 GN=Cdh2 PE=1 SV=2	0	78.566	20	11	97	11	906	99.7	4.78	327.98	11	0	110.6	125.7	77.2	86.5	9.87	2.6	1.83	10.37	116.3	110.7	95.8	125.9	129.8	123.2	77.3	76.7	79.4	86.6	80.2	98.3	1.45587e+07	1.3854e+07	1.22396e+07	2.36917e+07	2.40456e+07	2.26976e+07	1.39201e+07	1.39718e+07	1.45624e+07	6.59547e+06	6.25513e+06	7.69703e+06	High
FALSE	High	Master Protein	P05201	Aspartate aminotransferase, cytoplasmic OS=Mus musculus OX=10090 GN=Got1 PE=1 SV=3	0	78.542	45	15	143	15	413	46.2	7.14	397.53	15	0	83.2	93.1	131.5	92.2	2.64	1.11	2.14	8.47	84.3	85.5	81.2	94.3	92.8	94.8	136.1	130.4	133.2	93.5	80.4	93.4	2.36507e+07	2.39727e+07	2.32619e+07	39795565	3.85306e+07	3.91137e+07	5.49375e+07	5.32439e+07	5.47586e+07	1.5946e+07	1.40534e+07	1.63985e+07	High
FALSE	High	Master Protein	Q8K4Q8	Collectin-12 OS=Mus musculus OX=10090 GN=Colec12 PE=1 SV=1	0	78.505	22	13	73	13	742	81.3	5.49	224.6	13	0	251.2	28.8	77.9	42.1	3.18	19.84	3.36	18.47	258.9	243.1	249.9	36.2	24.5	28.7	78.1	73.4	77.5	41.9	36	51.8	1.31776e+07	1.23636e+07	1.29837e+07	2.76698e+06	1.8458e+06	2.14633e+06	5.72189e+06	5.43931e+06	5.78349e+06	1.29656e+06	1.14213e+06	1.6498e+06	High
FALSE	High	Master Protein	Q64435	UDP-glucuronosyltransferase 1-6 OS=Mus musculus OX=10090 GN=Ugt1a6 PE=1 SV=1	0	78.443	29	12	140	12	531	60.4	8.62	403.89	12	0	125.4	75.4	113.7	85.5	6.64	4.02	7.36	5.98	126.1	139.6	123.6	79.9	73.9	75.8	100.5	114.6	114.3	78.2	86	87.5	1.46064e+07	1.61631e+07	1.46172e+07	1.39156e+07	1.26629e+07	1.29254e+07	1.67464e+07	1.93276e+07	1.93967e+07	5.50441e+06	6.20514e+06	6.34184e+06	High
FALSE	High	Master Protein	P28653	Biglycan OS=Mus musculus OX=10090 GN=Bgn PE=1 SV=1	0	78.42	42	12	202	12	369	41.6	7.27	616.28	12	0	130.8	80.9	120.6	67.6	6.73	5.19	4.44	6.24	128.3	144.2	128.9	79.7	77.3	85.5	125.6	115.1	118.8	66.6	61	68.9	4.26446e+07	4.78932e+07	4.37307e+07	3.98372e+07	3.80353e+07	4.18005e+07	6.00772e+07	5.56903e+07	5.78603e+07	1.34669e+07	1.26331e+07	1.43382e+07	High
FALSE	High	Master Protein	Q9WV54	Acid ceramidase OS=Mus musculus OX=10090 GN=Asah1 PE=1 SV=1	0	78.299	34	11	162	11	394	44.6	8.46	449.59	11	0	79.1	109.9	92.4	118.6	0.34	3.65	5.75	2.5	79	78.9	79.4	109.1	109.8	116.5	92.3	86.6	97.2	119.1	118.4	113.7	1.45706e+07	1.4549e+07	1.49558e+07	3.02633e+07	2.99667e+07	3.16099e+07	2.45001e+07	2.32543e+07	2.62638e+07	1.33552e+07	1.36134e+07	1.31235e+07	High
FALSE	High	Master Protein	Q8VI75	Importin-4 OS=Mus musculus OX=10090 GN=Ipo4 PE=1 SV=1	0	78.179	19	16	76	16	1082	119.2	5.03	205.05	16	0	121	79.6	115.9	83.5	5.86	5.12	11.48	10.32	128.1	120.1	114	82.3	79	74.3	130.6	104	115.1	83	93.4	76.1	6.88417e+06	6.453e+06	6.25437e+06	6.65021e+06	6.28709e+06	5.8752e+06	1.01043e+07	8.13649e+06	9.06347e+06	2.71125e+06	3.12717e+06	2.55973e+06	High
FALSE	High	Master Protein	Q91XV3	Brain acid soluble protein 1 OS=Mus musculus OX=10090 GN=Basp1 PE=1 SV=3	0	78.007	60	7	118	7	226	22.1	4.51	437.99	7	0	132.8	103.7	85.6	77.8	6.76	8.42	6.36	2.74	144	130.5	126.8	102	96.6	113.7	79.7	90.4	84.2	75.8	76.5	79.7	4.04025e+07	3.66036e+07	3.63291e+07	4.30154e+07	4.01143e+07	4.69516e+07	3.21833e+07	3.6935e+07	3.46055e+07	1.29287e+07	1.33688e+07	1.39983e+07	High
FALSE	High	Master Protein	Q9R1T2	SUMO-activating enzyme subunit 1 OS=Mus musculus OX=10090 GN=Sae1 PE=1 SV=1	0	77.958	54	13	142	13	350	38.6	5.36	455.08	13	0	94.1	96.2	133.7	76	0.22	5.39	2.19	8.52	94	93.7	93.6	100.8	90.5	95.8	136.6	130.8	133.2	75.7	84.1	71.2	1.16351e+07	1.15945e+07	1.18274e+07	18758440	1.65772e+07	1.74462e+07	2.43294e+07	2.35598e+07	2.41561e+07	5.69984e+06	6.48861e+06	5.51294e+06	High
FALSE	High	Master Protein	P24270	Catalase OS=Mus musculus OX=10090 GN=Cat PE=1 SV=4	0	77.847	32	11	86	11	527	59.8	7.88	281.16	11	0	134.2	83.1	114.8	67.8	1.86	7.74	2.07	6.27	134.8	134.2	130.2	94.2	83.1	82.2	117.2	112.4	114.8	67.8	68.1	60.8	7.55654e+06	7.5174e+06	7.45298e+06	7.94453e+06	6.89812e+06	6.78209e+06	9.4549e+06	9.17483e+06	9.43173e+06	2.31041e+06	2.38056e+06	2.13405e+06	High
FALSE	High	Master Protein	Q922Q4	Pyrroline-5-carboxylate reductase 2 OS=Mus musculus OX=10090 GN=Pycr2 PE=1 SV=1	0	77.773	38	9	162	6	320	33.6	7.77	461.89	9	4	123.3	90.7	103.4	82.5	6.75	1.13	1.65	3.19	118.1	134.4	122.7	90.3	92	90.1	103	100	102.9	84.8	82.1	79.5	1.9219e+07	2.1876e+07	2.04e+07	2.21103e+07	2.21646e+07	2.15823e+07	2.41327e+07	23711277	2.45569e+07	8.39544e+06	8.33068e+06	8103845	High
FALSE	High	Master Protein	Q9R059	Four and a half LIM domains protein 3 OS=Mus musculus OX=10090 GN=Fhl3 PE=1 SV=2	0	77.675	64	11	87	11	289	31.8	6.2	270.76	11	0	100.4	107.5	86.4	105.7	4.49	1.4	1.03	4.5	101	100.9	93.3	108.1	106	109	86.2	88	86.8	111.9	106.3	102.4	14962714	1.49479e+07	1.41137e+07	24093930	2.32632e+07	2.37641e+07	18392453	1.89811e+07	1.88526e+07	1.00883e+07	9.81426e+06	9.49288e+06	High
FALSE	High	Master Protein	Q8WTY4	Anamorsin OS=Mus musculus OX=10090 GN=Ciapin1 PE=1 SV=1	0	77.589	46	9	109	9	309	33.4	5.2	358.27	9	0	134.4	98.8	87	79.8	0.75	4.29	2.56	3.19	135.6	134.4	133.6	98.8	95.1	103.6	87.4	83.4	87	78	83.1	79.9	1.90822e+07	1.89093e+07	1.91942e+07	2.09166e+07	1.98067e+07	2.14481e+07	1.76992e+07	1.70873e+07	1.79443e+07	6.67935e+06	7.2897e+06	7.03378e+06	High
FALSE	High	Master Protein	Q60953	Protein PML OS=Mus musculus OX=10090 GN=Pml PE=1 SV=3	0	77.455	24	13	88	13	885	98.2	5.63	279.76	13	0	63.7	153.7	59.3	123.2	3.95	3.66	13.58	6.9	62.5	64.5	67.6	148.1	159.2	155.7	52.8	69.2	60.1	124.8	125	110.5	3.0457e+06	3.14438e+06	3.36282e+06	1.08625e+07	1.14898e+07	1.11719e+07	3.70376e+06	4.91441e+06	4.29445e+06	3.7002e+06	3.79819e+06	3.37236e+06	High
FALSE	High	Master Protein	Q9Z1D1	Eukaryotic translation initiation factor 3 subunit G OS=Mus musculus OX=10090 GN=Eif3g PE=1 SV=2	0	77.441	40	12	109	12	320	35.6	5.9	321.68	12	0	127.3	95.7	105.8	71.2	3.13	1.94	2.65	3.3	132.4	124.6	126.9	96.6	92.9	95.4	105.4	102	107.5	71	74.8	70.5	2.03975e+07	1.91867e+07	1.99614e+07	2.23732e+07	2.12021e+07	2.16375e+07	2.33829e+07	2.28759e+07	2.42686e+07	6.65302e+06	7.18763e+06	6.79764e+06	High
FALSE	High	Master Protein	Q80U72	Protein scribble homolog OS=Mus musculus OX=10090 GN=Scrib PE=1 SV=2	0	77.355	14	13	81	12	1612	174	5.12	244.86	13	1	73.7	118.9	89.8	117.7	2.18	4.1	2.81	2.25	71.9	75	74.1	119.6	124.1	114.4	92.5	87.4	90.3	118.5	113.9	118.4	1.09485e+07	1.14167e+07	1.15272e+07	2.73941e+07	2.79974e+07	2.56363e+07	2.02731e+07	1.93883e+07	2.01573e+07	1.09747e+07	1.08123e+07	1.12874e+07	High
FALSE	High	Master Protein	Q8BYA0	Tubulin-specific chaperone D OS=Mus musculus OX=10090 GN=Tbcd PE=1 SV=1	0	77.335	17	15	73	15	1196	133.2	6.51	230.3	15	0	137.5	65.6	134.9	62	7.84	18.34	1.45	13.65	122.6	140.5	141.3	69.8	48.9	67	137	140.8	137.9	56.6	74.2	63.4	5.08555e+06	5.82296e+06	5.98399e+06	4.3505e+06	3.00038e+06	4.08899e+06	8.17679e+06	8.50266e+06	8.37982e+06	1.42872e+06	1.91686e+06	1.64476e+06	High
FALSE	High	Master Protein	Q9Z1Q5	Chloride intracellular channel protein 1 OS=Mus musculus OX=10090 GN=Clic1 PE=1 SV=3	0	77.328	79	13	161	13	241	27	5.17	461.58	13	0	100.7	92.5	124.1	82.7	1.96	0.48	4.14	8.3	101.2	97.3	99.2	91.3	90.5	91.1	130.9	121.6	122.4	92.8	81.6	79.9	7.51477e+07	7.22201e+07	7.52226e+07	1.01981e+08	9.94765e+07	9.958e+07	1.39888e+08	1.31442e+08	1.33117e+08	4.192e+07	3.77375e+07	3.71302e+07	High
FALSE	High	Master Protein	P63087	Serine/threonine-protein phosphatase PP1-gamma catalytic subunit OS=Mus musculus OX=10090 GN=Ppp1cc PE=1 SV=1	0	77.234	44	10	173	1	323	37	6.54	503.15	10	0	59.6	100.4	119.5	120.5	23.39	5.47	33.93	13.09	40	57.5	64.5	96.9	99	89.2	195.7	111	115.3	120.9	93.9	116.3	295650	424887	486956	1077970	1.0847e+06	970606	2083711	1195129	1.24991e+06	543711	432779	538221	Peak Found
FALSE	High	Master Protein	P60229	Eukaryotic translation initiation factor 3 subunit E OS=Mus musculus OX=10090 GN=Eif3e PE=1 SV=1	0	77.184	45	18	182	18	445	52.2	6.04	464.82	18	0	108.5	78.5	131.8	81.3	3.48	7.15	3.82	8.52	107.9	101.7	108.2	78	82.4	71.4	129.3	138.8	131	78.6	91.9	80.8	2.40605e+07	2.2664e+07	2.46387e+07	2.61793e+07	2.72099e+07	2.34468e+07	4.15117e+07	4.50903e+07	4.28375e+07	1.06604e+07	1.27761e+07	1.12781e+07	High
FALSE	High	Master Protein	Q3TJD7	PDZ and LIM domain protein 7 OS=Mus musculus OX=10090 GN=Pdlim7 PE=1 SV=1	0	77.102	39	12	145	12	457	50.1	8.47	390.58	12	0	114.3	96.5	89.6	99.6	2.5	3.95	6.57	4.28	109	113.2	114.4	95.6	95.3	102.1	86.7	88.8	97.9	98.7	103.3	94.9	1.62823e+07	1.68998e+07	1.74367e+07	2.14656e+07	2.10656e+07	2.24406e+07	1.863e+07	1.93011e+07	2.14316e+07	8.96259e+06	9.61629e+06	8.86523e+06	High
FALSE	High	Master Protein	Q9CWK8	Sorting nexin-2 OS=Mus musculus OX=10090 GN=Snx2 PE=1 SV=2	0	77.075	34	14	113	13	519	58.4	5.12	312.17	14	0	106.1	104.3	99.9	89.8	2.32	3.91	3.71	3.51	105.7	110.1	105.8	97.7	104	105.1	99.7	97.1	104.4	93.6	89.5	87.3	1.32551e+07	1.37967e+07	1.35504e+07	1.8424e+07	1.93159e+07	1.93925e+07	1.79934e+07	1.77274e+07	1.91966e+07	7.1383e+06	6.99987e+06	6.85449e+06	High
FALSE	High	Master Protein	Q6P542	ATP-binding cassette sub-family F member 1 OS=Mus musculus OX=10090 GN=Abcf1 PE=1 SV=1	0	77.046	21	12	100	12	837	94.9	6.51	317.16	12	0	121.6	79.7	129.7	69	8.93	9.41	3.33	5.04	110.5	132.1	121.5	90.2	79.7	75.2	129.9	122.4	129.6	69	66.5	73.4	7.90904e+06	9.45641e+06	8.88254e+06	9.70873e+06	8.44583e+06	7.92296e+06	1.3389e+07	1.27634e+07	1.36023e+07	3.00256e+06	2.96684e+06	3.28892e+06	High
FALSE	High	Master Protein	Q9D024	PAT complex subunit CCDC47 OS=Mus musculus OX=10090 GN=Ccdc47 PE=1 SV=2	0	77.009	25	10	134	10	483	55.8	4.84	357.77	10	0	85.1	115.3	98.2	101.4	2.53	3.08	2.61	4.65	87.6	83.4	84.6	119.1	114.7	112.1	95.7	100.8	97.7	100.9	106.4	97	2.04358e+07	1.94473e+07	2.01631e+07	4.18116e+07	3.96314e+07	3.84979e+07	3.21329e+07	3.42323e+07	3.34209e+07	1.43203e+07	1.54692e+07	1.41609e+07	High
FALSE	High	Master Protein	Q6P5D8	Structural maintenance of chromosomes flexible hinge domain-containing protein 1 OS=Mus musculus OX=10090 GN=Smchd1 PE=1 SV=2	0	76.814	12	16	94	16	2007	225.5	7.24	256.1	16	0	122.8	85.5	134.5	57.2	8.64	4.32	4.58	8.26	139.4	119.4	121.5	84.7	88.5	81.2	127.3	133.2	139.6	58.7	50	56.6	6.87491e+06	5.88858e+06	6.12047e+06	6.27993e+06	6.46192e+06	5.89159e+06	9.04105e+06	9.56249e+06	1.00886e+07	1.7618e+06	1.53692e+06	1.7462e+06	High
FALSE	High	Master Protein	Q8CAY6	Acetyl-CoA acetyltransferase, cytosolic OS=Mus musculus OX=10090 GN=Acat2 PE=1 SV=2	0	76.224	47	9	123	9	397	41.3	7.5	400.9	9	0	133.8	71.7	127	67.6	4.03	1.91	1.63	5.76	133.1	140.6	130	70.2	71.3	72.9	126.3	128.6	124.5	63.7	71.5	67.2	3.48291e+07	3.67678e+07	3.47378e+07	2.76095e+07	2.76141e+07	2.80613e+07	4.75689e+07	4.89914e+07	4.77379e+07	1.01416e+07	1.16584e+07	1.10055e+07	High
FALSE	High	Master Protein	P14148	Large ribosomal subunit protein uL30 OS=Mus musculus OX=10090 GN=Rpl7 PE=1 SV=2	0	76.149	48	14	118	14	270	31.4	10.89	285.91	14	0	98.5	94.2	122.5	84.8	3.27	1.61	2.58	0.3	103.7	97.7	98.4	92.2	94.2	95.2	124.1	118	122.5	84.8	84.4	84.8	6.98346e+07	6.57658e+07	6.76826e+07	9.33983e+07	9.39459e+07	9.43337e+07	1.20291e+08	1.15725e+08	1.20885e+08	3.47337e+07	3.54079e+07	3.57261e+07	High
FALSE	High	Master Protein	Q9R0H0	Peroxisomal acyl-coenzyme A oxidase 1 OS=Mus musculus OX=10090 GN=Acox1 PE=1 SV=5	0	75.955	30	13	127	13	661	74.6	8.48	377.53	13	0	78.9	131.2	80.5	109.4	75.52	1.03	7.85	21.14	203.1	68.8	54.2	112.6	114.4	114.8	64.8	75.8	70.2	92.8	133.3	95.4	2.63172e+07	8.9089e+06	7.16781e+06	2.19349e+07	2.19441e+07	2.18841e+07	1.20746e+07	1.42922e+07	1.33212e+07	7.30995e+06	1.07605e+07	7.73518e+06	High
FALSE	High	Master Protein	Q99JW4	LIM and senescent cell antigen-like-containing domain protein 1 OS=Mus musculus OX=10090 GN=Lims1 PE=1 SV=3	0	75.948	42	9	95	9	325	37.2	8.05	268.6	9	0	95.1	106.8	108.8	89.3	10.54	5.36	7.1	8.71	109.4	90.5	93	113.9	103.5	104.5	95.2	106.5	109.1	100.7	87.3	86.5	1.27966e+07	1.05774e+07	1.10992e+07	2.00263e+07	1.79115e+07	1.79762e+07	1.60297e+07	1.81217e+07	1.86947e+07	7.15804e+06	6.36295e+06	6.32566e+06	High
FALSE	High	Master Protein	Q3U962	Collagen alpha-2(V) chain OS=Mus musculus OX=10090 GN=Col5a2 PE=1 SV=1	0	75.936	15	13	77	13	1497	144.9	6.7	212.84	13	0	207.8	70.5	56.2	65.6	3.56	11.88	2.5	16	212	198.5	210.3	71.3	81.1	64.1	57.4	56.9	54.7	73.9	66.4	53.5	1.07591e+07	1.00667e+07	1.08938e+07	5.44218e+06	6.09564e+06	4.78386e+06	4.19024e+06	4.20073e+06	4.06889e+06	2.28229e+06	2.09936e+06	1.69893e+06	High
FALSE	High	Master Protein	P70296	Phosphatidylethanolamine-binding protein 1 OS=Mus musculus OX=10090 GN=Pebp1 PE=1 SV=3	0	75.918	83	10	166	10	187	20.8	5.4	539.18	10	0	130.4	85.6	101.6	82.4	2.21	2.34	8.55	1.28	133	127.3	130.6	84.3	85.8	88.3	109.4	101.8	92.2	82.5	83.4	81.3	1.24395e+08	1.18983e+08	1.24758e+08	1.18608e+08	1.18828e+08	1.21551e+08	1.47339e+08	1.38693e+08	1.2636e+08	4.69478e+07	4.86332e+07	4.75947e+07	High
FALSE	High	Master Protein	Q8BP92	Reticulocalbin-2 OS=Mus musculus OX=10090 GN=Rcn2 PE=1 SV=1	0	75.918	68	13	91	13	320	37.2	4.42	306.54	13	0	127.2	60.3	96	116.6	9.27	13.75	4.07	9.5	129.1	129.3	109.5	72.6	61.2	55.6	101.6	93.7	97.5	118.3	104.8	126.8	1.98583e+07	1.98697e+07	1.71923e+07	1.67939e+07	1.39319e+07	1.25774e+07	2.25002e+07	2.09799e+07	2.19741e+07	1.10691e+07	1.00466e+07	1.22e+07	High
FALSE	High	Master Protein	Q920B9	FACT complex subunit SPT16 OS=Mus musculus OX=10090 GN=Supt16h PE=1 SV=2	0	75.68	17	14	132	14	1047	119.7	5.66	340.54	14	0	99.9	104.5	106	89.5	4.12	4.64	10.04	2.35	100.4	105.1	96.8	105	111.5	101.8	91.6	111.6	106.6	90	87.7	91.9	1.31943e+07	1.37961e+07	1.29802e+07	2.07458e+07	2.16758e+07	1.9678e+07	1.73274e+07	2.13368e+07	2.0511e+07	7.18913e+06	7.18083e+06	7.55594e+06	High
FALSE	High	Master Protein	Q8QZT1	Acetyl-CoA acetyltransferase, mitochondrial OS=Mus musculus OX=10090 GN=Acat1 PE=1 SV=1	0	75.677	39	11	121	11	424	44.8	8.51	408.37	11	0	113.5	83.8	114.6	88.1	8.2	2.72	4.23	5.92	119.8	102.2	115.9	86.6	82.2	85.6	109	117	117.7	82.1	90	92	2.993e+07	2.55253e+07	2.95797e+07	3.25471e+07	3.04087e+07	3.14755e+07	3.92024e+07	4.25734e+07	4.31013e+07	1.24784e+07	1.40114e+07	1.43799e+07	High
FALSE	High	Master Protein	Q5SXY1	Cytospin-B OS=Mus musculus OX=10090 GN=Specc1 PE=1 SV=2	0	75.677	18	13	66	13	1067	118	6.64	171.14	13	0	152.6	106.8	80.6	60	18.17	32.69	9.72	27.67	137.1	184.8	136.3	96	84	151.7	80.1	72.4	66	53.5	84.3	53.9	6.46448e+06	8.70836e+06	6.56328e+06	6.8057e+06	5.86062e+06	1.05255e+07	5.43559e+06	4.97151e+06	4.55758e+06	1.53416e+06	2.47734e+06	1.5894e+06	High
FALSE	High	Master Protein	Q05186	Reticulocalbin-1 OS=Mus musculus OX=10090 GN=Rcn1 PE=1 SV=1	0	75.609	49	12	117	12	325	38.1	4.84	399.57	12	0	113.9	96.1	97.6	92.4	1.93	2.02	7.97	11.4	112.5	113.7	116.8	94.1	96	98	97.4	85.1	98.7	108.3	87.3	92.2	1.98486e+07	2.00523e+07	2.10366e+07	2.49674e+07	2.50736e+07	2.54367e+07	2.47366e+07	2.18706e+07	2.55169e+07	1.16174e+07	9.60537e+06	1.01858e+07	High
FALSE	High	Master Protein	P29416	Beta-hexosaminidase subunit alpha OS=Mus musculus OX=10090 GN=Hexa PE=1 SV=2	0	75.539	24	9	114	9	528	60.6	6.54	366.67	9	0	92.3	85.8	127.8	94	1.35	5.02	8.14	4.52	93.8	93.2	95.7	81.5	87.1	90	114.1	129.9	133.3	95.5	96.9	89	1.08712e+07	1.07952e+07	1.13166e+07	1.41974e+07	1.49466e+07	1.53433e+07	1.90289e+07	2.19108e+07	2.26339e+07	6.73328e+06	7.00077e+06	6.45321e+06	High
FALSE	High	Master Protein	Q9Z130	Heterogeneous nuclear ribonucleoprotein D-like OS=Mus musculus OX=10090 GN=Hnrnpdl PE=1 SV=1	0	75.49	36	10	116	8	301	33.5	7.31	325.19	10	2	115.1	82.8	116.5	85.6	2.03	2.52	6.1	9.82	117.9	113.5	114.2	84.8	80.7	82.2	115.6	106.5	120.2	85	81.5	97.9	2.77564e+07	2.67186e+07	2.74556e+07	3.00382e+07	2.81391e+07	2.84716e+07	3.91857e+07	3.65175e+07	4.14776e+07	1.21726e+07	1.19598e+07	1.44289e+07	High
FALSE	High	Master Protein	P28660	Nck-associated protein 1 OS=Mus musculus OX=10090 GN=Nckap1 PE=1 SV=2	0	75.397	17	13	58	13	1128	128.7	6.62	177.4	13	0	67.2	86.4	165.6	80.8	5.68	26.43	2.51	18.85	61.8	65.2	69.2	83.8	73	119.5	167.6	160.3	160.7	65.3	95.2	78.5	2.61414e+06	2.75783e+06	2.98942e+06	5.3312e+06	4.56853e+06	7.43649e+06	1.02014e+07	9.86932e+06	9.96145e+06	1.67914e+06	2.5106e+06	2.0765e+06	High
FALSE	High	Master Protein	Q3TKT4	Transcription activator BRG1 OS=Mus musculus OX=10090 GN=Smarca4 PE=1 SV=1	0	75.288	12	15	72	12	1613	181.3	8	176.82	15	3	117.9	89.3	122.6	70.1	8.97	6.39	2.42	16.8	116.3	116	135.2	95.8	84.7	88.1	120.9	125.1	119.4	53.9	69.1	75.6	4.86742e+06	4.85342e+06	5.77692e+06	6.03221e+06	5.24674e+06	5.42625e+06	7.28253e+06	7.62258e+06	7.324e+06	1.37231e+06	1.80403e+06	1.97931e+06	High
FALSE	High	Master Protein	Q9D051	Pyruvate dehydrogenase E1 component subunit beta, mitochondrial OS=Mus musculus OX=10090 GN=Pdhb PE=1 SV=1	0	75.244	42	9	105	9	359	38.9	6.87	310.96	9	0	172.2	49.5	105.2	73.1	2.68	2.81	17.88	8.07	170.6	179.6	173	49.7	48.8	51.6	79.7	114	105.7	82.7	71.2	73.5	3.33776e+07	3.51252e+07	3.45605e+07	1.46357e+07	1.41388e+07	1.48504e+07	2.24587e+07	3.24623e+07	3.02969e+07	9.8417e+06	8.67717e+06	8.99577e+06	High
FALSE	High	Master Protein	Q6PFD9	Nuclear pore complex protein Nup98-Nup96 OS=Mus musculus OX=10090 GN=Nup98 PE=1 SV=2	0	75.017	12	15	100	15	1816	197.1	6.18	281.28	15	0	95.1	93.4	109.9	101.6	4.69	11.42	1.9	7.41	93.9	93.5	86.3	111.2	91.6	91.9	111.8	108.2	108.2	109.2	100	94.4	7.32421e+06	7.29209e+06	6.8739e+06	1.30384e+07	1.05734e+07	1.05473e+07	1.25467e+07	1.22818e+07	1.23645e+07	5.181e+06	4.85924e+06	4.6059e+06	High
FALSE	High	Master Protein	P97461	Small ribosomal subunit protein uS7 OS=Mus musculus OX=10090 GN=Rps5 PE=1 SV=4	0	74.941	43	8	184	8	204	22.9	9.72	556.89	8	0	117.3	89.2	92.6	100.9	2.13	2.27	0.39	5.17	116.6	116	120.6	88.7	91.1	87.1	91.6	92.3	92	100.4	107	96.7	6.57626e+07	6.53728e+07	6.94402e+07	7.52265e+07	7.60416e+07	7.22568e+07	7.43091e+07	7.57411e+07	7.60459e+07	3.44203e+07	3.76214e+07	3.41264e+07	High
FALSE	High	Master Protein	Q9D281	Protein Noxp20 OS=Mus musculus OX=10090 GN=Fam114a1 PE=1 SV=1	0	74.833	30	13	68	13	569	61	4.56	191.58	13	0	187.2	48.1	107.7	57	5.71	8.24	9.9	42.8	195.3	185.3	174.2	42.9	50.6	47.6	95.9	106.6	117	56.4	38.1	90.1	1.62465e+07	1.54136e+07	1.47946e+07	5.36796e+06	6.23117e+06	5.82427e+06	1.14858e+07	1.29151e+07	1.42657e+07	2.8556e+06	1.97837e+06	4.69044e+06	High
FALSE	High	Master Protein	P63037	DnaJ homolog subfamily A member 1 OS=Mus musculus OX=10090 GN=Dnaja1 PE=1 SV=1	0	74.657	37	10	106	10	397	44.8	7.08	367.03	10	0	127.3	98.3	98.8	75.6	3.52	6.76	1.54	11.12	124.7	129.8	121	94.7	96.2	107	99.2	96.7	96.6	74.1	88	72.1	1.12972e+07	1.17577e+07	1.11995e+07	1.29011e+07	1.29125e+07	1.42684e+07	1.29442e+07	1.27587e+07	1.28261e+07	4.08252e+06	4.97007e+06	4.08643e+06	High
FALSE	High	Master Protein	Q8BJW6	Eukaryotic translation initiation factor 2A OS=Mus musculus OX=10090 GN=Eif2a PE=1 SV=2	0	74.577	29	13	90	13	581	64.4	8.91	233.71	13	0	92.8	57.2	139.6	110.3	34.59	59.32	3.9	2.02	77.8	139.8	82.3	127.5	50.7	48.8	123.7	131.8	122.9	100.4	96.5	97.8	8.65137e+06	1.55359e+07	9.33847e+06	2.13195e+07	8.34678e+06	7.98728e+06	1.97988e+07	2.13331e+07	2.00235e+07	6.78669e+06	6.68556e+06	6.8019e+06	High
FALSE	High	Master Protein	A2AGT5	Cytoskeleton-associated protein 5 OS=Mus musculus OX=10090 GN=Ckap5 PE=1 SV=1	0	74.533	11	17	106	17	2032	225.5	7.96	249.89	17	0	129.4	96.7	103.4	70.6	7.47	1.16	4.62	14.85	130.9	132.8	115.6	97.8	96.8	99.1	105.7	97	104.5	85	63.5	71.4	9.97313e+06	1.01156e+07	8.99202e+06	1.12044e+07	1.09258e+07	1.11138e+07	1.1593e+07	1.07598e+07	1.1675e+07	3.93948e+06	3.01566e+06	3.40309e+06	High
FALSE	High	Master Protein	Q9WUD1	E3 ubiquitin-protein ligase CHIP OS=Mus musculus OX=10090 GN=Stub1 PE=1 SV=1	0	74.509	51	14	100	14	304	34.9	6.01	286.4	14	0	136.5	83.2	117.3	63	6.64	4.85	1.52	3.11	132.3	135.7	149.7	83.6	82.7	76.4	116.7	117.9	114.4	65.8	62.7	62.1	9.43638e+06	9.67387e+06	1.09044e+07	8.97266e+06	8.73495e+06	8.02251e+06	1.19793e+07	1.22475e+07	1.1963e+07	2.85333e+06	2.78642e+06	2.77165e+06	High
FALSE	High	Master Protein	Q921X9	Protein disulfide-isomerase A5 OS=Mus musculus OX=10090 GN=Pdia5 PE=1 SV=1	0	74.412	43	13	114	13	517	59.2	7.5	343.94	13	0	106.8	102.1	104.5	86.6	1.25	4.53	5.4	22.29	104.8	105.9	107.4	106	101.3	96.8	109.4	103.6	98.2	70.8	85.8	110	1.00947e+07	1.01967e+07	1.05651e+07	1.53472e+07	1.44416e+07	1.37171e+07	1.51643e+07	1.45259e+07	1.38586e+07	4.14658e+06	5.15207e+06	6.63293e+06	High
FALSE	High	Master Protein	Q6NZC7	SEC23-interacting protein OS=Mus musculus OX=10090 GN=Sec23ip PE=1 SV=2	0	74.396	18	13	120	13	998	110.7	5.94	320.35	13	0	104	101	113.5	81.5	3.08	7.02	1.47	15.56	104	98.3	103.4	100.5	89.4	101.8	112.8	113	110.1	80.9	81	104.9	9.19235e+06	8.68438e+06	9.33478e+06	1.33581e+07	1.16973e+07	1.32439e+07	1.43606e+07	1.45411e+07	1.42604e+07	4.3498e+06	4.46543e+06	5.80634e+06	High
FALSE	High	Master Protein	Q8CBY8	Dynactin subunit 4 OS=Mus musculus OX=10090 GN=Dctn4 PE=1 SV=1	0	74.357	42	12	89	12	467	53	7.72	276.68	12	0	117.1	86.6	126.1	70.2	5.25	8.13	2.09	4.76	112.7	117.2	125	86.7	93.1	79.1	124	129.3	126.2	65.2	71.4	70.2	1.10314e+07	1.14603e+07	1.24877e+07	1.27533e+07	1.34892e+07	1.13909e+07	1.7466e+07	1.84177e+07	1.80983e+07	3.88238e+06	4.35637e+06	4.30068e+06	High
FALSE	High	Master Protein	P49717	DNA replication licensing factor MCM4 OS=Mus musculus OX=10090 GN=Mcm4 PE=1 SV=1	0	74.35	19	14	82	14	862	96.7	7.2	226.46	14	0	97.1	96.8	119.5	86.5	6.34	8.46	10.45	3.36	95.9	107.3	96.7	96.5	95.5	110.8	119.4	119.1	98.9	89.7	86.3	83.9	8.6179e+06	9.63594e+06	8.87669e+06	1.30443e+07	1.2707e+07	1.465e+07	1.54463e+07	1.5586e+07	1.3027e+07	4.90058e+06	4.83153e+06	4.71727e+06	High
FALSE	High	Master Protein	P32921	Tryptophan--tRNA ligase, cytoplasmic OS=Mus musculus OX=10090 GN=Wars1 PE=1 SV=2	0	74.299	42	14	107	14	481	54.3	6.89	325.98	14	0	121.1	71.1	116.4	91.4	2.18	12.38	8.03	10.41	121.3	116.2	119.7	64	70.3	81.6	115	131.2	114	97.5	90.3	79.1	1.39877e+07	1.33941e+07	1.40923e+07	1.10979e+07	1.20001e+07	13843845	1.90894e+07	2.20268e+07	1.92716e+07	6.83896e+06	6.4895e+06	5.71064e+06	High
FALSE	High	Master Protein	Q9D0K2	Succinyl-CoA:3-ketoacid coenzyme A transferase 1, mitochondrial OS=Mus musculus OX=10090 GN=Oxct1 PE=1 SV=1	0	74.286	35	12	154	12	520	56	8.53	440.51	12	0	133.4	65.7	121.7	79.2	1.03	3.52	3.89	2.14	135.2	134.5	132.5	62.3	66.2	66.4	116.3	122.7	125.5	81	77.7	79.8	6.66443e+07	6.62792e+07	6.66981e+07	4.62028e+07	4.83114e+07	4.81402e+07	8.25224e+07	8.80683e+07	9.06854e+07	2.42908e+07	2.38637e+07	2.46207e+07	High
FALSE	High	Master Protein	Q9CQE8	RNA transcription, translation and transport factor protein OS=Mus musculus OX=10090 GN=RTRAF PE=1 SV=1	0	74.24	53	10	94	10	244	28.1	6.89	230.47	10	0	155.5	73.4	87.4	83.7	8.42	1.69	2.01	5.8	163.2	155.8	138.2	75.8	73.6	73.6	87.6	86.6	90	83.9	90.6	81	1.12638e+07	1.07503e+07	9.74001e+06	7.86676e+06	7.52234e+06	7.47719e+06	8.70159e+06	8.69859e+06	9.10512e+06	3.52191e+06	3.89916e+06	3.49924e+06	High
FALSE	High	Master Protein	Q9DCW4	Electron transfer flavoprotein subunit beta OS=Mus musculus OX=10090 GN=Etfb PE=1 SV=3	0	74.122	62	11	151	11	255	27.6	8.1	426.54	11	0	142.9	95.9	86.2	75.1	1.88	3.3	8.12	4.18	143.3	143.4	148.1	100	96.3	93.7	86.5	75.7	88.2	71.6	77.8	75.3	4.94427e+07	4.94448e+07	5.21509e+07	5.18929e+07	4.91543e+07	4.75606e+07	4.29475e+07	3.803e+07	4.46055e+07	1.50233e+07	1.67325e+07	1.62641e+07	High
FALSE	High	Master Protein	P47857	ATP-dependent 6-phosphofructokinase, muscle type OS=Mus musculus OX=10090 GN=Pfkm PE=1 SV=3	0	74.112	22	12	102	9	780	85.2	8	300.14	12	0	73.3	113.6	138.8	74.3	14.15	24.3	8.55	26.95	72.2	85.8	65.1	80.7	111.9	133.2	142	136.8	120.2	110	68.8	73.1	3.52041e+06	4.1825e+06	3.24116e+06	5.91832e+06	8.07511e+06	9.55566e+06	9.9625e+06	9.70502e+06	8.5873e+06	3.26089e+06	2.09048e+06	2.23113e+06	High
FALSE	High	Master Protein	Q62470	Integrin alpha-3 OS=Mus musculus OX=10090 GN=Itga3 PE=1 SV=1	0	74.104	20	13	105	13	1053	116.7	6.57	282.05	13	0	107.4	79.1	116.2	97.2	3.98	6.65	6.34	9.34	102.1	106.9	110.6	78.2	87.9	78.8	111.1	115.7	125.7	84.6	101.8	96.7	1.09353e+07	1.14441e+07	1.20875e+07	1.25992e+07	1.39328e+07	1.24108e+07	1.71249e+07	1.80358e+07	1.97209e+07	5.51172e+06	6.79325e+06	6.4835e+06	High
FALSE	High	Master Protein	O88543	COP9 signalosome complex subunit 3 OS=Mus musculus OX=10090 GN=Cops3 PE=1 SV=3	0	74.05	34	9	159	9	423	47.8	6.65	467.93	9	0	119	97.7	105.8	77.6	0.89	11.54	1.57	5.77	120.3	118.3	119.9	98.4	105.1	83.5	108.1	104.7	106.6	83	78.1	73.9	1.75897e+07	1.72857e+07	1.78946e+07	21640387	2.27578e+07	1.79762e+07	2.27422e+07	22292134	2.28369e+07	7.37876e+06	7.12039e+06	6.7653e+06	High
FALSE	High	Master Protein	P08775	DNA-directed RNA polymerase II subunit RPB1 OS=Mus musculus OX=10090 GN=Polr2a PE=1 SV=3	0	74.037	14	18	72	18	1970	217	7.37	186.13	18	0	87.5	126.1	101.2	85.2	9.35	15.89	7.85	8.96	89.4	91.5	76.7	136.8	100	128.8	95.7	103.4	112	81.6	97.3	87	7.83505e+06	8.01677e+06	6.86098e+06	1.80274e+07	1.29702e+07	1.66085e+07	1.20701e+07	1.31926e+07	1.43805e+07	4.3521e+06	5.31377e+06	4.77296e+06	High
FALSE	High	Master Protein	D3Z7P3	Glutaminase kidney isoform, mitochondrial OS=Mus musculus OX=10090 GN=Gls PE=1 SV=1	0	74.024	26	12	125	12	674	73.9	7.99	414.68	12	0	118.2	94.6	101.4	85.8	5.94	4.45	16.05	1.57	118.8	130.2	116.8	95	88.5	96.3	101.9	80.5	111	86.2	86.1	88.5	1.57656e+07	1.72687e+07	1.58194e+07	1.89601e+07	1.73904e+07	1.87958e+07	1.94643e+07	1.55421e+07	2.15888e+07	6.95772e+06	7.11985e+06	7.34992e+06	High
FALSE	High	Master Protein	Q9D554	Splicing factor 3A subunit 3 OS=Mus musculus OX=10090 GN=Sf3a3 PE=1 SV=2	0	74.023	32	12	127	12	501	58.8	5.34	395.49	12	0	144.7	95.3	86.9	73.1	2.44	8.36	11.92	12.75	148.3	143.2	141.5	86.2	102	94.4	83.5	103.4	86	60.7	78.4	72.3	9.55187e+06	9.218e+06	9.30674e+06	8.35055e+06	9.72062e+06	8.94242e+06	7.74186e+06	9.69862e+06	8.12116e+06	2.37675e+06	3.14527e+06	2.91508e+06	High
FALSE	High	Master Protein	P27659	Large ribosomal subunit protein uL3 OS=Mus musculus OX=10090 GN=Rpl3 PE=1 SV=3	0	73.965	30	9	110	9	403	46.1	10.21	352.25	9	0	105.2	80.5	119.4	94.8	2.88	1.45	2.57	5.51	106.7	101	105.6	82.1	80.8	79.8	119.8	116.6	122.8	95.1	100.1	89.7	4.5578e+07	4.31264e+07	4.6023e+07	5.27332e+07	5.10697e+07	5.01356e+07	7.36267e+07	7.25123e+07	7.68389e+07	2.47009e+07	2.66494e+07	2.39608e+07	High
FALSE	High	Master Protein	P19783	Cytochrome c oxidase subunit 4 isoform 1, mitochondrial OS=Mus musculus OX=10090 GN=Cox4i1 PE=1 SV=2	0	73.927	49	7	136	7	169	19.5	9.23	409.98	7	0	70.4	114.2	87.2	128.1	1.45	3.3	1.55	11.36	71.3	70.2	69.3	119	113.8	111.6	88.2	85.5	87	127.7	142.8	113.7	5.10516e+07	5.02276e+07	5.06313e+07	1.28054e+08	1.20604e+08	1.17517e+08	9.08765e+07	8.91217e+07	9.12128e+07	5.5599e+07	6.36838e+07	5.09063e+07	High
FALSE	High	Master Protein	Q9DBE8	Alpha-1,3/1,6-mannosyltransferase ALG2 OS=Mus musculus OX=10090 GN=Alg2 PE=1 SV=2	0	73.864	37	11	98	11	415	47.4	7.97	261.52	11	0	96.1	97.2	111	95.7	14.22	4.29	1.67	10.26	104.7	98.7	79.1	102.9	99.9	94.5	114.1	111.4	115.1	82.2	99.1	98.4	6.34408e+06	5.98027e+06	4.89378e+06	9.3746e+06	8.96096e+06	8.42564e+06	9.94923e+06	9.82667e+06	1.02173e+07	3.02961e+06	3.74468e+06	3.73101e+06	High
FALSE	High	Master Protein	O88986	2-amino-3-ketobutyrate coenzyme A ligase, mitochondrial OS=Mus musculus OX=10090 GN=Gcat PE=1 SV=2	0	73.557	31	9	91	9	416	44.9	7.33	320.68	9	0	204.6	37.2	126	32.2	1.12	9.57	3.19	9.88	206.1	201.6	203.9	40.3	33.3	37.1	125.6	123.3	131.2	32.1	35.9	29.5	1.07686e+07	1.05252e+07	1.08755e+07	3.16926e+06	2.57435e+06	2.8507e+06	9.44454e+06	9.3776e+06	1.00414e+07	1.02091e+06	1.17008e+06	965853	High
FALSE	High	Master Protein	P61222	ATP-binding cassette sub-family E member 1 OS=Mus musculus OX=10090 GN=Abce1 PE=1 SV=1	0	73.514	25	13	136	13	599	67.3	8.34	409.47	13	0	71.1	121.5	74.3	133.1	3.67	3.44	1.23	3.57	70.5	69.8	74.6	120.6	127.3	119.5	74	72.3	73.7	128.1	132.1	137.5	5.65185e+07	5.58878e+07	6.10864e+07	1.45338e+08	1.51026e+08	1.40961e+08	8.53349e+07	8.43656e+07	8.66111e+07	6.24619e+07	6.59727e+07	6.8994e+07	High
FALSE	High	Master Protein	Q8CI94	Glycogen phosphorylase, brain form OS=Mus musculus OX=10090 GN=Pygb PE=1 SV=3	0	73.493	21	14	97	12	843	96.7	6.73	283.15	14	2	114.3	87.8	126.6	71.3	8.84	5.91	5.23	6.56	115	120.9	101.5	88.3	85.4	95.7	128.8	116.9	127.3	69.8	71.8	78.9	9.93917e+06	1.04436e+07	8.95597e+06	1.14793e+07	1.09251e+07	1.21691e+07	1.60244e+07	1.47076e+07	1.61265e+07	3.66744e+06	3.86619e+06	4.26928e+06	High
FALSE	High	Master Protein	P23492	Purine nucleoside phosphorylase OS=Mus musculus OX=10090 GN=Pnp PE=1 SV=2	0	73.428	49	11	102	11	289	32.3	6.16	337.31	11	0	93.8	103.3	91.4	111.4	5.36	5.31	8.19	5.04	86.4	95.6	94.1	103.6	97.1	108	87.9	91.7	102.7	105	111.7	116.1	7.32702e+06	8.10253e+06	8.14535e+06	1.32092e+07	1.21874e+07	1.3468e+07	1.07198e+07	1.13143e+07	1.27576e+07	5.41254e+06	5.90308e+06	6.15837e+06	High
FALSE	High	Master Protein	P17156	Heat shock-related 70 kDa protein 2 OS=Mus musculus OX=10090 GN=Hspa2 PE=1 SV=2	0	73.366	15	10	256	2	633	69.6	5.67	768.4	10	0	108.6	93.7	121.4	76.2	8.23	2.17	4.56	24.06	109.2	94.2	108.8	93.9	90.7	94.4	121.7	115.6	126.6	76.4	103.4	65.2	567073	488647	576516	733250	697160	721354	909197	873735	963638	241170	334717	211875	High
FALSE	High	Master Protein	P63028	Translationally-controlled tumor protein OS=Mus musculus OX=10090 GN=Tpt1 PE=1 SV=1	0	73.358	59	6	286	6	172	19.5	4.86	963.33	6	0	133.2	86.8	105.3	74.6	7.18	4.27	5.28	12.66	123.6	142.6	131.7	85.8	85.7	92.2	104.1	110	99	66.4	85.2	73.7	7.86475e+07	9.06626e+07	8.55271e+07	8.21062e+07	8.06751e+07	8.63493e+07	9.53159e+07	1.01867e+08	9.22725e+07	2.56776e+07	3.37901e+07	2.93404e+07	High
FALSE	High	Master Protein	Q9DAW9	Calponin-3 OS=Mus musculus OX=10090 GN=Cnn3 PE=1 SV=1	0	73.32	40	11	173	10	330	36.4	5.72	494.83	11	1	118	78.2	91.2	112.5	2.34	4.85	2.42	3.32	117.1	116.8	121.7	75.4	77.6	82.8	94.3	90.5	90.4	114.6	111.6	107.2	4.17353e+07	4.1614e+07	4.43077e+07	4.04203e+07	4.09301e+07	4.34395e+07	4.83733e+07	4.69427e+07	4.72404e+07	2.4841e+07	2.47997e+07	2.3923e+07	High
FALSE	High	Master Protein	P10711	Transcription elongation factor A protein 1 OS=Mus musculus OX=10090 GN=Tcea1 PE=1 SV=2	0	73.303	51	12	111	11	301	33.9	8.38	337.46	12	1	96.9	108.5	100.2	94.4	8.04	7.23	3.14	1.95	91.2	106.9	97.4	98.8	114	109	100.7	101.3	95.7	94.9	96.8	93.1	1.15336e+07	1.35173e+07	1.25822e+07	1.87927e+07	2.13464e+07	2.02954e+07	1.83418e+07	1.86554e+07	1.77324e+07	7.30354e+06	7.6347e+06	7.37275e+06	High
FALSE	High	Master Protein	P32020	Sterol carrier protein 2 OS=Mus musculus OX=10090 GN=Scp2 PE=1 SV=3	0	73.231	34	13	121	13	547	59.1	7.44	341.01	13	0	99.9	95.1	104.3	100.7	6.45	11.11	8.23	4.35	97.6	99.1	109.7	94.4	110	89.1	103.5	104.7	89.9	99.9	96.7	105.3	26686491	2.70902e+07	3.06203e+07	3.88164e+07	4.45362e+07	3.58598e+07	4.07148e+07	41656056	3.60364e+07	1.66123e+07	1.64697e+07	1.80174e+07	High
FALSE	High	Master Protein	Q8R317	Ubiquilin-1 OS=Mus musculus OX=10090 GN=Ubqln1 PE=1 SV=1	0	73.206	21	8	79	6	582	61.9	4.94	256.17	8	0	121.9	110	76.3	91.8	6.5	2.08	3.48	4.73	112.8	122	128.4	111.9	107.4	110	75.1	76.3	80.2	87.7	96.3	91.8	8.57858e+07	9.27197e+07	9.97353e+07	1.28053e+08	1.20944e+08	1.23135e+08	8.22052e+07	8.45244e+07	8.94469e+07	4.05494e+07	4.56763e+07	4.3707e+07	High
FALSE	High	Master Protein	Q05816	Fatty acid-binding protein 5 OS=Mus musculus OX=10090 GN=Fabp5 PE=1 SV=3	0	73.176	73	8	137	8	135	15.1	6.54	405.17	8	0	107	88.3	110.4	94.3	5.8	6.28	6.79	5.12	104.3	104.7	115.4	86.4	90.6	79.9	108	121.2	107.9	92.3	99.2	90	2.7455e+07	2.75398e+07	3.09986e+07	3.41882e+07	3.5278e+07	3.09336e+07	4.09092e+07	4.64183e+07	4.1606e+07	1.47704e+07	1.62756e+07	1.48204e+07	High
FALSE	High	Master Protein	P24547	Inosine-5'-monophosphate dehydrogenase 2 OS=Mus musculus OX=10090 GN=Impdh2 PE=1 SV=2	0	73.171	38	13	92	13	514	55.8	7.28	286.31	13	0	121.6	77.4	121	80	9.28	14.46	13.76	7.05	137.6	118	117.3	79.7	75.2	59.9	117.4	147.5	116.9	71.1	77.7	81.8	9.6326e+06	8.2558e+06	8.38025e+06	8.38318e+06	7.78609e+06	6.16942e+06	1.18278e+07	1.50276e+07	1.19901e+07	3.02462e+06	3.38732e+06	3.58279e+06	High
FALSE	High	Master Protein	Q9Z2I9	Succinate--CoA ligase [ADP-forming] subunit beta, mitochondrial OS=Mus musculus OX=10090 GN=Sucla2 PE=1 SV=2	0	73.124	40	14	119	14	463	50.1	7.01	334.95	14	0	137.3	67.9	123.1	71.7	6.25	4.08	3.03	1.03	135	136.3	150.8	67.4	68.2	63.2	125.7	122.2	118.3	71.6	71.2	70.2	2.98125e+07	3.01026e+07	3.40177e+07	22395969	2.22898e+07	2.05301e+07	3.99615e+07	3.92994e+07	3.82917e+07	9.61862e+06	9.79975e+06	9.69969e+06	High
FALSE	High	Master Protein	Q63844	Mitogen-activated protein kinase 3 OS=Mus musculus OX=10090 GN=Mapk3 PE=1 SV=5	0	73.097	48	12	116	9	380	43	6.61	356.03	12	0	134.4	79.7	121.4	64.5	5.54	6.91	1.11	19.23	139.2	137.1	125.4	74.7	85.7	81.3	123.9	123.7	126.2	65.8	47.6	69.5	1.21234e+07	1.19317e+07	1.1151e+07	9.77971e+06	1.10527e+07	1.04183e+07	1.55259e+07	1.56822e+07	1.61034e+07	3.48648e+06	2.58336e+06	3.7864e+06	High
FALSE	High	Master Protein	P24452	Macrophage-capping protein OS=Mus musculus OX=10090 GN=Capg PE=1 SV=2	0	73.086	34	8	121	8	352	39.2	7.2	295.84	8	0	94.1	93.4	123.6	88.9	14.57	22.71	23.97	10.97	107.3	80.8	102.4	101.6	67	103.7	134.5	139.3	87.1	80.6	96.7	99.2	3.49055e+07	2.6267e+07	3.40127e+07	4.97335e+07	3.2272e+07	4.96449e+07	6.29696e+07	6.59833e+07	4.15353e+07	15940040	1.96028e+07	2.01923e+07	High
FALSE	High	Master Protein	P34022	Ran-specific GTPase-activating protein OS=Mus musculus OX=10090 GN=Ranbp1 PE=1 SV=2	0	73.081	57	7	93	7	203	23.6	5.22	309.68	7	0	147.5	75.6	99.8	77.1	9.26	16.72	20.39	23.88	131.3	142.5	157.9	73.1	76.9	55.5	95	134	96.4	63	99.9	74.5	1.96077e+07	2.12626e+07	24062731	1.64096e+07	1.70047e+07	1.21835e+07	2.04011e+07	2.91152e+07	2.10967e+07	5.7184e+06	9.29583e+06	6.95944e+06	High
FALSE	High	Master Protein	P16015	Carbonic anhydrase 3 OS=Mus musculus OX=10090 GN=Ca3 PE=1 SV=3	0	73.049	57	11	114	11	260	29.3	7.37	291.23	11	0	152.7	12.4	220.5	14.5	4.12	6.25	1.34	9.28	160	147.4	153.1	13.7	12.2	12.4	216.1	221.1	221.2	15.5	14.5	12.9	4.43911e+07	4.08686e+07	4.33649e+07	5.70861e+06	5.0206e+06	5.06039e+06	8.62862e+07	8.93089e+07	8.99525e+07	2.62184e+06	2.50623e+06	2.23993e+06	High
FALSE	High	Master Protein	Q9QYE6	Golgin subfamily A member 5 OS=Mus musculus OX=10090 GN=Golga5 PE=1 SV=2	0	72.926	20	11	72	11	729	82.3	6.23	230.52	11	0	137.7	81.5	99	81.8	13.94	8.28	14.15	32.1	135.8	151.2	114.1	80.4	77.4	90.5	117	89.1	97.7	56.7	80.7	109.5	4.17886e+06	4.64996e+06	3.58408e+06	3.71864e+06	3.52583e+06	4.09663e+06	5.18253e+06	3.98883e+06	4.4036e+06	1.06095e+06	1.54819e+06	2.10755e+06	High
FALSE	High	Master Protein	Q9JLM8	Serine/threonine-protein kinase DCLK1 OS=Mus musculus OX=10090 GN=Dclk1 PE=1 SV=1	0	72.843	22	13	119	13	756	84.1	8.87	336.56	13	0	123	97	87.9	92.1	5.9	10.24	7.88	4.13	133.3	119.5	121.8	102.3	83.5	96.1	87	81.3	95.1	97.8	91	91.2	2.21442e+07	1.98472e+07	2.06655e+07	2.55674e+07	2.05255e+07	2.34943e+07	2.08085e+07	1.96651e+07	2.31501e+07	9.87823e+06	9.41954e+06	9.48437e+06	High
FALSE	High	Master Protein	P28474	Alcohol dehydrogenase class-3 OS=Mus musculus OX=10090 GN=Adh5 PE=1 SV=3	0	72.711	57	12	109	11	374	39.5	7.25	321.85	12	1	110.6	87.6	102.5	99.3	0.88	2.89	5.23	16.2	110.8	111.6	112.7	88.4	85	90	103.4	98.7	109.5	79.6	110.3	100.1	3.16204e+07	3.18332e+07	3.28546e+07	3.7935e+07	3.59322e+07	37806396	4.24617e+07	4.09971e+07	4.58029e+07	1.38099e+07	1.96182e+07	1.78841e+07	High
FALSE	High	Master Protein	Q64442	Sorbitol dehydrogenase OS=Mus musculus OX=10090 GN=Sord PE=1 SV=3	0	72.642	31	7	100	7	357	38.2	7.02	298.09	7	0	114.5	88.2	124.3	73	33.66	10.52	8.34	15.06	173.5	110.6	93	85.2	74.7	92.2	104.7	122.6	120	65.8	70.5	87.1	1.05958e+07	6.75144e+06	5.79901e+06	7.82004e+06	6.74779e+06	8.28537e+06	9.2026e+06	1.0893e+07	1.07409e+07	2.44186e+06	2.68425e+06	3.3292e+06	High
FALSE	High	Master Protein	Q60902	Epidermal growth factor receptor substrate 15-like 1 OS=Mus musculus OX=10090 GN=Eps15l1 PE=1 SV=3	0	72.489	31	18	80	18	907	99.2	5.02	198.25	18	0	125.8	113.6	74.4	86.2	2.06	5	3.71	19.55	127.7	132	127.2	115.2	117.4	106.7	75.5	75.2	80.3	92.4	62.9	87.4	1.02062e+07	1.05472e+07	1.03796e+07	1.38518e+07	1.38945e+07	1.25519e+07	8.6896e+06	8.75241e+06	9.40785e+06	4.49326e+06	3.13205e+06	4.37262e+06	High
FALSE	High	Master Protein	Q9DCX2	ATP synthase subunit d, mitochondrial OS=Mus musculus OX=10090 GN=Atp5pd PE=1 SV=3	0	72.346	70	11	178	11	161	18.7	5.69	496.74	11	0	103.2	101.6	78.1	117.1	4.8	17.56	10.71	2.71	101.1	97.2	106.9	99.6	128.5	93.2	76.5	85	68.5	114.7	117.5	111.3	1.35727e+08	1.30387e+08	1.46481e+08	2.00958e+08	2.5529e+08	1.8408e+08	1.47803e+08	1.65997e+08	1.34802e+08	9.36249e+07	9.83257e+07	93515309	High
FALSE	High	Master Protein	Q9D172	Glutamine amidotransferase-like class 1 domain-containing protein 3, mitochondrial OS=Mus musculus OX=10090 GN=Gatd3 PE=1 SV=1	0	72.32	49	9	101	9	266	28.1	8.78	304.94	9	0	118.8	118.9	80.4	81.9	0.38	0.36	4.8	2.42	117.5	118.4	118.2	117.9	118.7	118.4	79.1	80	86.3	79.9	81.5	83.9	2.27484e+07	2.28996e+07	2.33548e+07	3.43071e+07	3.40126e+07	3.3715e+07	2.20445e+07	2.2545e+07	2.44867e+07	9.4091e+06	9.83268e+06	1.01584e+07	High
FALSE	High	Master Protein	O35841	Apoptosis inhibitor 5 OS=Mus musculus OX=10090 GN=Api5 PE=1 SV=2	0	72.253	37	15	141	15	504	56.8	5.92	350.45	15	0	107.1	109.1	91.9	91.9	2.62	3.83	7.43	5.06	107.1	112.3	107.6	102.6	109.9	109.6	92.4	87	100.7	85	92.4	93.3	1.64754e+07	1.72622e+07	1.68993e+07	2.37361e+07	2.50143e+07	2.48098e+07	2.0452e+07	1.94718e+07	2.27031e+07	7.94619e+06	8.85584e+06	8.97508e+06	High
FALSE	High	Master Protein	Q01768	Nucleoside diphosphate kinase B OS=Mus musculus OX=10090 GN=Nme2 PE=1 SV=1	0	72.211	49	6	261	2	152	17.4	7.5	724.1	6	0	139.3	99.9	92	68.9	1.01	4.9	1.06	4.48	141.1	140.6	138.4	100.7	93	101.9	91.2	93	92.8	71.9	65.8	69.5	8.88082e+07	8.84459e+07	8.8952e+07	9.53656e+07	8.6703e+07	9.44332e+07	8.26614e+07	8.52702e+07	8.55795e+07	2.75307e+07	2.5805e+07	2.73619e+07	High
FALSE	High	Master Protein	O35114	Lysosome membrane protein 2 OS=Mus musculus OX=10090 GN=Scarb2 PE=1 SV=3	0	72.058	33	11	133	11	478	54	5.1	425.86	11	0	96.8	93.2	108.5	101.5	6.87	2.72	4.98	5.35	89.1	95.6	102.2	95.8	91	92.1	105.8	107.2	115.9	97.1	100.3	107.7	1.39035e+07	1.49164e+07	1.62873e+07	2.2491e+07	2.10254e+07	2.11522e+07	2.37696e+07	2.43517e+07	2.65031e+07	9.21731e+06	9.75024e+06	1.05185e+07	High
FALSE	High	Master Protein	Q99KK7	Dipeptidyl peptidase 3 OS=Mus musculus OX=10090 GN=Dpp3 PE=1 SV=2	0	71.966	27	12	67	12	738	82.8	5.38	203.83	12	0	72.5	104.5	98.9	124	9.46	12.52	1.64	10.69	82.3	69.5	70.9	102.2	121.4	95.8	97.3	96.7	94.3	121.2	111.1	137.2	1.32713e+07	1.1202e+07	1.16705e+07	2.47798e+07	2.89817e+07	2.27308e+07	2.25742e+07	2.27076e+07	2.22841e+07	1.18885e+07	1.11621e+07	1.3843e+07	High
FALSE	High	Master Protein	Q91YR7	Pre-mRNA-processing factor 6 OS=Mus musculus OX=10090 GN=Prpf6 PE=1 SV=1	0	71.946	18	14	105	14	941	106.7	8.09	294.73	14	0	78.3	111.1	108.5	102.1	11.47	12.65	6.96	7.97	75.6	93.6	79.3	118	92.2	112.5	100.7	110	115.7	107.1	103.5	91.8	4.2758e+06	5.29184e+06	4.58319e+06	1.00405e+07	7.72155e+06	9.36893e+06	8.20231e+06	9.05815e+06	9.5967e+06	3.68682e+06	3.64908e+06	3.24869e+06	High
FALSE	High	Master Protein	Q08943	FACT complex subunit SSRP1 OS=Mus musculus OX=10090 GN=Ssrp1 PE=1 SV=2	0	71.839	26	13	105	13	708	80.8	6.76	312.68	13	0	71.7	128.8	90.1	109.4	5.33	4.21	3.56	14.73	67.8	75.4	72.2	126.6	137.4	129.7	93.8	87.4	90.7	89.2	110.1	119.8	2.9202e+07	3.24698e+07	3.17584e+07	8.20479e+07	8.76152e+07	8.22232e+07	5.81937e+07	5.48152e+07	5.72725e+07	2.33671e+07	2.9562e+07	3.23118e+07	High
FALSE	High	Master Protein	Q03145	Ephrin type-A receptor 2 OS=Mus musculus OX=10090 GN=Epha2 PE=1 SV=3	0	71.824	20	14	92	13	977	108.8	6.23	224.15	14	1	49.7	128.3	89.8	132.3	3.72	8.74	4.15	13.77	49.7	50.1	53.1	145.1	129.3	122.5	90.5	85.7	93	133.4	140.4	107.2	2.77522e+06	2.79804e+06	3.03169e+06	1.2188e+07	1.06982e+07	1.00733e+07	7.27962e+06	6.96698e+06	7.61123e+06	4.53368e+06	4.88847e+06	3.74848e+06	High
FALSE	High	Master Protein	P70460	Vasodilator-stimulated phosphoprotein OS=Mus musculus OX=10090 GN=Vasp PE=1 SV=4	0	71.802	49	12	111	12	375	39.6	8.53	309.6	12	0	91.4	110.5	110.7	87.4	2.96	15.05	17.77	38.39	96.8	97.4	92.3	89.9	119.3	117	117.2	87.3	123.8	92.5	50.5	116	1.25649e+07	1.26378e+07	12224360	1.75442e+07	2.29283e+07	2.23406e+07	2.18977e+07	1.64912e+07	2.35371e+07	7.30346e+06	4.08841e+06	9.41804e+06	High
FALSE	High	Master Protein	Q8BHG1	Nardilysin OS=Mus musculus OX=10090 GN=Nrdc PE=1 SV=1	0	71.788	19	14	70	14	1161	132.8	4.87	197.9	14	0	139.8	77.4	108.1	74.6	5.42	10.46	5.88	13.5	136.7	151.5	140.2	77.6	70.9	87.3	108.4	100.4	112.9	74.8	78.9	60.5	1.02826e+07	1.13886e+07	1.07633e+07	8.77866e+06	7.89821e+06	9.66082e+06	1.17319e+07	1.09963e+07	1.24406e+07	3.42003e+06	3.69943e+06	2.84917e+06	High
FALSE	High	Master Protein	Q8BX70	Intermembrane lipid transfer protein VPS13C OS=Mus musculus OX=10090 GN=Vps13c PE=1 SV=2	0	71.683	7	14	57	13	3748	419.8	6.81	186.87	14	1	135.3	67.4	106.7	90.6	11.1	33.03	22.61	17.32	142.8	136	114.9	91.8	67.8	46.5	138.2	88.3	107.3	91	102.9	72.4	2.99102e+06	2.84618e+06	2.45616e+06	2.89229e+06	2.10057e+06	1.43274e+06	4.16481e+06	2.69318e+06	3.29167e+06	1.15938e+06	1.34313e+06	948772	High
FALSE	High	Master Protein	Q64133	Amine oxidase [flavin-containing] A OS=Mus musculus OX=10090 GN=Maoa PE=1 SV=3	0	71.669	32	13	143	13	526	59.6	7.81	365.63	13	0	104	88.6	115.7	91.7	3.12	2.22	2.39	7.45	104.7	108.4	101.8	91.3	87.3	89.2	116.5	112	117.1	96.2	92.3	83.1	33732011	3.48842e+07	3.34804e+07	4.42201e+07	4.16384e+07	4.22844e+07	5.39856e+07	5.25296e+07	5.5262e+07	1.88484e+07	1.85232e+07	1.67433e+07	High
FALSE	High	Master Protein	P97384	Annexin A11 OS=Mus musculus OX=10090 GN=Anxa11 PE=1 SV=2	0	71.65	27	12	114	11	503	54	7.66	299.68	12	0	44.7	138.1	98.3	118.9	8.32	6.31	2.24	2.56	46.8	39.7	44.9	144.7	127.7	138.8	100.6	98.8	96.2	118.3	119.5	124.1	6.62261e+06	5.62288e+06	6.49101e+06	3.08185e+07	2.67696e+07	2.89282e+07	2.05115e+07	2.03669e+07	1.99704e+07	1.01881e+07	1.05451e+07	1.09995e+07	High
FALSE	High	Master Protein	O70433	Four and a half LIM domains protein 2 OS=Mus musculus OX=10090 GN=Fhl2 PE=1 SV=1	0	71.647	54	10	131	10	279	32.1	7.3	366.9	10	0	97	123.8	73.5	105.6	7.71	2.12	2.34	3.36	108.6	95.8	94.8	122.3	123.2	118.4	72.6	74.4	71	104.3	110.4	104.2	1.41586e+07	1.24797e+07	1.26217e+07	2.39657e+07	2.37784e+07	2.27061e+07	1.36112e+07	1.41156e+07	1.35599e+07	8.26718e+06	8.97046e+06	8.4988e+06	High
FALSE	High	Master Protein	Q5SSZ5	Tensin-3 OS=Mus musculus OX=10090 GN=Tns3 PE=1 SV=1	0	71.614	17	13	107	12	1440	155.5	6.65	312.89	13	0	86.1	130	82.9	101.1	4.36	3.2	8.49	31.83	87.8	91	83.4	130.9	139	132.6	84.5	87.4	74.1	123.3	63	103.1	4.8786e+06	5.05255e+06	4.73044e+06	1.09409e+07	1.14388e+07	1.08414e+07	6.76104e+06	7.06714e+06	6.03745e+06	4.16564e+06	2.1807e+06	3.58609e+06	High
FALSE	High	Master Protein	P62874	Guanine nucleotide-binding protein G(I)/G(S)/G(T) subunit beta-1 OS=Mus musculus OX=10090 GN=Gnb1 PE=1 SV=3	0	71.492	48	11	147	6	340	37.4	6	418.87	11	1	76.8	91.7	130.3	101.2	6.66	6.71	9.4	8.4	75.9	84.1	74.5	90.6	82	93.4	117.1	128.6	141.4	98.4	114.2	99.9	8.62638e+06	9.55697e+06	8.64488e+06	1.54879e+07	1.37952e+07	1.56202e+07	1.91677e+07	2.12949e+07	2.35552e+07	6.80147e+06	8.09623e+06	7.11027e+06	High
FALSE	High	Master Protein	Q922W5	Pyrroline-5-carboxylate reductase 1, mitochondrial OS=Mus musculus OX=10090 GN=Pycr1 PE=1 SV=1	0	71.312	37	8	115	5	309	32.4	6.86	330.63	8	0	128.4	97.9	80.6	93.1	3.51	7.26	7.41	18.65	125.1	129.8	121	94	107.1	95.4	70.5	78.5	81.5	90.7	120.1	86.1	7.72099e+06	8.00547e+06	7.62395e+06	8.72432e+06	9.78263e+06	8665112	6.2624e+06	7.05038e+06	7.37309e+06	3.40285e+06	4.61787e+06	3.32256e+06	High
FALSE	High	Master Protein	Q9QXY6	EH domain-containing protein 3 OS=Mus musculus OX=10090 GN=Ehd3 PE=1 SV=2	0	71.087	39	15	99	8	535	60.8	6.46	267.4	15	0	131.6	83.1	119.9	65.4	10.32	5.89	5.39	7.18	115.9	142.6	130.1	80.9	90.1	82.1	126.5	118.5	113.7	63	64.7	72	5.90783e+06	7.26566e+06	6.7704e+06	6.20365e+06	6.79705e+06	6.16077e+06	9.28112e+06	8.79639e+06	8.49714e+06	1.95202e+06	2.05514e+06	2.29557e+06	High
FALSE	High	Master Protein	O70400	PDZ and LIM domain protein 1 OS=Mus musculus OX=10090 GN=Pdlim1 PE=1 SV=4	0	71.085	52	9	115	9	327	35.8	6.84	363.08	9	0	115.4	104.6	72.8	107.1	14.53	7.03	6.63	5.79	120.3	118.5	91.7	107.5	99.1	114.1	67.2	76.2	74.8	110.1	116.7	103.9	1.64034e+07	1.61571e+07	1.277e+07	2.20485e+07	2.00071e+07	2.2895e+07	1.3199e+07	1.51261e+07	1.49557e+07	9.12965e+06	9.92145e+06	8.87234e+06	High
FALSE	High	Master Protein	P18155	Bifunctional methylenetetrahydrofolate dehydrogenase/cyclohydrolase, mitochondrial OS=Mus musculus OX=10090 GN=Mthfd2 PE=1 SV=1	0	71.058	30	8	81	8	350	37.8	8.88	226.67	8	0	134	105.6	61.2	99.2	9.6	5.96	10.37	9.67	145.4	133.8	119.9	100.5	113.1	105.4	61.1	53.6	66	110.8	99	91.6	8.77533e+06	8.06836e+06	7.38696e+06	9.12162e+06	1.01018e+07	9.35846e+06	5.30359e+06	4.70592e+06	5833318	4.06727e+06	3.72308e+06	3.45767e+06	High
FALSE	High	Master Protein	Q9CQ19	Myosin regulatory light polypeptide 9 OS=Mus musculus OX=10090 GN=Myl9 PE=1 SV=3	0	71.056	44	9	146	2	172	19.8	4.92	492.09	9	0	79.1	152	42.1	126.8	14.05	5.3	11.55	10.28	94.8	76.7	73.6	147.3	153.4	138	47.8	40.9	38.4	121.1	122.9	145.1	2.28096e+06	1.84369e+06	1.80665e+06	5330597	5.46498e+06	4.88718e+06	1.65487e+06	1.43099e+06	1.35221e+06	1.77195e+06	1.84339e+06	2.18393e+06	High
FALSE	High	Master Protein	Q80U93	Nuclear pore complex protein Nup214 OS=Mus musculus OX=10090 GN=Nup214 PE=1 SV=2	0	71.033	10	15	66	15	2085	212.8	7.08	175.77	15	0	118	99.4	87.2	95.4	8.14	7.43	3.73	16.63	124.2	106.4	121.3	94.7	102.2	109.9	89.6	93.4	86.7	100.3	73.2	98.1	5.40432e+06	4.62692e+06	5.38679e+06	6.19724e+06	6.57991e+06	7.03772e+06	5.60909e+06	5.91514e+06	5.52845e+06	2.65237e+06	1.98355e+06	2.66921e+06	High
FALSE	High	Master Protein	Q93092	Transaldolase OS=Mus musculus OX=10090 GN=Taldo1 PE=1 SV=2	0	71.023	32	11	138	11	337	37.4	7.03	352.9	11	0	93.3	86.6	122.8	97.3	1.71	4.65	3.15	5.93	93.9	96.6	93.7	87.4	80.4	87.2	125.8	118.3	123.5	103.5	91.9	97.9	3.59082e+07	3.69119e+07	3.65653e+07	5.02382e+07	4.5525e+07	4.90389e+07	6.92141e+07	6.5821e+07	6.92089e+07	2.40532e+07	2.189e+07	2.34134e+07	High
FALSE	High	Master Protein	Q9JHR7	Insulin-degrading enzyme OS=Mus musculus OX=10090 GN=Ide PE=1 SV=1	0	71.016	19	16	78	16	1019	117.7	6.54	199.67	16	0	142.9	72.7	110.4	74	2.94	12.46	2.04	6.68	140.5	137.3	145.5	71.4	70.9	87.7	110.6	108.6	106.2	72.8	69.4	79.1	1.47282e+07	1.43837e+07	1.55723e+07	1.12613e+07	1.10009e+07	1.35282e+07	1.66901e+07	1.6573e+07	1.63143e+07	4.63959e+06	4.53149e+06	5.18644e+06	High
FALSE	High	Master Protein	P18572	Basigin OS=Mus musculus OX=10090 GN=Bsg PE=1 SV=2	0	70.976	23	9	152	9	389	42.4	5.85	477.33	9	0	77.7	125.4	75.1	121.7	2.42	1.61	2.84	4.29	75.9	77.3	79.6	123.6	127.5	124.7	73.9	78	74.7	121.1	127.1	116.7	6.38717e+07	6.50288e+07	6.84043e+07	1.56405e+08	1.5886e+08	1.54487e+08	8.95227e+07	9.55222e+07	92148815	6.19738e+07	6.66677e+07	6.14644e+07	High
FALSE	High	Master Protein	P58021	Transmembrane 9 superfamily member 2 OS=Mus musculus OX=10090 GN=Tm9sf2 PE=1 SV=1	0	70.889	19	8	96	8	662	75.3	7.43	277.76	8	0	96.7	105.7	89	108.6	0.67	6.47	5.79	2.98	96.6	95.8	95.3	104.7	97.8	111.4	88.2	87.8	97.2	107.6	105.6	111.9	2.65946e+07	2.63724e+07	2.67893e+07	4.3353e+07	3.98725e+07	4.51198e+07	3.49691e+07	3.52038e+07	3.92056e+07	1.80238e+07	1.8113e+07	1.92776e+07	High
FALSE	High	Master Protein	O88746	Target of Myb1 membrane trafficking protein OS=Mus musculus OX=10090 GN=Tom1 PE=1 SV=1	0	70.888	42	11	77	11	492	54.3	4.94	259.19	11	0	194.2	61	88	56.8	5.51	15.29	9.2	23.03	200.4	210.2	188.2	63	63.2	47.7	80.6	90.7	96.9	39	58.6	61.5	8.68577e+06	9.1036e+06	8.32771e+06	4.10296e+06	4.05416e+06	3.0435e+06	5.02902e+06	5.72513e+06	6.15599e+06	1.0289e+06	1.58251e+06	1.66809e+06	High
FALSE	High	Master Protein	Q9JLV1	BAG family molecular chaperone regulator 3 OS=Mus musculus OX=10090 GN=Bag3 PE=1 SV=2	0	70.871	26	11	77	11	577	61.8	7.27	257.6	11	0	131.5	78.9	117	72.5	0.21	7.61	0.28	15.33	130.4	130.7	130.1	71.2	78.2	82.9	116	116.6	116	89.1	66.9	71.9	1.1229e+07	1.12464e+07	1.14405e+07	9.2215e+06	9.96968e+06	1.05075e+07	1.43696e+07	1.46101e+07	1.46418e+07	4.66449e+06	3.58918e+06	3.8737e+06	High
FALSE	High	Master Protein	O70310	Glycylpeptide N-tetradecanoyltransferase 1 OS=Mus musculus OX=10090 GN=Nmt1 PE=1 SV=1	0	70.859	32	13	91	11	496	56.9	8	258	13	2	137.9	69.3	119.8	73	6.6	12.5	9.03	17.8	126.4	142	142.1	62.2	71.4	80	123.5	134.4	112.2	76.1	54.5	75.2	1.27049e+07	1.42676e+07	1.45774e+07	9.40034e+06	1.06177e+07	1.18289e+07	1.78578e+07	1.96687e+07	1.65174e+07	4.64959e+06	3.41476e+06	4.73205e+06	High
FALSE	High	Master Protein	Q61881	DNA replication licensing factor MCM7 OS=Mus musculus OX=10090 GN=Mcm7 PE=1 SV=1	0	70.804	28	14	112	14	719	81.2	6.37	302.6	14	0	101.4	92.6	108.3	97.7	6.04	13.18	2.88	17.34	109.9	100.4	98.2	75.7	91.7	98.5	110.1	103.9	107.3	120.9	86.7	96.7	6.82925e+06	6.23847e+06	6.22893e+06	7.07769e+06	8.43214e+06	9.00753e+06	9.84367e+06	9.39947e+06	9.77084e+06	4.57086e+06	3.35844e+06	3.76217e+06	High
FALSE	High	Master Protein	Q9WV55	Vesicle-associated membrane protein-associated protein A OS=Mus musculus OX=10090 GN=Vapa PE=1 SV=2	0	70.765	47	7	147	6	249	27.8	8.4	422.66	7	1	104	111.1	84.4	100.5	5.57	6.28	1.02	4.04	112.1	100.4	105.1	101	112.2	113.3	84.1	85.9	85.2	103.4	101.6	95.7	3.9981e+07	3.57772e+07	3.82817e+07	5.41654e+07	5.92651e+07	5.94877e+07	4.31904e+07	4.4578e+07	4.45507e+07	2.24289e+07	2.25801e+07	2.13505e+07	High
FALSE	High	Master Protein	O35295	Transcriptional regulator protein Pur-beta OS=Mus musculus OX=10090 GN=Purb PE=1 SV=3	0	70.725	50	7	88	7	324	33.9	5.43	344.86	7	0	125.3	86.4	108.1	80.2	4.42	0.75	3.08	13.96	131.2	126.4	120.1	87.2	87.7	86.4	114.1	109	107.7	80.9	84.7	64.6	1.68724e+07	1.62551e+07	1.57693e+07	1.68685e+07	1.67034e+07	1.63578e+07	2.1133e+07	2.04123e+07	2.03054e+07	6.32532e+06	6.79461e+06	5.1969e+06	High
FALSE	High	Master Protein	Q9EQU5	Protein SET OS=Mus musculus OX=10090 GN=Set PE=1 SV=1	0	70.7	47	9	128	9	289	33.4	4.32	405.02	9	0	99.8	92.8	103.9	103.4	3.46	5.2	7.57	3.85	104.8	101.2	97.8	98.2	94.1	88.5	93.4	107.9	105.3	105.6	98.4	104.8	4.63846e+07	4.47556e+07	4.41879e+07	6.53618e+07	6.16295e+07	5.76368e+07	5.95008e+07	6.95397e+07	6.82968e+07	2.84273e+07	2.71346e+07	2.90231e+07	High
FALSE	High	Master Protein	Q9R0N0	Galactokinase OS=Mus musculus OX=10090 GN=Galk1 PE=1 SV=2	0	70.59	39	13	122	13	392	42.3	5.26	360.1	13	0	82.9	106.5	110.7	99.9	3.37	4.38	0.04	9.41	86.6	82	81.4	100.8	110.1	105.5	109.5	109.6	109.6	98.9	112.3	93.7	1.40154e+07	1.32761e+07	1.34596e+07	2.45489e+07	2.63787e+07	2.51269e+07	2.55127e+07	2.58231e+07	2.59926e+07	9.7426e+06	1.13309e+07	9.49778e+06	High
FALSE	High	Master Protein	P97351	Small ribosomal subunit protein eS1 OS=Mus musculus OX=10090 GN=Rps3a PE=1 SV=3	0	70.519	41	10	204	10	264	29.9	9.73	547.69	10	0	85.7	84.3	126.8	103.2	4.36	2.84	5.27	11.6	85.2	84.9	91.6	83.8	86	81.2	125.5	137.6	126	109	102.6	86.6	7.55947e+07	7.5279e+07	8.29918e+07	1.11826e+08	1.12959e+08	1.06086e+08	1.60337e+08	1.77753e+08	1.63831e+08	5.88143e+07	5.67447e+07	4.80844e+07	High
FALSE	High	Master Protein	Q07797	Galectin-3-binding protein OS=Mus musculus OX=10090 GN=Lgals3bp PE=1 SV=1	0	70.493	33	12	83	12	577	64.5	5.14	256.32	12	0	21.9	171.9	33.8	172.3	9.41	3.24	2.78	5.5	22	22.9	19.1	174.1	172.6	163.9	32.7	33.9	34.5	166.2	173	185.2	2.0684e+06	2.15299e+06	1.83067e+06	2.46282e+07	2.40286e+07	2.26838e+07	4.42148e+06	4.64773e+06	4.75352e+06	9.50719e+06	1.01382e+07	1.08977e+07	High
FALSE	High	Master Protein	Q8CIN4	Serine/threonine-protein kinase PAK 2 OS=Mus musculus OX=10090 GN=Pak2 PE=1 SV=1	0	70.431	34	14	107	9	524	57.9	5.77	288.5	14	5	114.8	89.3	113.7	82.2	2.52	5.81	3	9.04	115.3	117.7	111.9	91.6	82	89.7	114.2	113.4	119.8	73.6	88.2	82.6	1.29781e+07	1.32354e+07	1.28568e+07	1.54977e+07	1.36541e+07	1.48516e+07	1.84985e+07	1.85785e+07	1.97549e+07	5.03492e+06	6.18251e+06	5.81752e+06	High
FALSE	High	Master Protein	Q6PIP5	NudC domain-containing protein 1 OS=Mus musculus OX=10090 GN=Nudcd1 PE=1 SV=2	0	70.375	28	11	63	11	582	66.7	5.3	217.01	11	0	127.2	121.9	68.8	82	6.28	3.04	2.97	3.36	127.8	133.3	117.7	122.4	118	125.3	66	69.1	69.9	86.7	81.5	82.4	1.67697e+07	1.74849e+07	1.57666e+07	2.4169e+07	2.29285e+07	2.42108e+07	1.24767e+07	1.3201e+07	1.34432e+07	6.92137e+06	6.66435e+06	6.7649e+06	High
FALSE	High	Master Protein	Q6ZQ08	CCR4-NOT transcription complex subunit 1 OS=Mus musculus OX=10090 GN=Cnot1 PE=1 SV=2	0	70.172	9	18	75	18	2375	266.6	7.11	186.74	18	0	117.1	83.7	120.9	78.3	3.86	11.41	1.16	9.06	111.7	116.9	120.7	77.3	83.6	96.5	122.7	120.1	120.6	82.8	78.1	69.1	7.16748e+06	7.49417e+06	7.90436e+06	7.45407e+06	7.93498e+06	9.10538e+06	1.13327e+07	1.12143e+07	1.13393e+07	3.22868e+06	3.1241e+06	2.77407e+06	High
FALSE	High	Master Protein	P21107	Tropomyosin alpha-3 chain OS=Mus musculus OX=10090 GN=Tpm3 PE=1 SV=3	0	70.14	34	14	182	6	285	33	4.72	500.5	14	0	46	89.1	97.1	167.8	12.08	6.8	8.34	31.97	47.3	37.7	46.3	98.9	86.9	89.8	97.9	91	107.4	111	169.1	216.7	9.21374e+07	7.34115e+07	9.2218e+07	2.89948e+08	2.50878e+08	2.57624e+08	2.74589e+08	2.58211e+08	3.06795e+08	1.31558e+08	2.05498e+08	2.64279e+08	High
FALSE	High	Master Protein	Q64437	All-trans-retinol dehydrogenase [NAD(+)] ADH7 OS=Mus musculus OX=10090 GN=Adh7 PE=2 SV=2	0	70.036	50	11	95	10	374	39.9	7.85	260.65	11	0	155.7	49.2	133.3	61.8	3.1	3.82	1.9	6.25	155.6	152.4	161.9	49.2	48.4	52	134.8	129.9	133.3	61.8	64.2	56.7	3.08646e+07	3.02038e+07	3.2789e+07	1.46653e+07	1.42033e+07	1.51749e+07	3.84767e+07	3.74949e+07	3.87324e+07	7.4512e+06	7.93165e+06	7.03914e+06	High
FALSE	High	Master Protein	Q8BKE6	Cytochrome P450 20A1 OS=Mus musculus OX=10090 GN=Cyp20a1 PE=1 SV=1	0	70.032	37	12	103	12	462	52.1	6.95	284.94	12	0	89.1	157.7	69.5	83.7	1.41	2.84	6.55	7.58	87.4	89.9	88.8	161	157.1	152.1	69.2	66.9	75.9	77.9	83.3	90.6	1.16055e+07	1.19294e+07	1.20373e+07	3.21537e+07	3.08897e+07	2.97298e+07	1.3234e+07	1.29453e+07	1.47658e+07	6.29404e+06	6.89846e+06	7.52992e+06	High
FALSE	High	Master Protein	Q6ZWV3	Large ribosomal subunit protein uL16 OS=Mus musculus OX=10090 GN=Rpl10 PE=1 SV=3	0	69.97	37	10	107	10	214	24.6	10.08	274.92	10	0	108.4	94.1	109.2	88.3	52.03	10.96	4.4	19.02	209.4	97.8	85.9	72.3	84.8	89.8	96.6	105	98.5	105.4	79.6	74.8	7.29445e+07	3.40396e+07	3.05289e+07	3.78758e+07	4.37374e+07	4.60388e+07	4.84382e+07	5.32469e+07	5.0275e+07	2.23351e+07	1.72822e+07	1.6305e+07	High
FALSE	High	Master Protein	P62983	Ubiquitin-ribosomal protein eS31 fusion protein OS=Mus musculus OX=10090 GN=Rps27a PE=1 SV=2	0	69.924	55	9	228	9	156	17.9	9.64	549.74	9	0	69	115.6	101.3	114.1	7.85	14.36	2.15	6.35	76.3	70.3	65.2	117.9	94.9	126.3	99.7	103.7	103.3	116.3	106	120	3.43773e+08	3.16596e+08	3.00034e+08	7.98779e+08	6.33248e+08	8.37354e+08	6.46316e+08	6.79905e+08	6.81851e+08	3.18758e+08	2.97767e+08	3.3835e+08	High
FALSE	High	Master Protein	Q64213	Splicing factor 1 OS=Mus musculus OX=10090 GN=Sf1 PE=1 SV=6	0	69.869	25	10	96	10	653	70.4	8.98	292.86	10	0	100.7	88.9	107.5	102.9	6.69	3.84	19.62	10.65	98.6	86.9	96.9	85.6	84.5	90.7	103.5	140	99.2	99.1	117.5	97.5	1.02358e+07	9.0225e+06	1.02751e+07	1.33691e+07	1.29837e+07	1.38644e+07	1.54715e+07	2.11622e+07	1.50955e+07	6.25812e+06	7.60778e+06	6.33374e+06	High
FALSE	High	Master Protein	O54774	AP-3 complex subunit delta-1 OS=Mus musculus OX=10090 GN=Ap3d1 PE=1 SV=1	0	69.817	13	11	63	11	1199	135	7.37	204.53	11	0	123.5	83.4	139	54.1	4.92	3.07	5.88	6.22	127.8	116	124.3	83.8	81.2	86.3	146.2	130	139.8	54.4	58.5	51.8	5.86948e+06	5.32619e+06	5.82764e+06	5.79275e+06	5.52025e+06	5.83469e+06	9.66527e+06	8.69336e+06	9409412	1.5204e+06	1.67632e+06	1.48812e+06	High
FALSE	High	Master Protein	P97310	DNA replication licensing factor MCM2 OS=Mus musculus OX=10090 GN=Mcm2 PE=1 SV=3	0	69.591	21	13	96	13	904	102	5.72	260.39	13	0	89	68.5	98.4	144.1	20.83	14.93	17.13	10.84	69.3	106	89.1	64.8	85.3	68.6	111.4	78.7	98.5	144.3	157.4	126.6	5.1585e+06	7.88378e+06	6.77393e+06	7.25503e+06	9.39629e+06	7514599	1.19393e+07	8.52923e+06	1.07441e+07	6.5319e+06	7.30331e+06	5.89624e+06	High
FALSE	High	Master Protein	Q921H8	3-ketoacyl-CoA thiolase A, peroxisomal OS=Mus musculus OX=10090 GN=Acaa1a PE=1 SV=1	0	69.533	36	10	112	10	424	43.9	8.44	389.41	10	0	132.6	87.7	105.8	73.9	2.74	5.78	1.74	7.91	134.3	133.2	127.5	84.2	88.1	94.4	103.2	106.2	106.4	74.3	68.3	80	2.04695e+07	2.02911e+07	1.9851e+07	1.93161e+07	1.98836e+07	2.11848e+07	22636813	23583481	2.37738e+07	6.88562e+06	6.48696e+06	7.63258e+06	High
FALSE	High	Master Protein	P54823	Probable ATP-dependent RNA helicase DDX6 OS=Mus musculus OX=10090 GN=Ddx6 PE=1 SV=1	0	69.263	31	11	120	11	483	54.2	8.66	358.34	11	0	118.6	81.3	132.7	67.4	4.22	13.12	3.57	5.12	119.8	125.8	115.6	82.2	66.2	85.3	140.8	134	131.4	68.1	68.4	62.4	1.2832e+07	1.34579e+07	1.26413e+07	1.32289e+07	1.0499e+07	13438156	2.16896e+07	2.08931e+07	2.06139e+07	4.43647e+06	4.56151e+06	4.1789e+06	High
FALSE	High	Master Protein	Q9DBL1	Short/branched chain specific acyl-CoA dehydrogenase, mitochondrial OS=Mus musculus OX=10090 GN=Acadsb PE=1 SV=1	0	69.239	36	11	77	11	432	47.8	7.87	213.99	11	0	148.9	58.7	135.7	56.7	1.12	12.66	4.63	23.74	151.7	153.5	150.1	59.8	51.7	66.8	142.2	138.3	129.8	60.4	37.8	57.8	1.09587e+07	1.10866e+07	1.10733e+07	6.49753e+06	5.53164e+06	7.09706e+06	1.47874e+07	1.45446e+07	1.37455e+07	2.65247e+06	1.70265e+06	2.61109e+06	High
FALSE	High	Master Protein	Q9JIX8	Apoptotic chromatin condensation inducer in the nucleus OS=Mus musculus OX=10090 GN=Acin1 PE=1 SV=3	0	69.124	14	14	121	14	1338	150.6	5.91	324.23	14	0	105.7	110.3	88.2	95.9	7.59	1.92	4.34	17.75	110.4	103.7	94.8	107.9	108.2	111.7	91.5	86.6	84	94.1	86.5	120.4	1.32612e+07	1.24483e+07	1.16272e+07	1.94894e+07	1.92418e+07	1.97386e+07	1.58086e+07	1.51399e+07	1.47801e+07	6.87234e+06	6.47328e+06	9.04957e+06	High
FALSE	High	Master Protein	Q8BXA1	Golgi integral membrane protein 4 OS=Mus musculus OX=10090 GN=Golim4 PE=1 SV=1	0	69.094	21	11	101	11	655	76.7	4.83	299.37	11	0	90.4	85.2	79.8	144.6	11.28	7.78	16.47	5.36	104.4	91.1	83.7	89.8	85.8	77	88.9	63.7	80.4	152.5	137	145.7	1.18893e+07	1.03616e+07	9.73127e+06	1.5375e+07	14456485	1.28997e+07	1.45662e+07	1.05651e+07	1.34088e+07	1.05624e+07	9.72296e+06	1.03773e+07	High
FALSE	High	Master Protein	Q9WTP7	GTP:AMP phosphotransferase AK3, mitochondrial OS=Mus musculus OX=10090 GN=Ak3 PE=1 SV=3	0	69.087	60	11	84	11	227	25.4	8.84	226.95	11	0	139.1	59	135.2	66.6	7.52	10.86	9.16	8.17	144.3	127.7	147.3	62.1	61.2	50.8	140.2	120.7	143.6	61.2	69.1	71.8	1.37279e+07	1.21488e+07	1.43054e+07	8.8907e+06	8.61691e+06	7.10882e+06	1.92022e+07	1.67211e+07	2.00219e+07	3.54231e+06	4.09681e+06	4.27597e+06	High
FALSE	High	Master Protein	O35350	Calpain-1 catalytic subunit OS=Mus musculus OX=10090 GN=Capn1 PE=1 SV=1	0	69.07	26	13	74	13	713	82.1	5.87	217.56	13	0	86.8	84.8	132.9	95.6	13.81	17.44	5.06	2.14	76.1	86.2	100.2	84.2	75.9	105.8	133.7	132	121.6	95	92.6	96.7	3.72209e+06	4.20971e+06	5.00095e+06	6.18971e+06	5.48963e+06	7.61112e+06	9.4065e+06	9.39051e+06	8.71134e+06	2.82269e+06	2.82232e+06	2.95753e+06	High
FALSE	High	Master Protein	Q9Z315	U4/U6.U5 tri-snRNP-associated protein 1 OS=Mus musculus OX=10090 GN=Sart1 PE=1 SV=1	0	69.021	23	12	72	12	806	90.8	5.82	234.19	12	0	153.8	81.4	80.5	84.4	9.14	12.06	5.4	31.18	138.4	166.1	150.6	69.4	79.7	88.4	78.8	74.6	83.1	121.5	66.8	82.6	6.56903e+06	7.8776e+06	7.29297e+06	4.94834e+06	5.59598e+06	6.1735e+06	5.37999e+06	5.15518e+06	5.78127e+06	3.50551e+06	1.97446e+06	2.45349e+06	High
FALSE	High	Master Protein	P21981	Protein-glutamine gamma-glutamyltransferase 2 OS=Mus musculus OX=10090 GN=Tgm2 PE=1 SV=4	0	68.847	26	14	133	14	686	77	5.1	327.52	14	0	85.3	107	112.3	95.4	2.77	0.94	4.39	6.01	87.6	82.9	84.7	106.3	106.3	108	111.5	115.5	105.8	103.8	94.7	93	9.55007e+06	9.03502e+06	9.43011e+06	1.74274e+07	1.71562e+07	1.73316e+07	1.75064e+07	1.83343e+07	1.69097e+07	6.88615e+06	6.4354e+06	6.34343e+06	High
FALSE	High	Master Protein	P35550	rRNA 2'-O-methyltransferase fibrillarin OS=Mus musculus OX=10090 GN=Fbl PE=1 SV=2	0	68.77	49	11	97	11	327	34.3	10.24	270.57	11	0	121.3	95.1	85.9	97.7	3.48	12.97	7.39	0.38	119.5	113.5	121.4	93.6	114.2	90.5	84.6	80.7	93.2	96.6	95.9	96.2	1.27491e+07	1.21092e+07	1.3228e+07	1.50263e+07	1.80485e+07	1.42101e+07	1.29943e+07	1.25426e+07	1.45715e+07	6.27024e+06	6.37703e+06	6.42455e+06	High
FALSE	High	Master Protein	O54734	Dolichyl-diphosphooligosaccharide--protein glycosyltransferase 48 kDa subunit OS=Mus musculus OX=10090 GN=Ddost PE=1 SV=2	0	68.76	44	12	170	12	441	49	5.83	476.63	12	0	93.5	89.9	112.2	104.3	2.16	1.42	1.65	5.08	93.5	91	95	89.9	89.8	92.1	115.4	112.1	112.2	104.3	97.2	107.4	5.12907e+07	4.98767e+07	5.31684e+07	7.41725e+07	7.29363e+07	7.43398e+07	9.10771e+07	8.94674e+07	9.01989e+07	3.47817e+07	3.32102e+07	3.68388e+07	High
FALSE	High	Master Protein	P31230	Aminoacyl tRNA synthase complex-interacting multifunctional protein 1 OS=Mus musculus OX=10090 GN=Aimp1 PE=1 SV=2	0	68.727	45	8	133	8	310	34	8.35	464.96	8	0	127.1	95.6	90.8	86.4	2.4	4.99	2.65	2.81	130	126.7	123.9	92.9	95.3	102.2	90.6	88.6	93.4	87.4	82.8	86.1	2.43279e+07	2.36986e+07	2.36742e+07	2.61403e+07	2.64074e+07	2.81416e+07	2.43891e+07	2.41463e+07	2.56198e+07	9.94949e+06	9.6527e+06	1.00842e+07	High
FALSE	High	Master Protein	Q9JKB3	Y-box-binding protein 3 OS=Mus musculus OX=10090 GN=Ybx3 PE=1 SV=2	0	68.704	39	9	114	7	361	38.8	9.69	376.86	9	0	147.6	83	95	74.3	8	8.75	2.42	3.26	152.3	131.2	150	92.2	77.4	84.4	98.4	96.6	93.7	71.8	75.5	76.4	1.83284e+07	1.57813e+07	1.84259e+07	1.66899e+07	1.37921e+07	1.49355e+07	1.70312e+07	1.69153e+07	1.65267e+07	5.25398e+06	5.66245e+06	5.74981e+06	High
FALSE	High	Master Protein	Q9D8S3	ADP-ribosylation factor GTPase-activating protein 3 OS=Mus musculus OX=10090 GN=Arfgap3 PE=1 SV=2	0	68.622	29	13	100	13	523	57.4	8.47	261.56	13	0	115.1	94.7	109.8	80.4	7.15	4.05	4.89	3.48	107.9	114.3	124.3	89.2	94	96.6	108	109.1	117.9	76.7	79.9	82.2	1.07257e+07	1.13551e+07	1.26125e+07	1.33307e+07	1.38396e+07	1.41321e+07	1.54524e+07	1.57839e+07	1.71813e+07	4.63421e+06	4.94717e+06	5.11178e+06	High
FALSE	High	Master Protein	Q7TSC1	Protein PRRC2A OS=Mus musculus OX=10090 GN=Prrc2a PE=1 SV=1	0	68.617	10	12	78	11	2158	229.1	9.39	230.93	12	0	136.9	107.7	93.1	62.3	10.27	16.29	17.61	14.04	149.1	139.2	121.4	109.5	117.8	85.2	103.5	72.6	94.7	80.2	63.4	63.4	5.02744e+06	4.69034e+06	4.17943e+06	5.55276e+06	5.87885e+06	4.22479e+06	5.02181e+06	3.56468e+06	4.67869e+06	1.64358e+06	1.33247e+06	1.33681e+06	High
FALSE	High	Master Protein	Q8BT60	Copine-3 OS=Mus musculus OX=10090 GN=Cpne3 PE=1 SV=2	0	68.604	28	11	135	10	533	59.5	5.78	380.61	11	1	64	118.5	81.4	136.1	5.44	4.85	7.33	11.16	63.7	63.3	69.6	117.9	128.1	118	81	90	78.3	135.4	141.1	113.6	1.46984e+07	1.45927e+07	1.64076e+07	4.09225e+07	4.37718e+07	4.0059e+07	2.69142e+07	3.02329e+07	2.64961e+07	1.90031e+07	2.02929e+07	1.64059e+07	High
FALSE	High	Master Protein	Q91VJ2	Caveolae-associated protein 3 OS=Mus musculus OX=10090 GN=Cavin3 PE=1 SV=1	0	68.518	63	10	136	10	260	27.8	5.57	369.62	10	0	93.7	101.4	99.9	105	2.44	7.63	3.92	6.81	93.5	97.5	93.5	101.2	111.9	96.5	99.8	105.5	97.9	105	104.9	93	2.6442e+07	2.7562e+07	2.69994e+07	4.30478e+07	46840785	4.01598e+07	4.06165e+07	4.3429e+07	4.0564e+07	1.80569e+07	1.84839e+07	1.64627e+07	High
FALSE	High	Master Protein	P12970	Large ribosomal subunit protein eL8 OS=Mus musculus OX=10090 GN=Rpl7a PE=1 SV=2	0	68.411	36	11	185	11	266	30	10.56	474.55	11	0	105.9	87.9	132.5	73.8	4.74	4.11	3.38	0.69	107.1	106.5	98.3	89.4	82.8	88.4	131.1	139.9	133.2	75.1	74.2	74.2	9.71084e+07	9.64687e+07	9.09579e+07	1.21821e+08	1.11062e+08	1.1795e+08	1.71098e+08	1.84581e+08	1.76968e+08	4.13891e+07	4.19174e+07	4.2076e+07	High
FALSE	High	Master Protein	Q64525	Histone H2B type 2-B OS=Mus musculus OX=10090 GN=Hist2h2bb PE=1 SV=3	0	68.355	47	7	2307	4	126	13.9	10.32	4655.81	7	5	70.4	79	158.7	91.9	3.05	4.85	1.08	4.98	70.2	73.3	69.1	76.7	84.1	78.7	157.9	158.2	161	85.3	91.6	94	2.39291e+09	2.49656e+09	2.40508e+09	3.92984e+09	4.24635e+09	3.94813e+09	7.74644e+09	7.84838e+09	8.042e+09	1.76814e+09	1.94667e+09	2.00466e+09	High
FALSE	High	Master Protein	Q60931	Voltage-dependent anion-selective channel protein 3 OS=Mus musculus OX=10090 GN=Vdac3 PE=1 SV=1	0	68.345	48	9	123	8	283	30.7	8.79	405.04	9	0	83.7	92.4	118.3	105.7	5.41	0.86	2.54	3.29	78.2	83.6	87.1	93.3	91.7	92.3	118.2	115.5	121.5	102.9	109.9	105.7	4.04719e+07	4.32809e+07	4.60227e+07	7.26014e+07	7.02527e+07	7.03532e+07	8.8103e+07	8.70773e+07	9.22079e+07	3.24049e+07	3.54489e+07	3.42526e+07	High
FALSE	High	Master Protein	Q80UM7	Mannosyl-oligosaccharide glucosidase OS=Mus musculus OX=10090 GN=Mogs PE=1 SV=1	0	68.326	18	11	101	11	834	91.8	9	297.86	11	0	96.4	107.3	100.5	95.8	3.39	13.36	6.91	6.84	98	91.6	95.8	106.6	96.5	125.3	103.5	90.3	99.8	105.1	95.2	92.5	9.76639e+06	9.12763e+06	9.74459e+06	1.59739e+07	1.42343e+07	1.83756e+07	1.48416e+07	1.31087e+07	1.45757e+07	6.37281e+06	5.91271e+06	5.76656e+06	High
FALSE	High	Master Protein	Q8VE37	Regulator of chromosome condensation OS=Mus musculus OX=10090 GN=Rcc1 PE=1 SV=1	0	68.132	44	10	82	10	421	44.9	8.1	258.85	10	0	123.6	101.8	106.9	67.7	7.52	5.21	2.27	11.26	109.6	125.6	125	94.7	102.9	104.4	108.1	108.5	104.1	81.8	68.4	67	1.33421e+07	1.52739e+07	1.55257e+07	1.73204e+07	1.85385e+07	1.86878e+07	1.89318e+07	1.92188e+07	1.85642e+07	6.0504e+06	5.18857e+06	5.09945e+06	High
FALSE	High	Master Protein	P97742	Carnitine O-palmitoyltransferase 1, liver isoform OS=Mus musculus OX=10090 GN=Cpt1a PE=1 SV=4	0	68.023	19	10	101	10	773	88.2	8.62	304.3	10	0	80.3	101.6	137.4	80.8	5.96	4.04	4.29	2.26	74.9	84.3	81	105.1	97	102.4	138.6	131.2	142.8	78.9	81.5	82.4	5.80971e+06	6.53596e+06	6.4169e+06	1.22648e+07	1.11491e+07	1.16997e+07	1.54839e+07	1.48182e+07	1.62404e+07	3.72314e+06	3.94092e+06	4.00233e+06	High
FALSE	High	Master Protein	Q9R233	Tapasin OS=Mus musculus OX=10090 GN=Tapbp PE=1 SV=2	0	68.016	24	10	115	10	465	49.7	8.5	315.29	10	0	69.9	129.4	49.3	151.3	11.05	8.6	13.57	3.47	69.1	59.5	74.3	127.9	146.7	126	48.7	60	47.1	150.1	149.6	141	1.11162e+07	9.57314e+06	12198379	3.09407e+07	3.49494e+07	2.9817e+07	1.12804e+07	1.40604e+07	11104566	1.46832e+07	1.49959e+07	1.41957e+07	High
FALSE	High	Master Protein	O35691	Pinin OS=Mus musculus OX=10090 GN=Pnn PE=1 SV=4	0	67.999	24	13	121	13	725	82.4	7.01	360.37	13	0	101.5	87.5	99.3	111.6	8.08	12.02	6.2	9.06	111.5	95.1	101.1	85	105.2	87.2	98.9	104	91.8	111.1	113.4	95.7	1.35506e+07	1.15515e+07	1.25519e+07	1.55439e+07	1.89432e+07	1.55931e+07	1.73096e+07	1.84049e+07	1.63651e+07	8.21806e+06	8.59411e+06	7.27735e+06	High
FALSE	High	Master Protein	P35569	Insulin receptor substrate 1 OS=Mus musculus OX=10090 GN=Irs1 PE=1 SV=1	0	67.986	18	13	45	13	1233	130.6	8.73	134.97	13	0	319.8	5.9	74.3		5.24	63.47	12.46		330.6	332.2	302.2		9.9	3.8	81.2	76.8	63.5				7.86408e+06	7.89769e+06	7.3391e+06		348460	131790	2.77855e+06	2.65948e+06	2.21341e+06				High
FALSE	High	Master Protein	Q8K482	EMILIN-2 OS=Mus musculus OX=10090 GN=Emilin2 PE=1 SV=1	0	67.871	13	10	99	10	1074	117.2	5.62	337.1	10	0	124.9	112	76.8	86.4	1.36	19.46	3.09	1.97	129.5	128.3	126.1	115	81.5	118.5	75.3	78.8	79.9	91	88.7	87.6	1.20084e+07	1.18883e+07	1.19343e+07	1.60317e+07	1.11851e+07	1.61675e+07	1.00512e+07	1.06408e+07	1.08601e+07	5.13337e+06	5.12492e+06	5.0826e+06	High
FALSE	High	Master Protein	P30681	High mobility group protein B2 OS=Mus musculus OX=10090 GN=Hmgb2 PE=1 SV=3	0	67.846	25	6	78	5	210	24.1	7.31	274.93	6	0	143.7	75.1	101.7	79.4	9.46	6.33	1.26	1.59	149.4	145.4	124.7	76	81.7	72	102.9	101.4	104	80.4	79.9	82.3	2.04909e+07	1.99349e+07	1.74685e+07	1.5675e+07	1.65861e+07	1.45397e+07	2.03105e+07	2.02471e+07	2.09014e+07	6.70478e+06	6.82946e+06	7.06609e+06	High
FALSE	High	Master Protein	P47739	Aldehyde dehydrogenase, dimeric NADP-preferring OS=Mus musculus OX=10090 GN=Aldh3a1 PE=1 SV=2	0	67.692	41	11	115	9	453	50.4	6.95	312	11	2	106.2	70.2	173.6	50	1.05	5.23	2.78	11.93	105.7	106.5	104.3	74.8	67.6	69.9	166.9	172.8	176.4	49.8	46.7	58.6	2.60128e+07	2.61992e+07	2.6209e+07	2.77075e+07	2.46397e+07	2.53088e+07	5.91532e+07	6.19301e+07	6.36421e+07	7.45109e+06	7.17152e+06	9.02919e+06	High
FALSE	High	Master Protein	Q60967	Bifunctional 3'-phosphoadenosine 5'-phosphosulfate synthase 1 OS=Mus musculus OX=10090 GN=Papss1 PE=1 SV=1	0	67.679	27	12	83	12	624	70.7	6.77	194.28	12	0	85.8	95.3	120.6	98.3	10.06	3.3	3.14	4.93	85.3	77.2	94.4	94.8	90.9	97.1	115.7	123.1	119.9	97.6	106.3	97.7	7.27924e+06	6.58138e+06	8.22206e+06	1.21595e+07	1.14864e+07	1.21901e+07	1.42012e+07	1.52926e+07	1.49874e+07	5.06517e+06	5.65021e+06	5.21838e+06	High
FALSE	High	Master Protein	Q9DCT2	NADH dehydrogenase [ubiquinone] iron-sulfur protein 3, mitochondrial OS=Mus musculus OX=10090 GN=Ndufs3 PE=1 SV=2	0	67.596	35	9	114	9	263	30.1	7.17	347.52	9	0	137.7	81.3	90.7	90.3	2.88	4.16	3.55	4.27	142.4	134.7	136.8	80.7	79.4	85.8	95	89	90	91.9	89.7	84.5	2.03763e+07	1.92647e+07	1.99851e+07	1.73647e+07	1.68119e+07	1.80702e+07	1.95697e+07	1.85279e+07	1.888e+07	7.99277e+06	8.00124e+06	7.56494e+06	High
FALSE	High	Master Protein	O08547	Vesicle-trafficking protein SEC22b OS=Mus musculus OX=10090 GN=Sec22b PE=1 SV=3	0	67.566	53	10	89	10	215	24.7	8.51	246.59	10	0	105.1	91.8	105.6	97.6	2.83	4.18	8.25	3.03	108.6	103.3	103.6	96.6	90.5	89.5	114.5	104.1	97.3	96.2	100.7	95.1	2.29575e+07	2.18288e+07	2.23595e+07	3.07031e+07	2.83095e+07	2.7834e+07	3.48369e+07	3.20296e+07	3.01304e+07	1.23651e+07	1.32602e+07	1.25776e+07	High
FALSE	High	Master Protein	Q9WUA2	Phenylalanine--tRNA ligase beta subunit OS=Mus musculus OX=10090 GN=Farsb PE=1 SV=2	0	67.54	38	18	141	18	589	65.7	7.12	274.06	18	0	105.3	85	133.7	76.1	7.61	0.56	3.9	1.06	94.9	110.3	105.7	85.3	86.1	85.2	129.5	134.1	140	75.6	77.2	76.3	1.53079e+07	1.77779e+07	1.74027e+07	2.06855e+07	2.05496e+07	2.02181e+07	3.00603e+07	3.14989e+07	3.30831e+07	7.41318e+06	7.75985e+06	7.70376e+06	High
FALSE	High	Master Protein	Q6ZQI3	Malectin OS=Mus musculus OX=10090 GN=Mlec PE=1 SV=2	0	67.42	36	8	99	8	291	32.3	6.05	288.2	8	0	79.8	93.8	111.2	115.2	19.75	21.44	2.01	1.58	76.4	98.8	67.8	127.5	89.8	89.3	103.3	107.4	106.4	113.1	109.9	110.3	1.69887e+07	2.19409e+07	1.53761e+07	4.26186e+07	2.95513e+07	2.92086e+07	3.30499e+07	3.47445e+07	3.46654e+07	1.52962e+07	1.52328e+07	1.53409e+07	High
FALSE	High	Master Protein	P70349	Adenosine 5'-monophosphoramidase HINT1 OS=Mus musculus OX=10090 GN=Hint1 PE=1 SV=3	0	67.284	77	7	100	7	126	13.8	6.87	349.05	7	0	111.7	106.9	88.2	93.2	4.7	1.61	3.19	1.51	106.9	112.1	117.4	104.9	107.2	108.2	89.1	88.4	84	92.8	95.5	93.5	5.36632e+07	5.62289e+07	6.01863e+07	7.917e+07	7.96605e+07	7.99514e+07	6.4347e+07	6.46231e+07	6.17684e+07	2.83326e+07	2.98899e+07	2.93692e+07	High
FALSE	High	Master Protein	P32067	Lupus La protein homolog OS=Mus musculus OX=10090 GN=Ssb PE=1 SV=1	0	67.284	31	12	150	12	415	47.7	9.77	439.26	12	0	95.2	105.1	97.5	102.1	6.24	0.77	4.99	1.65	104.3	93.1	94.7	104.6	105.4	103.8	92.2	101.9	97	99.2	102.4	101.5	2.8214e+07	2.51692e+07	2.61366e+07	42523309	4.21923e+07	4.13013e+07	3.59002e+07	4.01238e+07	3.84442e+07	1.63122e+07	1.72587e+07	1.71862e+07	High
FALSE	High	Master Protein	P28658	Ataxin-10 OS=Mus musculus OX=10090 GN=Atxn10 PE=1 SV=2	0	67.18	31	11	90	11	475	53.7	5.25	271.36	11	0	128.5	90.9	102.4	78.2	7.38	62.18	3.73	54.82	117.3	101.2	108.8	73.4	77	201.6	82.9	86.7	89.3	66.2	53.6	142	1.269e+07	1.09427e+07	1.20233e+07	1.19519e+07	1.23361e+07	3.20948e+07	1.29097e+07	1.36616e+07	1.41592e+07	4.35585e+06	3.61436e+06	9.61766e+06	High
FALSE	High	Master Protein	P62242	Small ribosomal subunit protein eS8 OS=Mus musculus OX=10090 GN=Rps8 PE=1 SV=2	0	67.166	51	9	144	9	208	24.2	10.32	404.16	9	0	113	89.6	112.7	84.8	1.72	1.25	1.67	3.55	115.7	111.9	113	91.5	89.6	89.6	112.7	113.6	110	80.8	84.8	86.7	8.79324e+07	8.4998e+07	8.77033e+07	1.04618e+08	1.00764e+08	1.00221e+08	1.23271e+08	1.2568e+08	1.22506e+08	3.73539e+07	4.01734e+07	4.12097e+07	High
FALSE	High	Master Protein	Q9QX47	Protein SON OS=Mus musculus OX=10090 GN=Son PE=1 SV=2	0	67.14	9	14	81	14	2444	265.5	5.6	232.74	14	0	145.8	90.5	99.1	64.7	9.86	3.37	3.33	14.29	144.3	165.9	137.8	87.8	93.7	89.6	98.1	94.4	100.8	70.7	64	53	1.08879e+07	1.25138e+07	1.06162e+07	9.95879e+06	1.04674e+07	9.94537e+06	1.0654e+07	1.03653e+07	1.11506e+07	3.24539e+06	3.01057e+06	2.50311e+06	High
FALSE	High	Master Protein	Q63918	Caveolae-associated protein 2 OS=Mus musculus OX=10090 GN=Cavin2 PE=1 SV=3	0	67.134	38	10	109	10	418	46.7	5.21	321.73	10	0	109.7	102.1	114.1	74.1	4.91	4.53	2.77	3.49	118.4	108.4	109.4	95.5	104.4	101.9	110.4	116.7	113.9	74	76.1	71	1.79712e+07	16442895	1.69549e+07	21799392	2.34436e+07	2.27482e+07	2.41168e+07	2.57821e+07	2.53245e+07	6.8293e+06	7.19426e+06	6.73782e+06	High
FALSE	High	Master Protein	P18760	Cofilin-1 OS=Mus musculus OX=10090 GN=Cfl1 PE=1 SV=3	0	67.048	63	9	280	8	166	18.5	8.09	880.31	9	1	104.5	85.9	119.8	89.8	2.78	4.1	5.66	0.97	104.7	99.8	104.7	89.6	82.6	86.1	120.1	114.2	127.9	90	89.3	91	2.92629e+08	2.78612e+08	2.98761e+08	3.76618e+08	3.41563e+08	3.5394e+08	4.83008e+08	4.64611e+08	5.23522e+08	1.52941e+08	1.55426e+08	1.59111e+08	High
FALSE	High	Master Protein	Q8BVQ5	Protein phosphatase methylesterase 1 OS=Mus musculus OX=10090 GN=Ppme1 PE=1 SV=5	0	67.016	33	8	80	8	386	42.2	5.97	258.57	8	0	86.6	113	123.6	76.8	6.75	4.33	5.59	2.01	91.4	86.6	79.9	113	110	119.6	116	123.6	129.8	75.1	76.8	78.2	5.17745e+06	4.90175e+06	4.61829e+06	9.62648e+06	9.2229e+06	9.9729e+06	9.45962e+06	1.01943e+07	1.07718e+07	2.58809e+06	2.71148e+06	2771950	High
FALSE	High	Master Protein	Q9Z2U0	Proteasome subunit alpha type-7 OS=Mus musculus OX=10090 GN=Psma7 PE=1 SV=1	0	66.951	52	11	138	11	248	27.8	8.46	380.64	11	0	105.6	113.5	81.2	99.7	5	2.38	0.79	2.46	104.9	103.5	113.4	117.2	112.8	112.3	80.6	80.6	81.7	99.1	99	94.9	9.37804e+07	9.24999e+07	1.0353e+08	1.57676e+08	1.49281e+08	147844778	1.03716e+08	104978389	1.07089e+08	5.38751e+07	5.5197e+07	5.30976e+07	High
FALSE	High	Master Protein	P35486	Pyruvate dehydrogenase E1 component subunit alpha, somatic form, mitochondrial OS=Mus musculus OX=10090 GN=Pdha1 PE=1 SV=1	0	66.9	41	11	93	11	390	43.2	8.19	250.36	11	0	165.6	58.4	115.6	60.4	5.25	6.38	1.78	5.41	175.6	165	158.3	61.6	54.2	58.2	113.2	115.2	117.3	57.4	63.9	60.2	3.71152e+07	3.48632e+07	3.41575e+07	1.9566e+07	1.6949e+07	1.81134e+07	34429246	3.5449e+07	3.63255e+07	7.3736e+06	8.41616e+06	7.96245e+06	High
FALSE	High	Master Protein	Q61210	Rho guanine nucleotide exchange factor 1 OS=Mus musculus OX=10090 GN=Arhgef1 PE=1 SV=2	0	66.664	17	10	71	10	920	102.7	5.6	247.63	10	0	119.9	95.9	108.8	75.4	6.43	12.87	12.54	16.55	123	120.7	108.9	96.5	115.9	91.2	109.8	109.5	87.4	93.4	75.9	67.8	2.98972e+06	2.93084e+06	2.70229e+06	3.52532e+06	4.16926e+06	3.2602e+06	3.84137e+06	3.87174e+06	3.11345e+06	1.37985e+06	1.14913e+06	1.03072e+06	High
FALSE	High	Master Protein	P97457	Myosin regulatory light chain 11 OS=Mus musculus OX=10090 GN=Myl11 PE=1 SV=3	0	66.649	69	11	141	11	169	18.9	4.92	419.59	11	0	136.7	123.5	34.5	105.3	2.7	2.14	2.97	3.18	137.6	138.7	131.9	122.7	124.3	127.9	34	36.1	34.8	105.9	100.2	105.9	3.22381e+07	3.24915e+07	3.15495e+07	4.32205e+07	4.31174e+07	4.40962e+07	1.14692e+07	1.23008e+07	1.19406e+07	1.50976e+07	1.46358e+07	1.55334e+07	High
FALSE	High	Master Protein	P36552	Oxygen-dependent coproporphyrinogen-III oxidase, mitochondrial OS=Mus musculus OX=10090 GN=Cpox PE=1 SV=2	0	66.629	32	11	78	11	443	49.7	8.53	221.78	11	0	151.7	95.3	78.4	74.6	8.12	4.52	7.14	35.22	165.8	146.8	142.7	90.4	98.4	92.2	78.2	75.9	68.1	112	57.1	72.2	1.2652e+07	1.11955e+07	1.11174e+07	1.03668e+07	1.11174e+07	1.03514e+07	8.58894e+06	8431424	7.61678e+06	5.19577e+06	2.7164e+06	3.4489e+06	High
FALSE	High	Master Protein	Q60865	Caprin-1 OS=Mus musculus OX=10090 GN=Caprin1 PE=1 SV=2	0	66.606	27	10	107	10	707	78.1	5.25	347.69	10	0	131.1	91.4	85.5	92	0.96	3.12	5.42	1.98	131.7	129.2	130.8	87.1	91.2	92.5	85.3	93.2	84.6	93.1	91.8	89.5	1.83713e+07	1.80185e+07	1.86382e+07	1.82701e+07	1.88367e+07	1.89829e+07	1.71274e+07	1.89215e+07	17299703	7.90169e+06	7.98373e+06	7.81757e+06	High
FALSE	High	Master Protein	Q99L13	3-hydroxyisobutyrate dehydrogenase, mitochondrial OS=Mus musculus OX=10090 GN=Hibadh PE=1 SV=1	0	66.589	45	10	110	10	335	35.4	8.13	340.68	10	0	106.4	106.4	78.5	108.8	2.39	2.32	6.81	8.03	105.2	104.8	109.4	104.1	108.8	105.2	75.8	86	77.6	99.1	116.4	107.5	1.65674e+07	1.65022e+07	1.75926e+07	2.46475e+07	2.53589e+07	2.43754e+07	17186232	1.97156e+07	1.79079e+07	9.49337e+06	1.14253e+07	1.05975e+07	High
FALSE	High	Master Protein	Q8K019	Bcl-2-associated transcription factor 1 OS=Mus musculus OX=10090 GN=Bclaf1 PE=1 SV=2	0	66.581	16	11	110	10	919	105.9	9.99	376.91	11	0	120.9	97.8	93	88.4	4.38	7.05	3.5	5.91	118	128.3	120.4	97.4	92.1	105.8	91.4	97.6	92.6	88.7	79.6	88	9.28682e+06	1.00869e+07	9.67267e+06	1.15285e+07	1.07226e+07	1.22525e+07	1.03481e+07	1.11774e+07	1.06775e+07	4.24186e+06	3.90389e+06	4.33396e+06	High
FALSE	High	Master Protein	Q6DFZ1	Golgi-specific brefeldin A-resistance guanine nucleotide exchange factor 1 OS=Mus musculus OX=10090 GN=Gbf1 PE=1 SV=1	0	66.538	10	11	52	11	1861	206.7	5.8	162.11	11	0	177.8	42.6	113.6	66	9.86	34.25	11.37	7.81	156.3	177.3	190.4	66.4	35	42.5	113.2	123.8	98.5	65.8	60.3	70.6	2.67727e+06	3.03526e+06	3.33034e+06	1.71121e+06	887199	1.07035e+06	2.79158e+06	3.08849e+06	2.47337e+06	685560	644238	756517	High
FALSE	High	Master Protein	P16110	Galectin-3 OS=Mus musculus OX=10090 GN=Lgals3 PE=1 SV=3	0	66.528	25	6	126	6	264	27.5	8.38	369.26	6	0	87.6	98.7	100.8	112.9	4.22	5.17	9.68	4.97	88.9	86.5	81.8	97.5	96.9	106.2	116.3	98	99.6	103.3	113.6	111.5	7.37726e+07	7.16961e+07	6.92828e+07	1.21654e+08	1.19011e+08	1.29608e+08	1.38796e+08	1.18315e+08	1.21023e+08	5.21136e+07	5.8722e+07	5.78917e+07	High
FALSE	High	Master Protein	Q9CSN1	SNW domain-containing protein 1 OS=Mus musculus OX=10090 GN=Snw1 PE=1 SV=3	0	66.488	31	11	106	11	536	61.4	9.48	322.13	11	0	128.6	95.4	99.5	76.5	8.39	1.3	6.76	5.91	132	113.2	130.8	97.1	96.7	99.1	91.1	101.2	103.6	83.3	77.9	74.1	1.79324e+07	1.53754e+07	1.81494e+07	1.9844e+07	1.94508e+07	1.9809e+07	1.78127e+07	2.00301e+07	2.06348e+07	6.88607e+06	6.59432e+06	6.30212e+06	High
FALSE	High	Master Protein	P99029	Peroxiredoxin-5, mitochondrial OS=Mus musculus OX=10090 GN=Prdx5 PE=1 SV=2	0	66.452	52	10	147	10	210	21.9	8.85	442.35	10	0	97.8	110	130.5	61.6	3.08	0.4	7.14	20.54	99.9	94.9	94.7	106.8	106	106.7	126.6	140.5	122.9	58.4	59.8	82.9	6.90108e+07	6.54883e+07	6.67546e+07	1.10891e+08	1.08375e+08	1.08431e+08	1.25804e+08	1.41229e+08	1.2436e+08	2.45133e+07	2.57317e+07	3.58187e+07	High
FALSE	High	Master Protein	P62806	Histone H4 OS=Mus musculus OX=10090 GN=H4c1 PE=1 SV=2	0	66.429	54	10	1303	10	103	11.4	11.36	2823.2	10	0	90.7	86.5	111.4	111.4	6.17	1.44	2.26	6.73	81.9	91.1	91.5	86.2	86.9	88.7	111.3	116	111.9	118.7	103.7	112	1.27306e+09	1.4157e+09	1.45216e+09	2.01537e+09	2.00075e+09	2.02792e+09	2.48923e+09	2.62446e+09	2.54963e+09	1.12223e+09	1.00505e+09	1.08937e+09	High
FALSE	High	Master Protein	Q61035	Histidine--tRNA ligase, cytoplasmic OS=Mus musculus OX=10090 GN=Hars1 PE=1 SV=2	0	66.373	34	14	99	12	509	57.4	6	241.11	14	2	106.6	91.8	119.6	82.1	0.57	2.89	8.23	3.73	105.2	104.2	104.1	89.7	94.3	89.7	134.1	116.9	116.4	79.7	80.3	85.3	1.87443e+07	1.85656e+07	1.89367e+07	2.4039e+07	2.48769e+07	2.35359e+07	3.4408e+07	3.03399e+07	3.04038e+07	8.64174e+06	8.92287e+06	9.51145e+06	High
FALSE	High	Master Protein	P14869	Large ribosomal subunit protein uL10 OS=Mus musculus OX=10090 GN=Rplp0 PE=1 SV=3	0	66.331	44	10	157	10	317	34.2	6.25	453.67	10	0	112.4	93.9	100.6	93.1	1.12	2.7	5.55	4.99	111.7	109.4	111.4	91.9	96.8	93	107.7	99.7	96.8	90.2	92.2	99.1	8.74299e+07	8.5625e+07	8.90839e+07	1.08278e+08	1.1219e+08	1.07184e+08	1.21365e+08	1.13676e+08	1.1109e+08	4.29594e+07	4.50059e+07	4.85794e+07	High
FALSE	High	Master Protein	P51432	1-phosphatidylinositol 4,5-bisphosphate phosphodiesterase beta-3 OS=Mus musculus OX=10090 GN=Plcb3 PE=1 SV=2	0	66.275	15	12	73	12	1234	139.4	5.94	218.79	12	0	55.8	126.9	82.2	135	5.4	6.37	5.03	9.99	53.6	54.4	59.2	123.7	134.5	118.8	79.5	80.1	86.9	131.6	125.9	151.8	1.17932e+07	1.19489e+07	1.32833e+07	4.08925e+07	4.3757e+07	3.84361e+07	2.51393e+07	2.56424e+07	2.80045e+07	1.75915e+07	1.72523e+07	2.08885e+07	High
FALSE	High	Master Protein	P53026	Large ribosomal subunit protein uL1 OS=Mus musculus OX=10090 GN=Rpl10a PE=1 SV=3	0	66.273	32	8	123	8	217	24.9	9.98	323.03	8	0	104.2	93.5	114.2	88.1	3.7	3.54	1.64	4.36	101.4	108.9	103.6	95	92.9	88.6	115.9	112.3	113.5	87.6	86.6	93.8	6.19249e+07	6.64952e+07	6.46134e+07	8.72365e+07	8.40551e+07	7.96266e+07	1.01937e+08	9.98323e+07	1.01617e+08	3.25343e+07	3.29766e+07	3.58489e+07	High
FALSE	High	Master Protein	O08756	3-hydroxyacyl-CoA dehydrogenase type-2 OS=Mus musculus OX=10090 GN=Hsd17b10 PE=1 SV=4	0	66.198	54	9	85	9	261	27.4	8.41	238.35	9	0	128.7	75.5	113.8	82	2.37	4.16	3.34	18.16	130.9	135.5	129.6	76.8	71.9	77.7	115.8	110.3	117.6	61.9	88.6	83.4	1.65928e+07	1.71737e+07	1.67738e+07	1.46396e+07	1.34862e+07	1.44922e+07	2.11307e+07	2.03529e+07	2.1855e+07	4.77321e+06	7.00387e+06	6.61635e+06	High
FALSE	High	Master Protein	Q60930	Voltage-dependent anion-selective channel protein 2 OS=Mus musculus OX=10090 GN=Vdac2 PE=1 SV=2	0	66.146	49	10	187	10	295	31.7	7.49	570.3	10	0	84.9	96.9	113	105.2	0.75	2.44	2.13	1.99	85.5	84.7	84.2	99.1	94.4	96.6	110.3	115.1	112.7	108.2	104.3	104.9	9.35539e+07	9.26875e+07	9.41071e+07	1.6313e+08	1.52961e+08	1.55643e+08	1.73813e+08	1.83468e+08	1.80763e+08	7.20388e+07	7.11487e+07	7.18774e+07	High
FALSE	High	Master Protein	P97447	Four and a half LIM domains protein 1 OS=Mus musculus OX=10090 GN=Fhl1 PE=1 SV=3	0	66.131	40	9	113	9	280	31.9	8.37	318.77	9	0	112.4	131.3	50.9	105.4	4.54	3.76	16.72	3.97	113.5	110.3	120.5	124.7	133.7	132.5	38.3	51.3	52.7	112.2	103.9	106.4	2.56989e+07	2.49788e+07	2.78691e+07	4.24605e+07	4.48163e+07	4.41741e+07	1.24898e+07	1.69248e+07	1.74862e+07	15451871	1.46618e+07	1.5076e+07	High
FALSE	High	Master Protein	O08808	Protein diaphanous homolog 1 OS=Mus musculus OX=10090 GN=Diaph1 PE=1 SV=1	0	66.011	14	13	43	13	1255	139.3	5.57	107.92	13	0	96.9	107.1	103.5	92.5	3.46	4.96	3.59	12.47	95.5	101.2	95.3	100.9	105.5	111.4	101.9	107.4	100.3	83.3	106.2	91.1	4.27229e+06	4.52625e+06	4.3531e+06	6.79066e+06	6.98947e+06	7.33525e+06	6.56579e+06	6.9971e+06	6.5792e+06	2.26579e+06	2.9619e+06	2.55101e+06	High
FALSE	High	Master Protein	P17225	Polypyrimidine tract-binding protein 1 OS=Mus musculus OX=10090 GN=Ptbp1 PE=1 SV=3	0	65.865	34	10	135	10	555	59.3	9.16	398.32	10	0	108.8	97.5	97	96.8	12.96	4.97	5.32	7.27	106.9	98.3	126.3	100.5	95.9	91	95.1	104.3	95.3	88.7	95.2	102.5	2.41744e+07	2.22135e+07	2.91464e+07	3.41635e+07	3.20791e+07	3.0262e+07	3.09413e+07	3.43138e+07	3.15829e+07	1.21878e+07	1.34113e+07	1.45024e+07	High
FALSE	High	Master Protein	P15864	Histone H1.2 OS=Mus musculus OX=10090 GN=H1-2 PE=1 SV=2	0	65.844	28	10	240	2	212	21.3	11	585.65	10	7	88.4	73.4	144.2	94	1.56	1.77	2.98	5.16	90.7	88.8	88	73.1	73.7	75.6	147.7	144.8	139.3	96.7	87.5	94.3	6.52208e+08	6.38234e+08	6.46029e+08	7.90242e+08	7.84513e+08	7.99967e+08	1.52902e+09	1.51584e+09	1.46774e+09	4.2289e+08	3.9207e+08	4.24493e+08	High
FALSE	High	Master Protein	Q9D7N9	Adipocyte plasma membrane-associated protein OS=Mus musculus OX=10090 GN=Apmap PE=1 SV=1	0	65.781	45	12	106	12	415	46.4	6.32	297.83	12	0	91.4	118.9	86.5	103.2	10.56	3.52	9.71	1.04	101.3	82.2	89.7	123.7	116.2	116.8	83.2	85	99	101.3	101.9	99.9	1.27878e+07	1.0371e+07	1.15649e+07	2.34842e+07	2.17086e+07	2.16951e+07	1.51103e+07	1.56182e+07	1.83075e+07	7.78109e+06	8.01556e+06	7.88826e+06	High
FALSE	High	Master Protein	Q9ET54	Palladin OS=Mus musculus OX=10090 GN=Palld PE=1 SV=2	0	65.703	14	12	97	12	1408	152	6.25	320.49	12	0	131	89.5	87.3	92.3	7.46	6.71	2.38	5.65	129.6	123	142.3	88.5	85.9	97.5	85.7	86.4	89.6	85.1	95.2	91.3	1.35855e+07	1.28901e+07	1.52338e+07	1.39559e+07	13327311	1.50371e+07	1.29374e+07	1.31799e+07	1.37669e+07	5.42358e+06	6.2207e+06	5.99123e+06	High
FALSE	High	Master Protein	Q9DC51	Guanine nucleotide-binding protein G(i) subunit alpha-3 OS=Mus musculus OX=10090 GN=Gnai3 PE=1 SV=3	0	65.65	38	11	122	6	354	40.5	5.69	298.6	11	0	96.6	92.9	135.9	74.7	6.78	5.65	5.45	11.55	105.1	92.9	94.6	88.8	91	98.8	133.1	124.9	139.2	73.2	71	87.4	5.84964e+06	5.16862e+06	5.37234e+06	7.4338e+06	7.49286e+06	8.08997e+06	1.06578e+07	1.01136e+07	1.1354e+07	2.47662e+06	2.46191e+06	3.04352e+06	High
FALSE	High	Master Protein	O54890	Integrin beta-3 OS=Mus musculus OX=10090 GN=Itgb3 PE=1 SV=2	0	65.475	18	11	72	11	787	86.7	5.24	214.55	11	0	76	120.3	76.2	127.5	4.05	6.81	3.21	1.42	76.4	77.2	71.6	129.3	112.8	120.9	73.2	77.9	76.6	128.2	129.7	126.1	1.01284e+07	1.02327e+07	9.69022e+06	2.57679e+07	2.2131e+07	2.35867e+07	1.39603e+07	1.50294e+07	1.48839e+07	1.03343e+07	1.07161e+07	1.04593e+07	High
FALSE	High	Master Protein	Q8BH74	Nuclear pore complex protein Nup107 OS=Mus musculus OX=10090 GN=Nup107 PE=1 SV=1	0	65.442	19	11	59	11	926	106.7	5.43	164.64	11	0	57.3	96.2	136	110.5	12.37	6.52	5.38	15.16	56	54.1	67.6	100.2	94	87.9	132.8	138.7	124.5	108	134.5	101.8	2.24198e+06	2.16525e+06	2.7649e+06	6.03494e+06	5.57319e+06	5.18267e+06	7.6559e+06	8.08559e+06	7.30926e+06	2.62974e+06	3.35775e+06	2.5506e+06	High
FALSE	High	Master Protein	Q61074	Protein phosphatase 1G OS=Mus musculus OX=10090 GN=Ppm1g PE=1 SV=3	0	65.389	30	8	67	8	542	58.7	4.39	224.01	8	0	141.3	69.5	125	64.2	11.28	19.61	10.66	13.65	119.1	144.5	147.1	71	86.4	58.2	117.6	145.1	127.9	65.7	51.4	66	5.75984e+06	6.98185e+06	7.26031e+06	5.16418e+06	6.18221e+06	4.14253e+06	8.18355e+06	1.02111e+07	9.06059e+06	1.93166e+06	1.54903e+06	1.99613e+06	High
FALSE	High	Master Protein	P81117	Nucleobindin-2 OS=Mus musculus OX=10090 GN=Nucb2 PE=1 SV=2	0	65.366	32	10	100	10	420	50.3	5.15	318.79	10	0	162.3	82.7	79.5	75.4	2.95	10.12	6.26	5.89	161.5	168.6	159.4	68.9	82.8	82.3	77.7	79.1	87.1	75	82.8	74.8	1.7011e+07	1.7743e+07	1.71324e+07	1.09107e+07	1.29053e+07	1.27594e+07	1.17688e+07	1.21303e+07	1.34424e+07	4.80426e+06	5.43477e+06	4.92818e+06	High
FALSE	High	Master Protein	Q61553	Fascin OS=Mus musculus OX=10090 GN=Fscn1 PE=1 SV=4	0	65.354	30	10	86	10	493	54.5	6.89	246.68	10	0	113.9	73.4	129	83.7	1.7	1.4	2.48	1.35	115.8	114.2	112	72.1	74.1	73.5	129.2	131.6	125.3	83	85.3	83.8	2.48351e+07	2.446e+07	2.451e+07	2.32412e+07	2.35096e+07	2.31909e+07	3.98716e+07	4.10822e+07	3.93708e+07	1.08261e+07	1.1394e+07	1.12463e+07	High
FALSE	High	Master Protein	Q62376	U1 small nuclear ribonucleoprotein 70 kDa OS=Mus musculus OX=10090 GN=Snrnp70 PE=1 SV=2	0	65.296	32	9	114	9	448	52	9.94	299.99	9	0	107.9	99.3	105.5	87.3	0.41	1.83	2.53	1.28	108.4	107.8	107.6	99.2	97.5	101.1	107.8	105.4	102.5	87.2	86.7	88.8	1.73641e+07	1.72528e+07	1.75897e+07	2.38891e+07	2.31174e+07	2.38325e+07	2.48514e+07	2.45671e+07	2.4054e+07	8.49566e+06	8.65125e+06	8.90272e+06	High
FALSE	High	Master Protein	Q99KW3	TRIO and F-actin-binding protein OS=Mus musculus OX=10090 GN=Triobp PE=1 SV=3	0	65.272	11	14	60	13	2014	223.2	8.06	163.25	14	0	64	128.5	95.9	111.6	15.4	15.66	10.69	15.76	65.6	48.4	61.6	123.7	115.8	154.7	82	101.6	92.3	139.6	107.3	107.4	1.45996e+06	1.07596e+06	1.39882e+06	4.13658e+06	3.8134e+06	5.06388e+06	2.62354e+06	3.28959e+06	3.00691e+06	1.88761e+06	1.48728e+06	1.4943e+06	High
FALSE	High	Master Protein	Q9QZM0	Ubiquilin-2 OS=Mus musculus OX=10090 GN=Ubqln2 PE=1 SV=2	0	65.132	23	9	80	7	638	67.3	5.22	273.4	9	2	104.1	116.7	89.4	89.8	6.66	6.06	7.44	15.85	95.2	105.6	108.1	118.4	106.4	118.4	90.6	83	96.3	78.9	108.2	91.1	9.50013e+06	1.05351e+07	1.10161e+07	1.77713e+07	1.57233e+07	1.73954e+07	1.3022e+07	1.20603e+07	1.40929e+07	4.79055e+06	6.72999e+06	5.69129e+06	High
FALSE	High	Master Protein	Q9Z0P4	Paralemmin-1 OS=Mus musculus OX=10090 GN=Palm PE=1 SV=1	0	65.069	32	7	92	7	383	41.6	4.84	294.34	7	0	117.5	89.2	99.6	93.8	15.06	7.32	10.1	11.53	115.9	144.2	109.3	88	87	99	88.8	98.2	108.7	92.5	75.4	93	1.01566e+07	1.26274e+07	9.77461e+06	1.1589e+07	1.12782e+07	1.27633e+07	1.1194e+07	1.25249e+07	1.3951e+07	4.9282e+06	4.11649e+06	5.09876e+06	High
FALSE	High	Master Protein	P22437	Prostaglandin G/H synthase 1 OS=Mus musculus OX=10090 GN=Ptgs1 PE=1 SV=1	0	65.009	24	12	111	11	602	69	6.83	283.05	12	1	85	94.4	117.4	103.1	4.03	9.8	2.48	16.96	85.1	83.9	78.9	93.2	107.4	89.5	111.5	116	116.7	90.4	125.6	101.8	1.08643e+07	1.07044e+07	1.02735e+07	1.78923e+07	2.02952e+07	1.6799e+07	2.04715e+07	2.1539e+07	2.18303e+07	7.01226e+06	9.98609e+06	8.12753e+06	High
FALSE	High	Master Protein	Q91V61	Sideroflexin-3 OS=Mus musculus OX=10090 GN=Sfxn3 PE=1 SV=1	0	64.995	43	11	109	9	321	35.4	9.51	288.66	11	2	96.6	88.7	132.9	81.8	3.09	2.91	0.72	2.92	96.4	93.8	99.7	88.5	86	91.2	132.6	133.3	131.4	80.3	81.7	85	2.09532e+07	2.03637e+07	2.21212e+07	2.89338e+07	2.76723e+07	2.91568e+07	4.14714e+07	4.21783e+07	4.18523e+07	1.06149e+07	1.10588e+07	1.1557e+07	High
FALSE	High	Master Protein	P49722	Proteasome subunit alpha type-2 OS=Mus musculus OX=10090 GN=Psma2 PE=1 SV=3	0	64.951	43	7	90	7	234	25.9	7.43	303.46	7	0	122.1	92.1	96.6	89.2	4.23	1.42	1.67	11.7	126.4	116.2	122.6	91.1	93.8	92.5	98.3	97	95.1	78.3	89.5	99.1	2.32502e+07	2.13624e+07	2.30213e+07	2.52035e+07	2.55282e+07	2.503e+07	2.60267e+07	2.59703e+07	25632230	8.7572e+06	1.02632e+07	1.14044e+07	High
FALSE	High	Master Protein	P48758	Carbonyl reductase [NADPH] 1 OS=Mus musculus OX=10090 GN=Cbr1 PE=1 SV=3	0	64.845	45	8	69	8	277	30.6	8.31	230.84	8	0	110.1	74.7	145.9	69.3	4.9	8.37	9.78	6.37	111.5	119.4	108.7	75.7	67.5	79.7	127.9	147.8	154.9	70.2	72.5	64	7.88058e+06	8.43564e+06	7.84463e+06	8.04799e+06	7.06261e+06	8.28948e+06	1.30054e+07	1.52096e+07	1.60461e+07	3.01809e+06	3.195e+06	2.83224e+06	High
FALSE	High	Master Protein	O35459	Delta(3,5)-Delta(2,4)-dienoyl-CoA isomerase, mitochondrial OS=Mus musculus OX=10090 GN=Ech1 PE=1 SV=1	0	64.745	33	7	127	7	327	36.1	7.71	430.04	7	0	106.2	99.5	103.8	90.5	4.84	3.16	6.23	4.53	107.6	106.6	98.4	105.4	99.9	99.7	104.3	98.9	111.9	90.9	92	84.5	2.78416e+07	2.75708e+07	2.59965e+07	4.09894e+07	3.8271e+07	3.79487e+07	3.88264e+07	3.72274e+07	4.24126e+07	1.42954e+07	1.48287e+07	1.36781e+07	High
FALSE	High	Master Protein	P45376	Aldo-keto reductase family 1 member B1 OS=Mus musculus OX=10090 GN=Akr1b1 PE=1 SV=3	0	64.724	48	13	161	13	316	35.7	7.18	356.52	13	0	102.2	92.2	125.3	80.3	0.54	3.33	6.89	3.84	102.3	103	101.9	92.3	94.7	88.7	125.4	116.5	133.8	77.4	83.6	80.4	7.18909e+07	7.23403e+07	7.31171e+07	9.75666e+07	9.85651e+07	9.16937e+07	1.26882e+08	119207074	1.37756e+08	3.30977e+07	3.66251e+07	3.53546e+07	High
FALSE	High	Master Protein	P15532	Nucleoside diphosphate kinase A OS=Mus musculus OX=10090 GN=Nme1 PE=1 SV=1	0	64.694	66	8	210	4	152	17.2	7.37	536.24	8	5	148.9	79.6	88.4	83.1	4.6	3.58	2.31	1.27	147.8	157.9	144.7	79	83.5	78.2	84.5	88.2	87.8	84	82.5	82	1.65091e+08	1.7632e+08	1.65042e+08	1.3274e+08	1.38131e+08	1.28516e+08	1.35931e+08	1.43448e+08	1.4371e+08	5.70854e+07	5.74277e+07	5.73246e+07	High
FALSE	High	Master Protein	Q8BFR4	N-acetylglucosamine-6-sulfatase OS=Mus musculus OX=10090 GN=Gns PE=1 SV=1	0	64.684	24	12	95	12	544	61.1	8.24	279.45	12	0	85.7	73.7	88.1	152.5	1.29	5.07	3.5	4.12	86.5	84.6	86.6	68	74.4	74.4	84.8	88.9	90.8	147.2	153.8	159.9	2.45856e+07	24047447	2.51411e+07	2.90928e+07	3.13168e+07	3.11198e+07	3.46992e+07	3.68041e+07	3.78463e+07	2.54509e+07	2.72614e+07	2.84392e+07	High
FALSE	High	Master Protein	Q9CQF9	Prenylcysteine oxidase 1 OS=Mus musculus OX=10090 GN=Pcyox1 PE=1 SV=1	0	64.663	29	9	89	9	505	56.5	6.92	299.95	9	0	84.8	99.3	123.1	92.8	8.33	8.1	5.18	9.22	75.8	88.9	86.6	90.2	105.8	101.4	132.3	125.7	119.2	81.7	94.8	97.5	9.6896e+06	1.13554e+07	1.12956e+07	1.7342e+07	2.00194e+07	1.90746e+07	2.4329e+07	2.33951e+07	2.23318e+07	6.35334e+06	7.54796e+06	7.79793e+06	High
FALSE	High	Master Protein	Q9QYA2	Mitochondrial import receptor subunit TOM40 homolog OS=Mus musculus OX=10090 GN=Tomm40 PE=1 SV=3	0	64.647	28	6	89	6	361	37.9	7.74	307.18	6	0	83.8	109.6	95.5	111.2	5.28	13.53	7.76	10.33	79	87.8	83.7	119.4	90.9	109.4	84.7	95.3	98.5	131	109.2	111	1.06886e+07	1.18747e+07	1.15594e+07	2.42925e+07	1.82198e+07	2.17955e+07	1.65074e+07	1.87794e+07	1.95378e+07	1.07838e+07	9.21359e+06	9.40154e+06	High
FALSE	High	Master Protein	Q9CPR4	Large ribosomal subunit protein uL22 OS=Mus musculus OX=10090 GN=Rpl17 PE=1 SV=4	0	64.634	41	6	176	6	184	21.4	10.18	491.45	6	0	115	93.6	108.9	82.5	1.39	4.71	5.5	3.12	114.3	111.5	114.2	90.3	92.9	98.9	116.9	108.2	105.2	85.3	82	80.2	4.72809e+07	4.61087e+07	4.82381e+07	5.61514e+07	5.69042e+07	6.02078e+07	6.9582e+07	6.51385e+07	6.37811e+07	2.14527e+07	2.1133e+07	2.07623e+07	High
FALSE	High	Master Protein	Q921F4	Heterogeneous nuclear ribonucleoprotein L-like OS=Mus musculus OX=10090 GN=Hnrnpll PE=1 SV=3	0	64.571	30	12	79	12	591	64.1	5.85	244.31	12	0	147.1	74.4	95.4	83	8.38	8.79	8.82	1.7	143.1	162	138.6	72.4	82	69.5	92.8	92	107.3	78.5	80.7	81	5.82767e+07	6.59361e+07	5.7644e+07	4.43175e+07	4.94394e+07	4.16332e+07	5.44093e+07	5.45571e+07	6.40316e+07	1.94493e+07	2.04885e+07	2.06455e+07	High
FALSE	High	Master Protein	Q3UEB3	Poly(U)-binding-splicing factor PUF60 OS=Mus musculus OX=10090 GN=Puf60 PE=1 SV=2	0	64.497	32	12	97	12	564	60.2	5.29	266.95	12	0	111	78.8	133.2	77	8.9	3.02	5.65	12.89	118	111.4	98.8	82.8	78.3	79.1	124.4	133.6	139.2	68.5	77.3	88.6	1.23869e+07	1.16874e+07	1.05915e+07	1.30701e+07	1.21639e+07	1.22133e+07	1.87972e+07	2.04233e+07	2.14196e+07	4.37398e+06	5.05507e+06	5.82037e+06	High
FALSE	High	Master Protein	P53995	Anaphase-promoting complex subunit 1 OS=Mus musculus OX=10090 GN=Anapc1 PE=1 SV=2	0	64.478	10	12	57	12	1944	215.9	6.35	144.16	12	0	115.4	71.7	142.3	70.6	10.04	22.95	10.01	4.76	123.4	101.2	116.8	61.5	72.6	95.9	143.9	151.3	124.3	71.9	71.4	65.9	2.09833e+06	1.71906e+06	2.0265e+06	1.57124e+06	1.82691e+06	2.39983e+06	3.52209e+06	3.74502e+06	3.09554e+06	742921	756631	701012	High
FALSE	High	Master Protein	Q6PE01	U5 small nuclear ribonucleoprotein 40 kDa protein OS=Mus musculus OX=10090 GN=Snrnp40 PE=1 SV=1	0	64.436	43	9	51	9	358	39.3	8.1	205.84	9	0	97.1	93.2	119.9	89.9	2.76	11.72	5.45	11.95	97	94.1	99.5	93.2	77.3	97	119.8	126.2	113.1	85.9	107.1	89.8	4.90623e+06	4.75656e+06	5.13414e+06	7.08302e+06	5.78623e+06	7.21834e+06	8.72157e+06	9.28568e+06	8.38098e+06	2.64142e+06	3.37445e+06	2.84227e+06	High
FALSE	High	Master Protein	Q9WUM3	Coronin-1B OS=Mus musculus OX=10090 GN=Coro1b PE=1 SV=1	0	64.432	32	11	102	11	484	53.9	5.78	253.13	11	0	101.2	72.5	159.1	67.2	6.95	16.2	11.02	13.08	89	100.5	100.8	72	90.8	67.3	158	177.1	142.1	59	76.6	66.7	1.07268e+07	1.21038e+07	1.24032e+07	1.30582e+07	1.62061e+07	1.19428e+07	2.74095e+07	3.10831e+07	2.51047e+07	4.32254e+06	5.75176e+06	5.03253e+06	High
FALSE	High	Master Protein	Q99ME9	GTP-binding protein 4 OS=Mus musculus OX=10090 GN=Gtpbp4 PE=1 SV=3	0	64.328	22	12	50	12	634	74.1	9.52	166.06	12	0	78.7	92	117.3	111.9	3.21	7.75	16.91	8.48	75.1	80.1	77.5	86.1	90.7	100.1	115.6	99.1	138.8	122.6	103.9	110.3	3.95194e+06	4.21169e+06	4.16383e+06	6.8098e+06	7.059e+06	7.74863e+06	8.75063e+06	7.59125e+06	1.06983e+07	3.92332e+06	3.40705e+06	3.62992e+06	High
FALSE	High	Master Protein	Q62059	Versican core protein OS=Mus musculus OX=10090 GN=Vcan PE=1 SV=2	0	64.315	5	10	77	10	3357	366.6	4.64	224.94	10	0	91.8	107.8	117.6	82.8	9.93	8.47	7.06	11.19	106.3	92.9	88	118.8	109.1	100.2	106.3	121.5	119.1	69	83.9	84.9	6.0858e+06	5.3156e+06	5.13926e+06	1.02212e+07	9.24365e+06	8.4415e+06	8.75524e+06	1.01202e+07	9.98692e+06	2.40229e+06	2.99153e+06	3.0386e+06	High
FALSE	High	Master Protein	Q9R1P4	Proteasome subunit alpha type-1 OS=Mus musculus OX=10090 GN=Psma1 PE=1 SV=1	0	64.215	46	10	134	10	263	29.5	6.46	356.52	10	0	106	92.5	110.1	91.4	0.86	4.72	3.49	3.79	107.1	105.4	105.6	99.4	92.1	91.4	105.4	113	109.7	86.5	93.2	91.1	3.72639e+07	3.66634e+07	3.75201e+07	5.20564e+07	4.74771e+07	4.6808e+07	5.28183e+07	5.7282e+07	5.59521e+07	1.83198e+07	2.02269e+07	1.98407e+07	High
FALSE	High	Master Protein	P61982	14-3-3 protein gamma OS=Mus musculus OX=10090 GN=Ywhag PE=1 SV=2	0	64.212	39	9	298	4	247	28.3	4.89	534.82	9	0	96.7	99	112.6	91.7	1.42	4.99	1.84	1.96	97.1	97.2	94.8	99.4	91.8	100.9	113.1	112.6	116.4	90.4	92.1	94	3.95573e+07	3.95986e+07	3.943e+07	6.09271e+07	5.54009e+07	6.04941e+07	6.63249e+07	6.67769e+07	6.95304e+07	2.24071e+07	2.33991e+07	2.39745e+07	High
FALSE	High	Master Protein	Q00PI9	Heterogeneous nuclear ribonucleoprotein U-like protein 2 OS=Mus musculus OX=10090 GN=Hnrnpul2 PE=1 SV=2	0	64.189	25	14	89	14	745	84.9	4.89	249.26	14	0	102.4	116.4	92.1	89	11.63	4.19	9.45	16.22	119.3	95.6	101.8	112.4	115.7	122	82.1	91.6	99.3	88.5	71.9	99.8	2.44827e+07	1.96121e+07	2.13327e+07	3.46898e+07	3.51529e+07	3.68522e+07	2.4256e+07	2.7352e+07	2.98627e+07	1.10404e+07	9.19128e+06	1.28185e+07	High
FALSE	High	Master Protein	Q9Z2U1	Proteasome subunit alpha type-5 OS=Mus musculus OX=10090 GN=Psma5 PE=1 SV=1	0	64.061	46	10	113	10	241	26.4	4.79	398.61	10	0	105.2	90.4	116.2	88.3	1.13	2.88	0.83	2.4	105.5	106.7	104.4	90.6	92	87	115.7	117.6	116.6	85.6	88.6	89.7	3.81108e+07	3.85366e+07	3.84883e+07	4.92425e+07	4.91958e+07	4.62384e+07	6.01455e+07	6.18472e+07	61714986	1.88081e+07	1.99431e+07	2.02739e+07	High
FALSE	High	Master Protein	P14576	Signal recognition particle subunit SRP54 OS=Mus musculus OX=10090 GN=Srp54 PE=1 SV=2	0	63.956	32	13	106	13	504	55.7	8.75	297.68	13	0	114.7	94.5	105.6	85.3	1.97	0.47	3.99	2.23	117.7	114.2	113.5	94	93.4	94.2	112	104.2	105.1	81.7	85	84.9	1.32611e+07	1.28521e+07	1.30549e+07	1.59277e+07	1.55741e+07	1.56206e+07	1.81594e+07	1.70814e+07	17354729	5.59918e+06	5.97037e+06	5.98377e+06	High
FALSE	High	Master Protein	Q9Z0M6	Adhesion G protein-coupled receptor E5 OS=Mus musculus OX=10090 GN=Adgre5 PE=1 SV=2	0	63.915	22	12	93	12	818	90.4	7.39	286.61	12	0	80.1	143.6	58.7	117.6	3.27	2.83	10.78	6.18	81.4	81.7	77	143.4	146	151.6	59.7	49.7	60.9	121.1	107.9	119.5	7.43453e+06	7.46116e+06	7.18416e+06	1.97032e+07	1.97477e+07	2.03737e+07	7.84428e+06	6.61396e+06	8.15329e+06	6.72656e+06	6.14618e+06	6.83383e+06	High
FALSE	High	Master Protein	Q9WTX6	Cullin-1 OS=Mus musculus OX=10090 GN=Cul1 PE=1 SV=1	0	63.908	18	11	44	11	776	89.6	8	161.72	11	0	77.1	85.3	146.7	90.8	11.33	11.98	7.36	14	84.7	74.9	67.6	94.4	74.4	82.8	139.5	142.5	159.6	88.2	83.5	108.1	1.97941e+06	1.75027e+06	1.61276e+06	3.31836e+06	2.57432e+06	2.84925e+06	4.69441e+06	4.84942e+06	5.46717e+06	1.25373e+06	1.21632e+06	1.58085e+06	High
FALSE	High	Master Protein	P68510	14-3-3 protein eta OS=Mus musculus OX=10090 GN=Ywhah PE=1 SV=2	0	63.828	46	13	283	10	246	28.2	4.89	464.82	13	0	110.3	92.5	121.3	75.9	3.76	1.1	1.95	3.81	109.8	105.9	114.2	92.1	91.9	93.8	123.8	120.8	119.1	73.7	75.5	79.4	3.3624e+07	3.23981e+07	3.5675e+07	4.24031e+07	4.16417e+07	4.22309e+07	5.45356e+07	5.38185e+07	5.3436e+07	1.37202e+07	1.44132e+07	1.52063e+07	High
FALSE	High	Master Protein	Q9CQ60	6-phosphogluconolactonase OS=Mus musculus OX=10090 GN=Pgls PE=1 SV=1	0	63.809	54	9	105	9	257	27.2	5.85	295.84	9	0	114.2	86	111.4	88.4	0.88	5.74	1.68	4.82	115.3	113.7	115.5	90.8	81	86.8	112.5	109.2	112.4	90.6	82.7	89.3	2.97608e+07	2.93208e+07	3.04361e+07	35230481	3.09224e+07	3.29688e+07	4.1783e+07	4.10362e+07	4.25202e+07	1.42168e+07	1.33056e+07	1.44216e+07	High
FALSE	High	Master Protein	Q80UM3	N-alpha-acetyltransferase 15, NatA auxiliary subunit OS=Mus musculus OX=10090 GN=Naa15 PE=1 SV=1	0	63.787	19	16	88	16	865	100.9	7.62	241.87	16	0	98.6	69.5	148.3	83.5	12.84	19.09	3.56	30.14	96.6	97	120	93.2	68.4	67.5	137.2	146.1	145.9	95.4	82.1	50.7	8.18241e+06	8.20535e+06	1.03767e+07	1.18603e+07	8.5708e+06	8.40649e+06	1.67142e+07	1.80067e+07	1.80972e+07	4.91246e+06	4.33178e+06	2.68832e+06	High
FALSE	High	Master Protein	Q99JF8	PC4 and SFRS1-interacting protein OS=Mus musculus OX=10090 GN=Psip1 PE=1 SV=1	0	63.723	24	9	115	8	528	59.7	9.13	342.46	9	0	122	114.1	78.9	85	3.31	4.54	11.64	4.94	128.6	120.4	123.6	110.1	115.5	120.6	79.9	81.6	65.6	80	86.1	88	1.39485e+07	1.30564e+07	1.36923e+07	1.79663e+07	1.85598e+07	1.92526e+07	1.24831e+07	1.28828e+07	1.04242e+07	5.27994e+06	5.82057e+06	5.9778e+06	High
FALSE	High	Master Protein	P51410	Large ribosomal subunit protein uL6 OS=Mus musculus OX=10090 GN=Rpl9 PE=1 SV=2	0	63.568	54	7	105	7	192	21.9	9.95	354.37	7	0	118	83.9	120.3	77.9	7.26	9.62	9.52	13.12	104.7	118.9	119.1	92	75.9	84.6	121.3	113.5	136.7	67.2	87.6	78.5	2.18228e+07	2.47862e+07	2.53549e+07	2.88601e+07	2.34194e+07	2.59618e+07	3.63923e+07	3.44516e+07	4.17599e+07	8.52311e+06	1.13804e+07	1.02425e+07	High
FALSE	High	Master Protein	Q78ZA7	Nucleosome assembly protein 1-like 4 OS=Mus musculus OX=10090 GN=Nap1l4 PE=1 SV=1	0	63.53	32	8	85	7	375	42.7	4.67	308.68	8	0	120.5	93	89.4	97.1	6.34	5.33	6.41	11.79	122.7	127.4	112.4	94.6	88.1	97.8	99.6	91.1	88.1	98.9	99.1	80.1	1.30631e+07	1.35575e+07	1.22198e+07	1.51525e+07	1.38789e+07	1.5327e+07	1.5262e+07	1.41155e+07	1.37512e+07	6.40072e+06	6.57764e+06	5.3338e+06	High
FALSE	High	Master Protein	Q8CG48	Structural maintenance of chromosomes protein 2 OS=Mus musculus OX=10090 GN=Smc2 PE=1 SV=2	0	63.512	14	12	53	12	1191	134.2	8.41	156.99	12	0	142.5	102.8	75.3	79.4	9.25	31.48	7.64	22.34	140.5	124.2	149.3	66	127.7	101.4	81.2	74.2	69.9	111.3	78.3	75.9	5.03869e+06	4.45011e+06	5.46665e+06	3.55904e+06	6.77914e+06	5.34981e+06	4.1933e+06	3.87453e+06	3.67161e+06	2.42757e+06	1.75008e+06	1.70386e+06	High
FALSE	High	Master Protein	Q923T9	Calcium/calmodulin-dependent protein kinase type II subunit gamma OS=Mus musculus OX=10090 GN=Camk2g PE=1 SV=1	0	63.49	37	13	130	12	529	59.6	7.58	385.8	13	1	94.4	105.1	111.4	89.2	5.16	4.99	3.02	7.95	97.3	94.5	87.9	105.2	111.2	100.7	111.5	115.5	108.8	89.3	96.3	82.1	1.44531e+07	1.40256e+07	1.3334e+07	2.3491e+07	2.44466e+07	2.20018e+07	2.38267e+07	2.49697e+07	2.36764e+07	8.06316e+06	8.91065e+06	7.62869e+06	High
FALSE	High	Master Protein	P00493	Hypoxanthine-guanine phosphoribosyltransferase OS=Mus musculus OX=10090 GN=Hprt1 PE=1 SV=3	0	63.478	65	10	122	10	218	24.6	6.68	389.96	10	0	96.2	118.9	102	82.9	6.23	1.57	4.75	4.34	94.7	93.7	104.7	116.6	117.1	120.1	106	96.5	100.4	81	81.7	87.6	2.4722e+07	2.4439e+07	2.79e+07	4.57737e+07	4.52419e+07	46104621	3.98155e+07	3.66479e+07	3.84124e+07	1.28527e+07	1.32812e+07	1.43e+07	High
FALSE	High	Master Protein	Q7TQH0	Ataxin-2-like protein OS=Mus musculus OX=10090 GN=Atxn2l PE=1 SV=1	0	63.433	17	13	97	13	1049	110.6	8.85	237.62	13	0	118.7	96.4	96.9	88	1.47	2.54	3.79	4.83	117.8	119.5	121.3	99.3	97.1	94.4	99.9	92.7	97.6	89.8	82	88.6	1.30431e+07	1.323e+07	1.37124e+07	1.6528e+07	15925828	15374452	1.59219e+07	1.49492e+07	1.58458e+07	6.04529e+06	5.659e+06	6.13981e+06	High
FALSE	High	Master Protein	Q05769	Prostaglandin G/H synthase 2 OS=Mus musculus OX=10090 GN=Ptgs2 PE=1 SV=1	0	63.362	25	11	82	10	604	69	7.37	243.47	11	0	10.7	111.6	164.8	112.9	9.05	10.23	4.15	5.12	10.8	10.9	9.3	116.9	113	96	172.4	158.7	166.8	109.6	121.3	114.2	726149	733341	634389	1.17941e+07	1.12173e+07	9.4766e+06	1.66473e+07	1.54991e+07	1.63966e+07	4.46993e+06	5.06968e+06	4794437	Peak Found
FALSE	High	Master Protein	P11103	Poly [ADP-ribose] polymerase 1 OS=Mus musculus OX=10090 GN=Parp1 PE=1 SV=3	0	63.346	17	14	57	14	1013	113	8.95	155.62	14	0	140.7	68	127.5	63.8	7.31	11.28	5.45	8.26	151.4	130.8	141.3	68.3	76	60.6	120.1	128	133.9	67.9	57.6	64.1	6.72086e+06	5.80189e+06	6.4065e+06	4.56288e+06	4.99351e+06	3.95747e+06	7.67417e+06	8.27412e+06	8.71383e+06	1.83332e+06	1.59303e+06	1.77954e+06	High
FALSE	High	Master Protein	Q5EG47	5'-AMP-activated protein kinase catalytic subunit alpha-1 OS=Mus musculus OX=10090 GN=Prkaa1 PE=1 SV=2	0	63.258	24	9	81	9	559	63.9	8.12	257.28	9	0	74.5	111.4	88.8	125.3	15.7	4.2	2.08	5.54	77.7	57.8	76.1	109.8	113.7	119.4	90.6	88.7	92.4	128	129.1	116.7	6.62097e+06	4.91871e+06	6.61645e+06	1.40735e+07	1.43431e+07	1.49689e+07	1.1112e+07	1.09962e+07	1.15389e+07	6.63057e+06	6.85754e+06	6.21897e+06	High
FALSE	High	Master Protein	Q62159	Rho-related GTP-binding protein RhoC OS=Mus musculus OX=10090 GN=Rhoc PE=1 SV=2	0	63.164	65	9	172	2	193	22	6.58	492.74	9	7	97.7	93.5	107.1	101.7	3.03	2.25	0.26	5.01	101	95.2	97.3	94	93	90	106.7	106.7	106.2	99.6	109.3	101.2	4.34434e+07	4.09015e+07	4.27133e+07	6.07614e+07	5.92237e+07	5.69423e+07	6.60172e+07	6.67962e+07	6.69284e+07	2.60457e+07	2.9285e+07	2.72341e+07	High
FALSE	High	Master Protein	P47740	Aldehyde dehydrogenase family 3 member A2 OS=Mus musculus OX=10090 GN=Aldh3a2 PE=1 SV=2	0	63.144	24	9	99	7	484	53.9	8.35	276.01	9	0	109.1	87.4	118.8	84.7	7.41	3.29	6.51	8.9	111.9	98.4	112.6	89.7	86.7	92.6	110.7	125.6	121.8	74.8	86.9	88.3	6.947e+06	6.10888e+06	7136358	8.37236e+06	7.9684e+06	8.46029e+06	9.89005e+06	1.13564e+07	1.10833e+07	2.82414e+06	3.36293e+06	3.42926e+06	High
FALSE	High	Master Protein	Q9WUM4	Coronin-1C OS=Mus musculus OX=10090 GN=Coro1c PE=1 SV=2	0	63.122	27	10	87	10	474	53.1	7.08	263.46	10	0	135.9	102.6	72.4	89.1	5.96	1.38	1.96	1.32	135.1	127.7	143.9	104.1	102.1	101.4	74.4	71.9	72	88.4	88.6	90.5	2.92905e+07	2.76729e+07	3.1839e+07	3.39433e+07	3.27477e+07	3.23522e+07	2.32008e+07	2.2674e+07	2.28561e+07	1.16477e+07	1.19687e+07	1.22767e+07	High
FALSE	High	Master Protein	Q99LE6	ATP-binding cassette sub-family F member 2 OS=Mus musculus OX=10090 GN=Abcf2 PE=1 SV=1	0	63.101	23	13	101	13	628	71.7	7.05	251.09	13	0	106.4	99.9	119.9	73.8	4.63	5.41	4.8	5.09	103.8	113.7	107.2	100.9	100.7	91.7	120.9	113.8	125.2	70.1	74.4	77.6	1.01983e+07	1.11605e+07	1.07511e+07	1.49061e+07	1.46476e+07	1.32492e+07	1.70864e+07	1.62711e+07	1.8021e+07	4.1847e+06	4.55189e+06	4.767e+06	High
FALSE	High	Master Protein	P23475	X-ray repair cross-complementing protein 6 OS=Mus musculus OX=10090 GN=Xrcc6 PE=1 SV=5	0	63.086	30	13	76	13	608	69.4	6.79	220.21	13	0	132	78.7	112.8	76.5	4.43	5.67	5.72	14.29	121.5	129.7	132.4	75.3	83.9	77.4	110.8	109.7	121.5	75.1	92.1	70.7	7.31039e+06	7.79808e+06	8.13066e+06	6.81075e+06	7.46774e+06	6.84659e+06	9.59085e+06	9.60261e+06	1.07075e+07	2.74771e+06	3.45422e+06	2.66022e+06	High
FALSE	High	Master Protein	Q8VDL4	ADP-dependent glucokinase OS=Mus musculus OX=10090 GN=Adpgk PE=1 SV=2	0	63.083	25	8	63	8	496	53.9	5.62	203.12	8	0	90.3	85.9	114.1	109.7	6.58	12.64	8.15	27.03	85.9	94.4	97.7	95.8	74.6	89.9	106.4	119.3	125	124.6	114.7	71.8	3.67538e+06	4.03884e+06	4.26796e+06	6.16701e+06	4.72437e+06	5.66199e+06	6.55403e+06	7.43535e+06	7.83902e+06	3.24263e+06	3.06105e+06	1.92421e+06	High
FALSE	High	Master Protein	P70257	Nuclear factor 1 X-type OS=Mus musculus OX=10090 GN=Nfix PE=1 SV=2	0	63.044	33	9	95	8	488	53.4	8.68	296.14	9	1	155.6	78.6	95.4	70.3	4.97	15.24	12.61	6.74	161.6	146.8	151.1	95.5	72.3	76.4	111.4	88.2	92.7	72.5	63.3	68.3	15816504	1.43598e+07	1.51046e+07	1.40539e+07	1.04697e+07	1.09977e+07	1.56886e+07	1.25645e+07	1.32984e+07	4.31598e+06	3.8641e+06	4.18517e+06	High
FALSE	High	Master Protein	Q9QUI0	Transforming protein RhoA OS=Mus musculus OX=10090 GN=Rhoa PE=1 SV=1	0	63.021	65	9	183	2	193	21.8	6.1	533.48	9	0	134.2	73.8	124.5	67.5	12.06	10.13	25.98	32.26	134.3	168.4	142	65.5	78.1	78.9	81.5	131.8	135.6	71.4	74	38.5	8.6664e+06	1.08587e+07	9.35057e+06	6.35617e+06	7463115	7.48866e+06	7.56564e+06	1.2374e+07	1.28242e+07	2.80205e+06	2973621	1554550	High
FALSE	High	Master Protein	Q8BLN5	Lanosterol synthase OS=Mus musculus OX=10090 GN=Lss PE=1 SV=2	0	63.01	20	11	51	11	733	83.1	6.4	144.28	11	0	92.5	90.8	122.7	94.1	4.34	2.37	9.14	16.08	93.3	93.4	100.5	92.2	88.2	91.6	114.8	123.8	137.5	95	71.9	97.7	3.69023e+06	3.69019e+06	4.05866e+06	5.48158e+06	5.16402e+06	5.33111e+06	6.53241e+06	7.12835e+06	7.96965e+06	2.28351e+06	1.77176e+06	2.41825e+06	High
FALSE	High	Master Protein	Q6DVA0	LEM domain-containing protein 2 OS=Mus musculus OX=10090 GN=Lemd2 PE=1 SV=1	0	62.899	32	11	78	11	511	57.5	9.01	232.11	11	0	102.4	93.3	90.8	113.6	2.08	17.93	8.3	8.39	100.1	103.9	100.5	91.5	78.6	112	85.4	100	89.1	123.2	111.5	104.4	1.05226e+07	1.0922e+07	10791332	1.44733e+07	1.22299e+07	1.73309e+07	1.29223e+07	1.53057e+07	1.37287e+07	7.87957e+06	7.30551e+06	6.87236e+06	High
FALSE	High	Master Protein	Q9D1G1	Ras-related protein Rab-1B OS=Mus musculus OX=10090 GN=Rab1b PE=1 SV=1	0	62.884	58	9	106	5	201	22.2	5.73	307.35	9	0	125.8	67.6	125.9	80.7	6.17	1.11	4.16	1.79	126.4	134.9	119.2	67.9	67.3	68.8	126.5	118.8	128.7	78.8	81.1	81.4	1.39631e+07	1.48861e+07	1.34424e+07	1.12761e+07	1.10113e+07	1.11876e+07	2.01105e+07	1.91084e+07	2.0835e+07	5.29234e+06	5.58235e+06	5.6285e+06	High
FALSE	High	Master Protein	O89086	RNA-binding protein 3 OS=Mus musculus OX=10090 GN=Rbm3 PE=1 SV=1	0	62.873	56	5	120	5	153	16.6	7.5	427.3	5	0	152.3	81.1	76	90.6	2.03	5.95	2.26	3.73	153.8	153.1	148.1	77.1	86.9	81.5	76.3	76.8	73.6	91.1	94.2	87.5	6.76361e+07	6.7285e+07	6.65113e+07	5.10065e+07	5.65393e+07	5.27291e+07	4.83138e+07	4.91586e+07	4.74458e+07	2.43513e+07	2.58283e+07	2.40652e+07	High
FALSE	High	Master Protein	Q6ZQ58	La-related protein 1 OS=Mus musculus OX=10090 GN=Larp1 PE=1 SV=3	0	62.829	16	10	65	10	1072	121.1	8.79	193.75	10	0	131.7	117.9	95.9	54.4	8.1	1.81	1.17	8.68	131.3	142.8	121.5	116	117.5	120.2	95.6	93.7	95.6	54.2	51.1	60.6	2.08209e+07	22641306	1.96715e+07	2.76749e+07	2.75917e+07	2.8061e+07	2.18258e+07	2.16264e+07	2.22128e+07	5.22954e+06	5.05666e+06	6.01092e+06	High
FALSE	High	Master Protein	P43276	Histone H1.5 OS=Mus musculus OX=10090 GN=H1-5 PE=1 SV=2	0	62.813	31	10	149	9	223	22.6	10.92	364.93	10	0	97.3	83	124.4	95.3	1.43	7.33	1.88	5.28	96	94	96.6	81.9	80.4	91.8	121.8	122.7	126.2	101.9	92.4	94	1.88151e+08	1.84127e+08	1.93289e+08	2.4123e+08	2.3323e+08	2.64736e+08	343479950	3.50042e+08	3.62396e+08	1.21407e+08	1.12868e+08	1.15224e+08	High
FALSE	High	Master Protein	Q99JY0	Trifunctional enzyme subunit beta, mitochondrial OS=Mus musculus OX=10090 GN=Hadhb PE=1 SV=1	0	62.758	32	12	121	12	475	51.4	9.38	268.63	12	0	156.7	54.9	134.4	53.9	2.61	4.49	0.92	4.95	153.6	161.7	156.9	57.6	52.7	55	134.6	133.5	136	54.6	49.8	54	3.06402e+07	3.22522e+07	3.19622e+07	1.72958e+07	1.55643e+07	1.61524e+07	3.86549e+07	3.8781e+07	3.97597e+07	6.63002e+06	6.1943e+06	6.73847e+06	High
FALSE	High	Master Protein	P61202	COP9 signalosome complex subunit 2 OS=Mus musculus OX=10090 GN=Cops2 PE=1 SV=1	0	62.742	33	12	88	12	443	51.6	5.53	246.71	12	0	98.2	84.8	137.1	79.9	29.24	9.72	10.07	17.96	91.9	140	83	79.3	92.9	78.5	126.5	150.9	128.2	74.7	63.4	90.7	8.00006e+06	1.21861e+07	7.37659e+06	1.03813e+07	1.19823e+07	1.00613e+07	1.58542e+07	1.91301e+07	1.63643e+07	3.95792e+06	3.44006e+06	4939839	High
FALSE	High	Master Protein	Q91YI0	Argininosuccinate lyase OS=Mus musculus OX=10090 GN=Asl PE=1 SV=1	0	62.741	29	12	85	12	464	51.7	6.96	211.59	12	0	81.6	89	137.8	91.6	3.07	11.91	4.26	1.5	85.7	81	81.6	80.4	101.7	88.9	129.5	140.6	137.7	91.5	92	89.4	6.62709e+06	6264743	6.44216e+06	9.34952e+06	1.16515e+07	1.01235e+07	1.44121e+07	1.58381e+07	1.56041e+07	4.30571e+06	4.43414e+06	4.32815e+06	High
FALSE	High	Master Protein	Q9QWY8	Arf-GAP with SH3 domain, ANK repeat and PH domain-containing protein 1 OS=Mus musculus OX=10090 GN=Asap1 PE=1 SV=2	0	62.663	16	14	83	14	1147	127.3	7.64	212.84	14	0	102.9	95.8	112.7	88.6	9.01	18.6	16.59	6.37	100.9	115.3	97.6	127.7	94	93.7	84.9	110.5	117.9	79.8	90.5	86.9	3.92204e+07	4.47955e+07	3.87264e+07	7.46388e+07	5.40634e+07	5.35972e+07	4.7488e+07	6.25343e+07	6.71574e+07	1.88623e+07	2.1929e+07	2.11389e+07	High
FALSE	High	Master Protein	Q91WK2	Eukaryotic translation initiation factor 3 subunit H OS=Mus musculus OX=10090 GN=Eif3h PE=1 SV=1	0	62.423	41	9	88	9	352	39.8	6.67	267.19	9	0	120.4	88.5	104.2	86.9	0.06	7.03	7.19	2.66	118.9	119	118.9	82.4	87.4	94.7	102.8	114.7	100.5	85.8	89.6	85.5	1.45105e+07	1.45175e+07	1.48124e+07	1.51196e+07	1.57863e+07	1.70086e+07	1.80674e+07	2.03831e+07	1.79757e+07	6.36627e+06	6.81819e+06	6.52952e+06	High
FALSE	High	Master Protein	Q8VDM6	Heterogeneous nuclear ribonucleoprotein U-like protein 1 OS=Mus musculus OX=10090 GN=Hnrnpul1 PE=1 SV=1	0	62.401	17	12	70	12	859	95.9	6.58	167.5	12	0	108.6	70.3	99	122.1	9.27	17.33	11.09	1.67	108	91.8	108.6	69.9	88.7	64.1	90.8	98.4	112.8	121	121.4	124.7	7.41892e+06	6.3017e+06	7.61446e+06	7.21763e+06	9.01984e+06	6.47953e+06	8.9769e+06	9.84522e+06	1.13547e+07	5.05446e+06	5.19658e+06	5.36062e+06	High
FALSE	High	Master Protein	P57716	Nicastrin OS=Mus musculus OX=10090 GN=Ncstn PE=1 SV=3	0	62.401	22	12	117	12	708	78.4	6.09	323.63	12	0	86.8	115.6	92	105.6	2.26	10.25	4.62	0.4	89.1	88.2	85.3	99.2	120.4	117.5	96.6	93.5	88.1	107.3	107.9	107	8.30134e+06	8.20622e+06	8.11356e+06	1.38862e+07	1.65994e+07	16101623	1.29419e+07	1.26757e+07	1.20216e+07	6.07637e+06	6.26006e+06	6.23634e+06	High
FALSE	High	Master Protein	P63323	Small ribosomal subunit protein eS12 OS=Mus musculus OX=10090 GN=Rps12 PE=1 SV=3	0	62.398	64	7	134	7	132	14.5	7.21	436.15	7	0	111.4	101.2	104.7	82.7	3.11	2.85	2.19	7.13	111	113.3	106.6	100.9	97.6	103.4	106.4	101.9	104.4	91.7	82.5	80.3	7.89221e+07	8.04745e+07	7.73212e+07	1.07843e+08	1.02735e+08	1.08111e+08	1.0886e+08	1.05393e+08	1.08716e+08	3.96348e+07	3.65486e+07	3.57041e+07	High
FALSE	High	Master Protein	Q9DC23	DnaJ homolog subfamily C member 10 OS=Mus musculus OX=10090 GN=Dnajc10 PE=1 SV=2	0	62.391	20	12	75	12	793	90.5	6.96	193.49	12	0	114.7	80	115.4	89.9	6.25	9.48	6.51	4.38	106.6	116.2	120.7	73.3	81.1	88.7	116.9	104.5	117.7	87.7	91.1	95.6	5.2886e+06	5.75749e+06	6.1087e+06	5.46689e+06	5.95234e+06	6.47095e+06	8.34169e+06	7.5465e+06	8.55086e+06	2.64402e+06	2.81442e+06	2.96809e+06	High
FALSE	High	Master Protein	Q8VD75	Huntingtin-interacting protein 1 OS=Mus musculus OX=10090 GN=Hip1 PE=1 SV=2	0	62.279	18	13	40	12	1029	115.1	5.43	114.9	13	0	150.5	77.2	87.9	84.4	4.02	1.19	7.31	2.42	150	143.2	155.2	76.9	75.6	77.4	84.6	87.6	97.1	86.2	84.1	82.1	1.2072e+07	1.15131e+07	1.27448e+07	9.30342e+06	9.00471e+06	9.16036e+06	9.79185e+06	1.02626e+07	1.14543e+07	4.21787e+06	4.21706e+06	4.13521e+06	High
FALSE	High	Master Protein	Q8BHC4	Dephospho-CoA kinase domain-containing protein OS=Mus musculus OX=10090 GN=Dcakd PE=1 SV=1	0	62.143	33	7	80	7	231	26.5	9.58	234.64	7	0	115.4	84.8	121.6	78.2	1.41	2.34	3.91	3.23	116.1	118.7	115.7	83.5	87.5	85.3	122.3	123.4	114.8	74.7	78.7	79.3	1.47814e+07	1.51122e+07	1.50471e+07	1.60002e+07	1.65045e+07	1.59859e+07	2.24116e+07	2.28831e+07	2.14208e+07	5.78735e+06	6.24577e+06	6.32409e+06	High
FALSE	High	Master Protein	Q8BMP6	Golgi resident protein GCP60 OS=Mus musculus OX=10090 GN=Acbd3 PE=1 SV=3	0	62.141	30	11	75	11	525	60.1	5.11	217.02	11	0	131.3	93.3	99.5	75.9	8.9	10.37	3.23	23.84	134.2	147.1	123.1	101.5	95.3	82.6	101.7	99.3	105.9	81.1	50.7	77.6	8.06089e+06	8.82956e+06	7.54987e+06	9.16768e+06	8.47603e+06	7.29786e+06	8.78806e+06	8.68696e+06	9.31763e+06	2.96321e+06	1.89752e+06	2.9155e+06	High
FALSE	High	Master Protein	Q922K7	Probable 28S rRNA (cytosine-C(5))-methyltransferase OS=Mus musculus OX=10090 GN=Nop2 PE=1 SV=1	0	62.045	21	11	88	11	793	86.7	9.22	258.71	11	0	84.8	115.6	107.7	91.9	9.13	8.07	2.04	5.99	84.7	78.8	94.4	105.3	115.5	123.8	108.6	104.4	107.5	87	98	91.8	6.32471e+06	5.87911e+06	7.1906e+06	1.18192e+07	1.27638e+07	1.35993e+07	1.16699e+07	1.13471e+07	1.17626e+07	3.94748e+06	4.55844e+06	4.28714e+06	High
FALSE	High	Master Protein	Q8CG19	Latent-transforming growth factor beta-binding protein 1 OS=Mus musculus OX=10090 GN=Ltbp1 PE=1 SV=2	0	62.042	10	11	95	11	1712	186.6	6.02	284.79	11	0	173.4	90.8	43.6	92.2	13.36	16.09	11.05	8.78	175.4	188.5	144.4	105.6	76.3	91.9	41.6	51.3	44.1	93.3	102	85.6	8.21918e+06	8.82992e+06	6.91029e+06	7.44275e+06	5.29091e+06	6.33673e+06	2.807e+06	3.50278e+06	3.02995e+06	2.6582e+06	2.98069e+06	2.51064e+06	High
FALSE	High	Master Protein	Q99MR6	Serrate RNA effector molecule homolog OS=Mus musculus OX=10090 GN=Srrt PE=1 SV=1	0	62.034	21	13	114	13	875	100.4	5.97	339.49	13	0	105.5	107.5	98.2	88.8	0.78	9.08	2.23	4.02	104.5	104.8	103.3	119.1	99.7	106.5	100	95.8	97.3	87.2	93.8	88	1.27238e+07	1.2756e+07	1.28374e+07	2.18181e+07	1.79806e+07	1.90825e+07	1.75345e+07	1.69737e+07	1.73619e+07	6.45421e+06	7.11796e+06	6.7069e+06	High
FALSE	High	Master Protein	O09061	Proteasome subunit beta type-1 OS=Mus musculus OX=10090 GN=Psmb1 PE=1 SV=1	0	62.029	39	8	128	8	240	26.4	7.81	352.22	8	0	97.6	100.2	104.4	97.9	3.66	4.29	11.05	0.92	101.3	96.8	94.2	93.3	99.3	101.4	120.2	97.4	103.5	97.1	98.6	96.9	3.67429e+07	3.50898e+07	3.49055e+07	5.09336e+07	5.33498e+07	5.41682e+07	6.27867e+07	5.14317e+07	5.50334e+07	2.14284e+07	2.2294e+07	2.20119e+07	High
FALSE	High	Master Protein	Q923D2	Flavin reductase (NADPH) OS=Mus musculus OX=10090 GN=Blvrb PE=1 SV=3	0	61.816	50	7	74	7	206	22.2	7.01	237.17	7	0	90.9	74.6	172.1	62.4	7	6.38	5.99	6.49	90.6	92.3	80.8	67.9	77	74.3	171.4	166.9	186.9	68.7	61	62.2	7.14396e+06	7.27349e+06	6.51095e+06	8.05861e+06	8.99355e+06	8.62352e+06	1.94585e+07	1.91646e+07	2.16032e+07	3.29702e+06	2.99983e+06	3.06999e+06	High
FALSE	High	Master Protein	Q9EPC1	Alpha-parvin OS=Mus musculus OX=10090 GN=Parva PE=1 SV=1	0	61.808	28	9	95	8	372	42.3	5.95	276.07	9	1	102.4	99.7	105.8	92.1	1.23	3.46	5.26	6.22	104.4	103.5	101.9	100.8	97.1	104.1	97.9	107.7	107	93.2	96.9	85.7	1.39627e+07	1.38449e+07	1.39143e+07	2.0289e+07	1.923e+07	2.0486e+07	1.88479e+07	2.09846e+07	2.09726e+07	7.58194e+06	8.07811e+06	7.17119e+06	High
FALSE	High	Master Protein	Q61235	Beta-2-syntrophin OS=Mus musculus OX=10090 GN=Sntb2 PE=1 SV=2	0	61.729	30	11	61	11	520	56.3	8.69	190.95	11	0	135.3	108.9	68.4	87.4	8.16	18.81	4	2.26	147.4	138.2	125.2	111.2	114.7	79.9	68.9	69.8	74.2	88.8	92.5	89.2	2.95635e+07	2.77015e+07	2.56315e+07	3.35502e+07	3.4057e+07	2.35809e+07	1.98907e+07	2.03934e+07	2.18181e+07	1.08262e+07	1.15608e+07	1.11965e+07	High
FALSE	High	Master Protein	Q922Q8	Leucine-rich repeat-containing protein 59 OS=Mus musculus OX=10090 GN=Lrrc59 PE=1 SV=1	0	61.707	41	10	145	10	307	34.9	9.52	400.79	10	0	125.9	90.1	102.4	81.6	8.44	3.03	8.72	3.89	130.8	111.4	127.4	91.2	90.5	95.6	94.1	112.1	103.6	83.3	82.5	77.5	6.11701e+07	5.20444e+07	6.08361e+07	6.41034e+07	6.26313e+07	6.58098e+07	6.33442e+07	7.63216e+07	7.09803e+07	2.36958e+07	2.40554e+07	2.26786e+07	High
FALSE	High	Master Protein	Q8R0X7	Sphingosine-1-phosphate lyase 1 OS=Mus musculus OX=10090 GN=Sgpl1 PE=1 SV=1	0	61.702	25	10	101	10	568	63.6	9.1	293.15	10	0	110.3	91.8	113.3	84.6	8.47	6.85	3.59	2.86	120.7	102	109.8	91.3	96.9	84.4	112.7	109.4	117.5	83.2	84.2	87.8	1.48202e+07	1.25188e+07	1.37683e+07	1.68734e+07	1.76139e+07	1.52629e+07	1.99235e+07	1.95717e+07	2.11576e+07	6.21901e+06	6.44358e+06	6.75252e+06	High
FALSE	High	Master Protein	Q6Q899	Antiviral innate immune response receptor RIG-I OS=Mus musculus OX=10090 GN=Rigi PE=1 SV=2	0	61.695	13	10	54	10	926	105.9	6.65	166.2	10	0	44.2	160.2	62.1	133.5	13.27	5.5	19.17	9.86	39.5	51.2	43.6	157.7	150.7	168	61.1	81.7	58.1	141.2	131.4	115.9	1.25891e+06	1.63129e+06	1.41866e+06	7.56691e+06	7.11681e+06	7.88888e+06	2.80539e+06	3.79344e+06	2.71604e+06	2.73944e+06	2.61359e+06	2.31315e+06	High
FALSE	High	Master Protein	Q9ESD7	Dysferlin OS=Mus musculus OX=10090 GN=Dysf PE=1 SV=3	0	61.661	9	13	68	12	2090	237.8	5.6	204.14	13	0	112.6	137.4	39.3	110.7	4.04	11.1	31.82	2.93	113	104.5	110.8	158.7	135.2	129	30.4	56.5	38.7	110.1	104.2	108.9	2.70207e+06	2.49701e+06	2.70369e+06	5.70295e+06	4.7849e+06	4.53674e+06	1.04714e+06	1.96597e+06	1.3542e+06	1.60113e+06	1.55177e+06	1.62931e+06	High
FALSE	High	Master Protein	Q9CR62	Mitochondrial 2-oxoglutarate/malate carrier protein OS=Mus musculus OX=10090 GN=Slc25a11 PE=1 SV=3	0	61.654	44	12	138	12	314	34.1	9.94	353.91	12	0	69.2	86.6	135.6	108.5	3.23	3.4	2.67	2.51	66.3	69	70.6	84.3	90.2	86.4	135.3	133.4	140.5	105.1	108.3	110.5	1.45409e+07	1.51363e+07	1.58269e+07	2.7823e+07	2.92886e+07	2.79137e+07	4.27377e+07	42627699	4.5172e+07	1.40264e+07	1.48107e+07	1.51729e+07	High
FALSE	High	Master Protein	P35922	Fragile X messenger ribonucleoprotein 1 OS=Mus musculus OX=10090 GN=Fmr1 PE=1 SV=1	0	61.302	28	12	82	9	614	68.9	7.62	250.71	12	2	62.1	57.3	221.4	59.1	2.69	12.3	49.9	16.98	67.1	70.6	67.9	56.1	62.6	71.7	277.5	242	87.6	55	64.6	77.2	6.07843e+06	6.39243e+06	6.27706e+06	7.64271e+06	8.39494e+06	9.55e+06	3.61608e+07	3.18934e+07	1.1619e+07	3.02744e+06	3.64718e+06	4.3735e+06	High
FALSE	High	Master Protein	Q6P1B1	Xaa-Pro aminopeptidase 1 OS=Mus musculus OX=10090 GN=Xpnpep1 PE=1 SV=1	0	61.231	32	12	56	12	623	69.5	5.54	156.74	12	0	188.6	45.4	127.4	38.6	4.31	15.48	23.79	29.47	187.8	203	189.4	53.6	39.3	45.6	82.6	131	128	38.7	62.4	38.5	8.61404e+06	9.3047e+06	8.86902e+06	3.69729e+06	2.67116e+06	3.07825e+06	5.45377e+06	8.74401e+06	8.60088e+06	1.08026e+06	1.78327e+06	1.10548e+06	High
FALSE	High	Master Protein	Q8CIG8	Protein arginine N-methyltransferase 5 OS=Mus musculus OX=10090 GN=Prmt5 PE=1 SV=3	0	61.157	24	10	101	10	637	72.6	6.42	297.33	10	0	96.3	112.7	105.4	85.6	2.84	4.44	2.01	5.55	92.4	97.6	96.5	117.7	112.9	107.7	104.7	108.8	105.6	80.4	89.8	85.8	9.33022e+06	9.84509e+06	9.94055e+06	1.78671e+07	1.68701e+07	1.59959e+07	1.52144e+07	1.59868e+07	1.56219e+07	4.93346e+06	5.64968e+06	5.41709e+06	High
FALSE	High	Master Protein	Q3TEA8	Heterochromatin protein 1-binding protein 3 OS=Mus musculus OX=10090 GN=Hp1bp3 PE=1 SV=1	0	61.149	31	13	133	13	554	60.8	9.7	282.05	13	0	97.8	96.5	113.5	92.2	2.45	2.04	4.82	3.3	96.8	97.1	101.1	95.7	98.4	94.6	107.1	112.7	117.9	90.8	91.5	96.4	2.64742e+07	2.65433e+07	2.82359e+07	3.93808e+07	3.98405e+07	3.80585e+07	4.21552e+07	4.48592e+07	4.72703e+07	1.51026e+07	1.55957e+07	1.65008e+07	High
FALSE	High	Master Protein	O35382	Exocyst complex component 4 OS=Mus musculus OX=10090 GN=Exoc4 PE=1 SV=2	0	61.133	14	11	84	11	975	110.5	6.49	207.3	11	0	37	190.4	142.6	30	13.07	65.17	53.27	9.31	51.7	46.4	39.8	238.4	254.4	44.7	52.6	178.5	178.5	42.3	35.3	37.5	3.10371e+06	2.77926e+06	2.43433e+06	2.15032e+07	2.25905e+07	3.94137e+06	4.53762e+06	1.55886e+07	1.5695e+07	1.54252e+06	1.31932e+06	1.40904e+06	High
FALSE	High	Master Protein	Q6P9J9	Anoctamin-6 OS=Mus musculus OX=10090 GN=Ano6 PE=1 SV=1	0	61.124	19	13	95	13	911	106.2	6.76	267.95	13	0	76.5	102	119.6	101.9	9.42	18.78	9.76	17.97	78.2	65.3	76.1	92.9	131.8	101.5	119	103.8	125.9	83.7	101.4	120.3	5.49023e+06	4.58658e+06	5460775	9.81511e+06	1.37049e+07	1.04914e+07	12031692	1.06102e+07	1.29642e+07	3.57734e+06	4.44134e+06	5.28972e+06	High
FALSE	High	Master Protein	Q8BTY2	Sodium bicarbonate cotransporter 3 OS=Mus musculus OX=10090 GN=Slc4a7 PE=1 SV=2	0	61.102	14	10	90	9	1034	116.4	6.24	237.72	10	1	143.8	74.4	123	58.8	4.59	25.24	4.82	8.14	141.5	129.7	139.3	71	108.1	72	128.2	117.3	119.1	53.8	56.9	63.1	1.20703e+07	1.10564e+07	1.2131e+07	9.11602e+06	1.36576e+07	9.04086e+06	1.57428e+07	1.45637e+07	1.48946e+07	2.79302e+06	3.02692e+06	3.36857e+06	High
FALSE	High	Master Protein	P97855	Ras GTPase-activating protein-binding protein 1 OS=Mus musculus OX=10090 GN=G3bp1 PE=1 SV=1	0	61.076	28	9	100	9	465	51.8	5.59	284.97	9	0	107.1	95.5	107.1	90.3	3.53	10.65	6.48	10.07	108.2	110.6	103.2	107.9	87.2	96.5	108.2	111.4	98.3	91.3	97.5	79.7	2.03844e+07	2.08341e+07	1.98509e+07	3.05756e+07	2.43314e+07	2.67557e+07	2.93515e+07	3.05653e+07	2.71336e+07	1.04609e+07	1.14495e+07	9.40211e+06	High
FALSE	High	Master Protein	Q7TSV4	Phosphopentomutase OS=Mus musculus OX=10090 GN=Pgm2 PE=1 SV=1	0	61.008	26	12	96	12	620	68.7	6.14	254.59	12	0	113.3	89	117.9	79.7	1.61	5.3	2.56	4.79	114.2	110.6	112.3	95.6	88.2	86.7	116.6	122	116.9	75.2	82.8	79	9.63822e+06	9.32819e+06	9.67721e+06	12136163	1.10261e+07	1.07638e+07	1.41612e+07	1.49847e+07	1.44535e+07	3.86146e+06	4.3554e+06	4.17428e+06	High
FALSE	High	Master Protein	P31324	cAMP-dependent protein kinase type II-beta regulatory subunit OS=Mus musculus OX=10090 GN=Prkar2b PE=1 SV=3	0	60.938	33	10	74	8	416	46.1	4.98	236.5	10	2	118.6	63.6	148.4	69.4	4.09	12.31	4.53	19.06	117.5	120.3	111	56.9	62.9	72.5	147	144.8	157.5	68.7	83.8	57.2	8.74081e+06	8.94463e+06	8.43307e+06	6.36698e+06	6.93289e+06	7.94377e+06	1.57394e+07	1.56806e+07	1.71702e+07	3.10986e+06	3.88478e+06	2.66346e+06	High
FALSE	High	Master Protein	P97314	Cysteine and glycine-rich protein 2 OS=Mus musculus OX=10090 GN=Csrp2 PE=1 SV=3	0	60.856	49	7	109	7	193	20.9	8.62	349.65	7	0	129.9	108.9	68.7	92.5	42.58	2.4	5.84	4.64	117.8	116	231.1	97.5	98.7	102.1	62.3	57.7	64.8	80.2	83.9	88	4.72272e+07	4.64813e+07	9.46361e+07	5.8777e+07	5.86044e+07	6.02375e+07	3.59483e+07	3.37081e+07	3.81087e+07	1.95492e+07	2.09647e+07	2.20722e+07	High
FALSE	High	Master Protein	Q8K3H0	DCC-interacting protein 13-alpha OS=Mus musculus OX=10090 GN=Appl1 PE=1 SV=1	0	60.817	20	10	81	10	707	79.3	5.41	258.5	10	0	123.6	80.3	105.4	90.7	4.18	16.43	16.62	10.46	128.7	118.6	122.4	76.7	102.5	79.5	111.2	80	104.4	102.6	89.8	83.7	3.71656e+06	3.42065e+06	3.60612e+06	3.33177e+06	4.38203e+06	3.3752e+06	4.61863e+06	3.36281e+06	4.415e+06	1.80106e+06	1.61545e+06	1.51256e+06	High
FALSE	High	Master Protein	P63094	Guanine nucleotide-binding protein G(s) subunit alpha isoforms short OS=Mus musculus OX=10090 GN=Gnas PE=1 SV=1	0	60.803	33	9	99	8	394	45.6	5.96	285.75	9	0	95.2	99.9	106.5	98.4	8.68	5.83	7.15	2.32	96.2	106.1	89.4	93.4	100.9	104.8	108	107.5	94.9	102	99.4	97.4	7.09107e+06	7.82413e+06	6.72853e+06	1.03539e+07	1.10161e+07	1.13711e+07	1.14612e+07	1.15432e+07	1.02612e+07	4.57567e+06	4.56915e+06	4.49572e+06	High
FALSE	High	Master Protein	Q8VHR5	Transcriptional repressor p66-beta OS=Mus musculus OX=10090 GN=Gatad2b PE=1 SV=1	0	60.744	24	9	79	9	594	65.4	9.7	273.25	9	0	134.6	103.4	90.3	71.7	3.68	3.62	7.09	9.94	139.9	131.2	131.4	101	106.5	99.5	97.6	85.4	88.2	70.1	67.8	81.4	7.55216e+06	7.08013e+06	7.2451e+06	8.20168e+06	8.51611e+06	7.90631e+06	7.58922e+06	6.71696e+06	6.97597e+06	2.30109e+06	2.2827e+06	2.74984e+06	High
FALSE	High	Master Protein	O35685	Nuclear migration protein nudC OS=Mus musculus OX=10090 GN=Nudc PE=1 SV=1	0	60.698	40	11	119	11	332	38.3	5.26	349.53	11	0	89.2	104.8	94.2	111.8	3.54	0.22	3.7	4.55	89.4	84.3	89.9	105	105.1	105.4	96.8	89.9	94.5	118.8	108.6	112.2	1.28532e+07	1.21116e+07	1.31965e+07	2.26883e+07	2.23575e+07	2.22935e+07	2.0011e+07	1.88173e+07	1.99068e+07	1.03803e+07	9.72884e+06	1.00855e+07	High
FALSE	High	Master Protein	Q8VDC1	FYVE and coiled-coil domain-containing protein 1 OS=Mus musculus OX=10090 GN=Fyco1 PE=1 SV=1	0	60.651	11	11	33	11	1437	162.2	4.98	102.07	11	0	181.2	50.8	120	48.1	10.69	19.93	15.01	4.33	183.1	190.8	155	51.3	49.4	69.9	134.8	121.3	99.6	48.6	50.2	46.1	4.72591e+06	4.92333e+06	4.08534e+06	1991110	1.88619e+06	2.6541e+06	5.00952e+06	4.5575e+06	3.76637e+06	762584	807808	744017	High
FALSE	High	Master Protein	Q8R2U0	Nucleoporin SEH1 OS=Mus musculus OX=10090 GN=Seh1l PE=2 SV=1	0	60.62	44	10	56	10	360	39.7	8.05	181.78	10	0	94.5	85.1	124.7	95.7	6.63	10.07	4.71	10.78	95.7	89	101.7	74.5	90.9	86.2	121.3	133.3	126.4	82.3	96.9	101.6	5.20078e+06	4.8355e+06	5.64171e+06	6.08837e+06	7.31278e+06	6.8949e+06	9.48772e+06	1.054e+07	1.00638e+07	2.71863e+06	3.2825e+06	3.455e+06	High
FALSE	High	Master Protein	Q62087	Serum paraoxonase/lactonase 3 OS=Mus musculus OX=10090 GN=Pon3 PE=1 SV=2	0	60.608	57	10	59	10	354	39.3	5.74	173.36	10	0	111.4	79.1	125.8	83.7	14.29	11.82	11.82	18.32	93.1	111.8	124.3	79.4	86	67.8	107.8	126.3	136.6	84	107.1	75.6	5.09976e+06	6.12125e+06	6948387	6.54115e+06	6.9706e+06	5.46657e+06	8.49699e+06	1.00647e+07	1.09657e+07	2.79827e+06	3.65532e+06	2.59211e+06	High
[truncated: 4,410 more rows]
[truncated: 13 more columns]

## Sheet: DEP TBHP vs Control
	logFC	AveExpr	t	P.Value	adj.P.Val	B	type
Q9JJZ2	4.63648	5.60564	88.5837	7.42e-10	2.91e-06	12.8269	Up
Q8CBQ5	-4.38423	5.52304	-80.5551	1.25e-09	2.91e-06	12.5352	Down
P50752	-3.44721	5.76134	-54.3084	1.08e-08	8.88e-06	11.02	Down
[truncated: 4,660 more rows]

## Sheet: DEP TBHP vs GLSP-I
	logFC	AveExpr	t	P.Value	adj.P.Val	B	type
[truncated: 4,537 more rows]

[truncated: 1 more sheets: DEP TBHP vs GLSP-SB]
